# Supplementary material for: Longitudinal Analysis of the Human B Cell Response to Ebola Virus Infection
Source: Cell. 2019 May 30;177(6):1566–1582.e17. doi: 10.1016/j.cell.2019.04.036 (PMC6908968; doi:10.1016/j.cell.2019.04.036)
Supplement: Table S1. mAb Sequences and Screening Data, Related to Figures 3, 4, 5, 6, and 7 — Excel file containing sequences of monoclonal antibodies, analysis of somatic hypermutation, original antibody isotypes, and results of screening neutralization, ELISA, and cell surface binding assays. [file mmc1.xlsx]

## Sheet: tested mabs plus all ngs mabs
mAb name	Donor	Timepoint	Sequence type	Sorted Population	ELISA specificity	Jurkat GP binding	GP ecto ELISA screen	Cleaved GP ELISA screen	GP ∆mucin ELISA screen	sGP ELISA screen	Neutralizing	VH nt sequence	VH-GENE and allele	DH-GENE and allele	JH-GENE and allele	VH CDR3 length	VH CDR3	VH % mutation	Heavy chain isotype	VK/VL nt sequence	VK/VL-GENE and allele	JK/JL-GENE and allele	JK/JL CDR3 length	JK/JL CDR3	Vk/VL mutation %
15.0.c770	EVD15	day of discharge	NGS	GP-binding B cells	GP	Cleaved	+	+	+	+	No	ATGGAGTTTGGGCTGAGCTGGGTTTTCCTCGTTGCTCTTTTAAGAGGTGTCCAGTGTCAGGTGCACCTGGTGGAGTCTGGGGGAGGCGTGGTCCAGCCTGGGAGGTCTCTGAGACTCTCCTGCGCAGTCTCTGGATTCACGTTTAGTAGCTGTGGCATGCACTGGGTCCGCCAGGCTCCAGGCAAGGGGCTGGAGTGGGTGGCAGTGATATCATATGATGGAAGTGATAAATACTATGCAGACTCCGTGAAGGGCCGATTCACCATCTCCAGAGACAATTCCAACAACACCCTGTATCTGCAAATGAACAGCCTGAGCATTGAGGACACGGCTGTGTATTACTGTGCGAAAGACTACTACTATGGTTCAGGGAGTGACCTTTACTACTACTACTACGGT…	IGHV3-30	IGHD3-10	IGHJ6	21	AKDYYYGSGSDLYYYYYGMDV	4.86	IgG1	ATGGAAACCCCAGCGCAGCTTCTCTTCCTCCTGCTACTCTGGCTCCCAGATACCACCGGAGAAATTGTGTTGACGCAGTCTCCAGGCACCCTGTCTTTGTCTCCAGGGGATAGAGCCACCCTCTCCTGCAGGGCCAGTCAGAGTGTTAGCAGCACCTACTTAGCCTGGTACCAGCAGAAGCCTGGCCAGGCTCCCAGGCTCCTCATCTATGGTGCATCCAGCAGGGCCACTGGCATCCCAGACAGGTTCAGTGGCAGTGGGTCTGGGACAGACTTCACTCTCACCATCAGTAGACTGGAGCCTGAAGATTTTGCAGTGTATTACTGTCAGCAGTATGTTACCTCACCGTACAGTTTTGGCCAGGGGACCAAGCTGGAGATCAAACG	IGKV3-20	IGKJ2	9	QQYVTSPYS	2.13
15.0.c775	EVD15	day of discharge	NGS	GP-binding B cells	GP	Cleaved	+	+	+	+	No	ATGGAGTTTGGGCTGAGCTGGCTTTTTCTTGTGGCTACTTTAAAAGGTGTCCAGTGTGAGGAGCAGCTGTTGGAGTCTGGGGGAGGCTTGGTACAGCCTGGGGGGTCCCTGAGACTCTCCTGTGCAGCCTCTGGATTCACTTTTAGTGGTTATGACATGAGCTGGGTCCGCCAGGCTCCAGGGAAGGGGCTGGAGTGGGTCTCACTTCTTAGTTGGAGTGGTGATGCGAAATACTACGCAGACTCCGTGAAGGGCCGGTTCACCATCTCCAGAGACAATTCCAAGAACACGCTGTATCTGCAAATGAACAGCCTGAGAGCCGAGGACACGGCCGTATATTACTGTGCGGGAGATAGTAGTGGTTATAACAACGAACGACTCTACTACACCTACTACATG…	IGHV3-23	IGHD3-22	IGHJ6	20	AGDSSGYNNERLYYTYYMDV	5.56	IgG1	ATGGACATGAGGGTCCCCGCTCAGCTCCTGGGGCTCCTGCTGCTCTGGTTCCCAGGTTCCAGATGCGACATCCAGATGACCCAGTCTCCATCTTCTGTGTCTGCATCTGTAGGAGACAGAGTCACCATCACTTGTCGGGCGAATCAGGCTATTAGTAGCTGGTTAGCCTGGTATCAGCAGAAACCAGGGAAAGCCCCTAAGCTCCTGATCTCTGCTGCATCCAGTTTGCAAAGTGGGGTCCCACCAAGGTTCAGCGGCAGTGGATCTGGGACAGATTTCACTCTCACTATCAGCAGCCTGCAGCCTGAAGATTTTGCAACTTACTATTGTCAACAGGCTAACAGTTTCCCGCTCACTTTCGGCGGAGGGACCAAGGTGGAGATCAAACG	IGKV1D-12	IGKJ4	9	QQANSFPLT	1.79
15.0.c778	EVD15	day of discharge	NGS	GP-binding B cells	GP	Cleaved	-	+	-	-	No	ATGAAACACCTGTGGTTCTTCCTCCTCCTGGTGGCAGCTCCCAGATGGGTCCTGCCCCAGGTGCAGCTGCACGAGTCGGGCCCAGGAGTGGTGAAGGTTTCGGAGACCCTGTCCCTAACCTGCACTCTCTCTGGTGGGTCCATCAATGGTAACTCTTGGAGTTGGATCCGACAGACCGCCGGGAAGGGACTGGAGTGGATTGGACGTGTCTATACCAGTGGGAGTCCCAACTACAATCCCTCCCTCAAGAGTCGGCTCACCATGTCAATTGTCACGTCGAAGAACCAGTTCTCTCTGACCCTGAGGTCCGTGACCGCCGCGGACACGGCCATTTATTACTGCGCGAGGGATTTTGTAGTGATTGACCCGACCCGCGTGGTCGACGACTACGATGCTTTT…	IGHV4-4	IGHD3-3	IGHJ3	21	ARDFVVIDPTRVVDDYDAFDV	11.93	IgG1	ATGGACATGAGGGTCCCCGCTCAGCTCCTGGGGCTCCTGCTGCTCTGGCTCCCAGGTGCCACTTCTGACATCCAGCTGACCCAGTCTCCTTCCATCTTGTCTGCATCTGTAGGAGACAGAGTCACCATCACTTGCCGGGCCAGTCAGAGTGTTAGTCGCTACTTGGCCTGGTATCAGCAGAAACCGGGGAACGCCCCTAAACTTCTGATCTACAAGGTGTCTACTTTACAAAGTGGCGTCCCATCAAGGTTCAGCGGCAGTGCATCTGGGACAGAATTCACTCTCACCATCAACAGCCTTCAGCCTGATGATTTTGCAACTTATTATTGTCACCAGTATAATGGTTACTTGTACACTTTTGGCCAGGGGACCAAGGTGGATGTCAAACG	IGKV1-5	IGKJ2	9	HQYNGYLYT	8.24
15.0.c779	EVD15	day of discharge	NGS	GP-binding B cells	GP	Cleaved	-	+	-	-	No	ATGGAGTTTGGGCTGAGCTGGATTTTCCTTGCTGCTATTTTAAAAGGTGTCCAGTGTGAGGTGCAGATGGTGGAGTCTGGGGGAGGCTTGGTAAAGCCTGGGGGGTCCCTTAGACTCTCCTGTGCAGCCTCTGGATTCATTTTCAGTAACGCCTGGATGAGCTGGGTCCGCCAGGCTCCAGGGAAGGGGCTGGAGTGGGTTGGCCGTATTAAAGGCAAAACTGATGGTGGGACAACAGACTACGCTGCACCCGTGAAAGGCAGAGTCACCATCTCAAGAGATGATTCAAAAAACACGCTGTTTCTGCAAATGAACAGCCTGAAAACCGAGGACACAGCCGTGTATTTCTGTACCGCAGATGTACTACCAGCTGCTACAAGGGGGGTTTACTACTACTAC…	IGHV3-15	IGHD2-2	IGHJ6	21	TADVLPAATRGVYYYYYYMDV	2.04	IgG1	ATGGCCTGGGCTCTGCTGCTCCTCAACCTCCTCACTCAGGACACAGGGTCCTGGGCCCAGTCTGCCCTGACTCAGCCTGCCTCCGTGTCTGGGTCTCCTGGACAGTCGATCACCATCTCCTGCACTGGAACCAGCAGTGATGTTGGTGGTTATAATTATGTCTCCTGGTACCAACAGCACCCAGGCAAAGCCCCCAAACTCATGATCTATGATGTCAGTAAGCGGCCCTCAGGGGTTTCTAATCGCTTCTCTGGCTCCAAGTCTGGCAACACGGCCTCCCTGACAATCTCTGGGCTCCAGGCTGAGGACGAGGCTGATTATTACTGCTGCTCATATACAGGTCGTAGCACCGTGGTATTCGGCGGAGGGACCACGCTGACCGTCCTAGG	IGLV2-23	IGLJ2	10	CSYTGRSTVV	3.12
15.0.c780	EVD15	day of discharge	NGS	GP-binding B cells	GP	Cleaved	-	+	-	-	No	ATGGAGTTTGGGCTGAGCTGGATTTTCCTTGCTGCTATTTTAAAAGGTGTCCAGTGTGAGGTGCAGCTGGTGGAGTCTGGGGGAGGCTTGGTAAAGCCTGGGGGGTCCCTTAGACTCTCCTGTGCAGCCTCTGGATTCACTTTCAGTAACGCCTGGATGAGCTGGGTCCGCCAGGCTCCAGGGAAGGGGCTGGAGTGGGTTGGCCGTATTAAAGGCAAAACTGATGGTGGGACAACAGACTACGCTGCACCCGTGAGAGGCAGATTCACCATCTCAAGAGATGATTCAAAAAACATGTTGTATCTGCAAATGAACAGCCTGAAGACCGAGGACACAGCCATCTATTACTGTACCGCAGATGTTATACCAGCTGCTACAAGAGGGGTTTACTACTACTAC…	IGHV3-15	IGHD6-25	IGHJ6	21	TADVIPAATRGVYYYYYYMDV	2.38	IgG1	ATGGCCTGGGCTCTGCTGCTCCTCAACCTCCTCACTCAGGACACAGGGTCCTGGGCCCAGTCTGCCCTGACTCAGCCTGCCTCCGTGTCTGGGTCTCCTGGACAGTCGATCACCATCTCCTGCACTGGAACCAGCAGTGATGTTGGTGGTTATAACTATGTCTCCTGGTACCAACAGCACCCAGGCAAAGCCCCCAAACTCATGATTTATGATGTCAGTAAGCGGCCCTCAGGACTTTCTAATCGCTTCTCTGGCTCCAAGTCTGGCAACACGGCCTCCCTGACAATCTCTGGGCTCCAGGCTGAGGACGAGGCTGATTATTACTGCTGCTCATATGCACGTAGTAGCACCGTGGTATTCGGCGGAGGGACCAAGGTGACCGTCCTAGG	IGLV2-23	IGLJ2	10	CSYARSSTVV	2.78
15.0.c783	EVD15	day of discharge	NGS	GP-binding B cells	Not tested	Not tested	Not tested	Not tested	Not tested	Not tested	Not tested	ATGGACTGGACCTGGAGCATCCTTTTCTTGGTGGCAGCAGCAACAGGTGCCCACTCCCAGGTTCAACTGGTGCAGTCTGGAGCTGAGGTGAAGAAGCCTGGGGCCTCAGTGAAGGTCTCCTGCAAGGCTTCTGGTTACACCTTTACCAACTATGGTATCAACTGGGTGCGACAGGCCCCTGGACAAGGGCTTGAGTGGATGGGATGGATCAGCGCTTACAATGGTAACACAAACTATGCACAGAAGCTCCAGGGCAGAGTCACCATGACCACAGACACATCCACGAGCACAGCCTATATGGAGCTGAGGAGCCTGAGATCTGACGACACGGCCGTGTATTACTGTGCGAGAGATCGGGGCATGATAGCAGCAGCTGGTACCTCTGACTACTGGGGCCAG…	IGHV1-18	IGHD6-13	IGHJ4	15	ARDRGMIAAAGTSDY	1.39	IgG3	ATGGACATGAGGGTCCCCGCTCAGCTCCTGGGGCTCCTGCTACTCTGGCTCCGAGGTGCCAGATGTGACATCCAGATGACCCAGTCTCCATCCTCCCTGTCTGCATCTGTAGGAGACAGAGTCACCATCACTTGCCGGGCAAGTCAGAGCATTACCAACTATTTAAATTGGTATCAGCAGAAACCAGGGAAAGCCCCTAAGCTCCTGATCTATGCTGCATCCAGTTTGCACAGTGGGGTCCCATCAAGGTTCAGTGGCAGTGGATCTGGGACAGATTTCACTCTCACCATCAGCAGTCTGCAACCTGAAGATTTTGCAACTTACTACTGTCAACAGAGTTACAGTACCCCTCCGTACAGTTTTGGCCAGGGGACCAAGCTGGAGATCAAACG	IGKV1-39	IGKJ2	10	QQSYSTPPYS	1.08
15.0.c792	EVD15	day of discharge	NGS	GP-binding B cells	GP	Cleaved	-	+	-	-	No	ATGGAGTTGGGGCTGTGCTGGGTTTTCCTTGTTGCTATTTTAGAAGGTGTCCAGTGTGAGGTGCAGCTGGTGGAGTCTGGGGGAGGCTTGGTACAGCCTGGGGGGTCCCTGAGACTCTCCTGTGCAGCCTCTGGATTCACCTTCAGTAGCTATAGCATGAACTGGGTCCGCCAGGCTCCAGGGAAGGGGCTGGAGTGGGTTTCATACATTAGTAGTAGTAGTAGTACCATATACTACGCAGACTCTGTGAAGGGCCGATTCACCATCTCCAGAGACAACGCCAAGAACTCACTGTATCTGCAAATGAACAGCCTGAGAGCCGAGGACACGGCTGTGTATTACTGTGCGAGAGAATCCCCCACGTATTACGATTTTTGGAGTGGTTATTCTGACTACTGG…	IGHV3-48	IGHD3-3	IGHJ4	17	ARESPTYYDFWSGYSDY	0	IgG1	ATGGCCTGGGCTCCACTACTTCTCACCCTCCTCGCTCACTGCACAGGTTCTTGGGCCAATTTTATGCTGACTCAGCCCCACTCTGTGTCGGAGTCTCCGGGGAAGACGGTAACCATCTCCTGCACCCGCAGCAGTGGCAGCATTGCCAGCAACTATGTGCAGTGGTACCAGCAGCGCCCGGGCAGTTCCCCCACCACTGTGATCTATGAGGATAACCAAAGACCCTCTGGGGTCCCTGATCGGTTCTCTGGCTCCATCGACAGCTCCTCCAACTCTGCCTCCCTCACCATCTCTGGACTGAAGACTGAGGACGAGGCTGACTACTACTGTCAGTCTTATGATAGCAGCAACAGGGTGTTCGGCGGAGGGACCAAGCTGACCGTCCTAGG	IGLV6-57	IGLJ3	9	QSYDSSNRV	0
15.0.c800	EVD15	day of discharge	NGS	GP-binding B cells	GP	Cleaved	-	+	-	-	No	ATGGAGTTTGGGCTGAGTTGGCTCTTTCTTGTGGCTATTTTAAAAGGTGTCCAGTGTGAGGACCAGCTGTTGGAGTCTGGGGGAGGCTTGGTACAGCCGGGGGGGTCCCTAAGACTCTCCTGTGCAGTCTCTGGATTCACCTTTAGTGGTTATGACTTGAGTTGGGTCCGCCAGGCTCCAGGGAAGGGGCTGGAATGGGTCTCAATTTTTAGTGGCAGTGGTGGCAGGAAATACTATGCAGACTCCGTGAAGGGCCGGTTCACCCTCTCCATAGACAATTCCAAGAACACGCTGTATTTGCAAATGAACAGCCTGAGAGCCGAGGACACGGCCGTATATTACTGTGCGGGAGATAGTAGTGGTTATAACAACGAACGTATGTACTACACCTACTACATG…	IGHV3-23	IGHD3-22	IGHJ6	20	AGDSSGYNNERMYYTYYMDV	7.99	IgG1	ATGGACATGAGGGTCCCCGCTCAGCTCCTGGGGCTCCTGCTGCTCTGGTTCCCAGGTTCCAGATGCGACATCCAGATGACCCAGTCTCCATCTTCTGTGTCAGCATCTGTAGGAGACAGAGTCATCATCACTTGTCGGGCGAGTCAGGGTATCAGCAGCTGGCTAGCCTGGTATCAGCAGAAGCCAGGGAAAGCCCCTAAGCTCCTGATCTATGCTGCATCCAGTTTGCAAAGTGGGGTCCCATCCAGGTTCAGCGGCAGTGGATCTGGGACAGATTTCACTCTCACTATCAGCAGCCTGCAGCCTGAAGATTTTGCAACTTACTATTGTCAACAGGCTAACAGTTTCCCGCTCAGTTTCGGCGGAGGGACCAAGGTGGAGATCAAACG	IGKV1D-12	IGKJ4	9	QQANSFPLS	2.15
15.0.c802	EVD15	day of discharge	NGS	GP-binding B cells	No binding	Not tested	-	-	-	-	Not tested	ATGAAACATCTGTGGTTCTTCCTTCTCCTGGTGGCAGCTCCCAGATGGGTCCTGTCCCAGGTGCATCTGCAGGAGTCGGGCCCAGGAGTGGTGAGGCCTTCGGAGACCCTGTCACTCACCTGCACTGTCTCTGGTGGCTCCATCAATAATTTCTACTGGAATTGGATCCGGCAGGCCCCAGGGCAGGGACTGGAGTGGATTGGATTTATCCATCGTAGTGGGAGCACGAATTACAACCCCTCCCTCAAGAGTCGAGTCACCATATCAGTGGACACGTACAACAATCAATTCTCCCTGACACTGGCCTCTATGACCGCTGCGGACACGGCCACTTACTTCTGTGCGAGAGAAGTGGGCAGTGGCTGGCTCTACTTTGACCAGTGGGGCCGGGGAACCCTG…	IGHV4-59	IGHD6-19	IGHJ4	13	AREVGSGWLYFDQ	11.58	IgG3	ATGGAAGCCCCACCTCAGCTTCTCTTCCTCCTGCTACTCTGGCTCCCAGATACCACCGGAGAAATTGTGTTGACACAGTCTCCAGCCACCCTGTCTCTGTCTCCAGGGGAAAGAGCCACCCTCTCCTGCAGGACCAGTCAGAGTGTTTACAGCTTCCTAGCCTGGTACCAACAGAGACCTGGCCAGGCTCCCAGGATCCTCATCTATGATGCATCCGACAGGGCCACTGGCGTCCCACCCAGGTTCAGTGGCAGTGGGTCTGGGACAGAGTTCACTCTCACCATCAGCAACCTAGAGCCTGAAGATTTTGCAGTTTATTACTGTCAACACCGTTCCAATTGGCCTCCCATGTACACTTTTGGCCAGGGGACCAAGCTGGAGATCAGACG	IGKV3-11	IGKJ2	11	QHRSNWPPMYT	6.45
15.0.c803	EVD15	day of discharge	NGS	GP-binding B cells	Not tested	Not tested	Not tested	Not tested	Not tested	Not tested	Not tested	ATGAAACACCTGTGGTTCTTCCTCCTGCTGGTGGCAGCTCCCAGATGGGTCCTGTCCCAGGTGCAGCTGCTGGGGTCCGGCTCACGACTGGTGAAGCCTTCACAGACCCTCTCCCTCACCTGCGCTGTCTCTGGTGACTCCGTCAGCAGTGGTGAGCATTGTTGGAGCTGGATCCGGCAGTCCCCCGGGAAGGGCCTGGAGTGGATTGGATACATCTTTCATGGAAGAAACACCTACTACAACCCGTCCCTCAAGAGTCGAGTCGCCATATCGGTAGACAAGTCCAAGAACTACTTCTCCCTGGAGGTGACCTCTGTGACCGCCGCAGACACGGCCGTGTATTTCTGTGCCAGAGCTCCGGTGTTTGGAGTGGTCACAAGTGCTTTTGATCTCTGGGGC…	IGHV4-30-2	IGHD3-3	IGHJ3	15	ARAPVFGVVTSAFDL	11	IgG1	ATGGAAACCCCAGCGCAGCTTCTCTTCCTCCTGCTACTCTGGCTCCCAGGTAGCACCGGAGAAGTTGTGTTGACGCAATTTCCAGGCACCCTGTCTTTGTCTCCAGGGGAAAGAGCCACCCTCTCCTGCAGGCCCAGTGAGCCTATTAGCAGTTATTACTTAGCCTGGTACCAGCAGAAACCTGGCCAGGCTCCCAGGCTCCTCATCTATGGTACATCCAGGAGGGCCACTGGCATCCCAGACAGGTTCAGTGCCAGTGGGTCTGGGACAGACTTCACTCTCACCATCAGCAGACTGGAGCCTGAAGATTTTGCAGTGTATTACTGTCAGCAGTATGGTAGCTCACCTCAGACTTTTGGCCAGGGGACCAAGCTGGAGATCAAGCG	IGKV3-20	IGKJ2	9	QQYGSSPQT	5.32
15.0.c813	EVD15	day of discharge	NGS	GP-binding B cells	No binding	Not tested	-	-	-	-	Not tested	ATGGACTGGACCTGGAGCATCCTTTTCTTGGTGGCAGCAACAACAGGTGCCCACTCTCAGGTTCAGTTGGTGCAGTCTGGAGCTGAGGTGAAGAAGCCTGGGGCCTCAGTGAGGCTCTCCTGCAAGGCCTCTGGTTACACCTTTAATAGATATGGTATCACCTGGGTGCGACAGGCCCCTGGACAAGGGCTCGAGTGGTTGGGATGGATCAGCTGTTACAATGGTGACACAAACTATGCACAGAAGTTCCAGGGCAGAGTCACCATGACCACAGACACATCCACGAACACAGCCTACATGGACCTGAGGAGCCTGACATCTGACGACACGGCCGTGTATTATTGTGCGAGAGACGCTGATAGTGACCAGAGCTTTTATTACTACTATTACATGGACGTC…	IGHV1-18	IGHD2-21	IGHJ6	18	ARDADSDQSFYYYYYMDV	6.25	IgG2	ATGGCCTGGGCTCTGCTCCTCCTCAGCCTCCTCACTCAGGGCACAGGATCCTGGGCTCAGTCTGCCCTGACTCAACCTCGCTCAGTGTCCGGGTCTCCTGGACAGTCAGTCACCATCTCCTGCACTGGAACCAGCAGTGATGTTGGTGGTTATGACTATGTCTCCTGGTACCAACAGCACCCAGGCACAGCCCCCAAACTCATAACTTATAATATCAATAGGCGGCCCTCAGGGGTCCCTGATCGCTTCTCTGGCTCCAAGTCTGGCAACACGGCCTCCCTGAGCATCTCTGGGCTCCAGGCTGACGATGAGGCTAATTATTACTGCTGCGCGTATGCAGGCGGCTACTCTTGGGTGTTCGGCGGAGGGACCATGCTGACCGTCCTGGG	IGLV2-11	IGLJ3	10	CAYAGGYSWV	5.21
15.0.c814	EVD15	day of discharge	NGS	GP-binding B cells	Not tested	Not tested	Not tested	Not tested	Not tested	Not tested	Not tested	ATGGAGTTTGGGCTGAGCTGGGTTTTCCTCGTTGCTCTTTTAAGAGGTGTCCAGTGTCAGGTGCAACTGGTGGAGTCTGGGGGAGGCGTGGGCCAGCCTGGGGGGTCCCTGAGACTCTCCTGTGCAGCCTCTGGATTCACCTTCAGTATCTATGTCATGAACTGGGTCCGCCAGGCTCCAGGCAAGGGACTGGAGTGGGTGGCACTTATATCATCTAATGAAAGCAATAAATACTATGCAGACTCCGTGAGGGGCCGATTCACCATCTCCAGAGACAATTCCAAGAACACGCTGTTTCTGCAAATGAACAGCCTGAGACCTGAGGACACGGCTGTGTATTACTGTGCGGCTCGATACTGCACTGGTGGTATCTGCTTCGTTGACTACTGGGGCCAGGGA…	IGHV3-30	IGHD2-15	IGHJ4	14	AARYCTGGICFVDY	5.21	IgG1	ATGGCCTGGACCCCTCTCCTGCTCCCCCTCCTCACTTTCTGCACAGTCTCTGAGGCCTCCTATGAGCTGACACAGCCACCCTCGGTGTCAGTGTCCCCAGGACAAACGGCCAGGATCACCTGCTCTGGAGATGCATTGCCAAAAAAATATGCTTATTGGTACCAGCAGAAGTCAGGCCAGGCCCCTGTGCTGGTCATCTATGAGGACAACAAACGACCCTCCGGGATCCCTGAGAAATTCTCTGCCTCCAGCTCAGGGACAATGGCCACCTTGACTATCAGTGGGGCCCAGGTGGAGGATGAAGCTGACTACTACTGTTACTCAACAGACAGCAGTGGTAATCTTTGGGTGTTCGGCGGAGGGACCAAGTTGACCGTCCTAGG	IGLV3-10	IGLJ3	11	YSTDSSGNLWV	1.08
15.0.c819	EVD15	day of discharge	NGS	GP-binding B cells	GP	Cleaved	-	+	-	-	No	ATGGAGTTTGGGCTGAGCTGGGTTTTCCTCGTTGCTCTTTTAAGAGGTGTCCAGTGTCAGGTGCAGCTGGTGGAGTCTGGGGGAGGCGTGGTCCAGCCTGGGAGGTCCCTGAGACTCTCCTGTGCAGCCTCTGGATTCACCTTCAGTAGCTATGCTATGCACTGGGTCCGCCAGGCTCCAGGCAAGGGGCTGGAGTGGGTGGCAGTTATATCATATGATGGAAGCAATAAATACTACGCAGACTCCGTGAAGGGCCGATTCACCATCTCCAGAGACAATTCCAAGAACACGCTGTATCTGCAAATGAACAGCCTGAGAGCTGAGGACACGGCTGTGTATTACTGTGCGAGAGACCTACTATGGTTCGGGGAGTTATTATTTCGGGAATACTACATGGAC…	IGHV3-30-3	IGHD3-10	IGHJ6	19	ARDLLWFGELLFREYYMDV	0	IgG1	ATGGAAGCCCCAGCGCAGCTTCTCTTCCTCCTGCTACTCTGGCTCCCAGATACCACTGGAGAAATAGTGATGACGCAGTCTCCAGCCACCCTGTCTGTGTCTCCAGGGGAAAGAGCCACCCTCTCCTGCAGGGCCAGTCAGAGTGTTAGCAGCAACTTAGCCTGGTACCAGCAGAAACCTGGCCAGGCTCCCAGGCTCCTCATCTATGGTGCATCCACCAGGGCCACTGGTATCCCAGCCAGGTTCAGTGGCAGTGGGTCTGGGACAGAGTTCACTCTCACCATCAGCAGCCTGCAGTCTGAAGATTTTGCAGTTTATTACTGTCAGCAGTATAATAACTGGCCTCCGTGGACGTTCGGCCAAGGGACCAAGGTGGAAATCAAACG	IGKV3-15	IGKJ1	10	QQYNNWPPWT	0
15.0.c830	EVD15	day of discharge	NGS	GP-binding B cells	GP	Cleaved	-	+	-	-	No	ATGGAGTTTGGGCTGAGCTGGCTTTTTCTTGTGGCTATTTTAAAAGGTGTCCAGTGTGAGGAGCAGCTGTTGGAGTCTGGGGGCGGCTTGGTACAGCCGGGGGGGTCCCTGAGACTCTCCTGTACAGTCTCTGGATTCACCTTTAGTGGATATGACATGAGCTGGGTCCGCCAGGCTCCAGGGAAGGGGCTGGAGTGGGTCTCACTTCTCAGTGCCAGTGGTGGTGGAAAATACTACGCGGACTCAGTGAGGGGCCGGTTCACCATCTCCAGAGACAATTCCAAGAACACGATGTATCTGGAAATGAACAGCCTGAGAGCCGACGACACGGCCATATATTACTGTGCGACAGATAGTAGTGGTTATAATTATGAACGCCTCTACTACACCTACTACATG…	IGHV3-23	IGHD3-22	IGHJ6	20	ATDSSGYNYERLYYTYYMDV	8.68	IgG1	ATGGACATGAGGGTCCCCGCTCAGCTCCTGGGGCTCCTGCTGCTCTGGTTCCCAGGTTCCAGATGCGACATCCAGATGACCCAGTCTCCGTCCTCTGTGTCTGCATCTGTAGGAGACAGAGTCACCATCACTTGTCGGGCGAGTCAGGGTATTAGCGTCTGGTTAGCCTGGTATCAGCAGAAACCAGGGAAAGCCCCTAAACTCCTGATCCATGCTGCATCCAGTTTGCAAAGTGGGGTCCCATCAAGGTTCAGCGGCAGTGGATCTGGGACAGATTTCAGTCTCACTATCAGCAGCCTGCAGCCTGAAGATTTTGCAACTTATTATTGTCAACAGGCTAACAGTTTCCCGCTCACTTTCGGCGGAGGGACCAAGGTGGAGATCAAACG	IGKV1D-12	IGKJ4	9	QQANSFPLT	2.87
15.0.c835	EVD15	day of discharge	NGS	GP-binding B cells	GP	Cleaved	+	+	+	-	No	ATGGAGTTTGGGCTGAGCTGGATTTTCCTTGCTGCTATTTTAAAAGGTGTCCAGTGTGAGGTGCAGCTGGTGGAGTCTGGGGGAGGCTTGGTAAAGCCTGGGGGGTCCCTTAGACTCTCCTGTGCAGCCTCTGGATTCACTTTCAGTAACGCCTGGATGAGCTGGGTCCGCCAGGCTCCAGGGAAGGGGCTGGAGTGGGTTGGCCGTATTAAAAGCAAAACTGATGGTGGGACAACAGACTACGCTGCACCCGTGAAAGGCAGATTCACCATCTCAAGAGATGATTCAAAAAACACGCTGTATCTGCAAATGAACAGCCTGAAAACCGAGGACACAGCCGTGTATTACTGTACCACAGGATCGGATTTTTGGAGTGGTTCCTTCTACTACTACTACTAC…	IGHV3-15	IGHD3-3	IGHJ6	19	TTGSDFWSGSFYYYYYMDV	0	IgG1	ATGGACATGAGGGTCCCCGCTCAGCTCCTGGGGCTCCTGCTGCTCTGGCTCCCAGGTGCCAGATGTGACATCCAGTTGACCCAGTCTCCATCCTTCCTGTCTGCATCTGTAGGAGACAGAGTCACCATCACTTGCCGGGCCAGTCAGGGCATTAGCAGTTATTTAGCCTGGTATCAGCAAAAACCAGGGAAAGCCCCTAAGCTCCTGATCTATGCTGCATCCACTTTGCAAAGTGGGGTCCCATCAAGGTTCAGCGGCAGTGGATCTGGGACAGAATTCACTCTCACAATCAGCAGCCTGCAGCCTGAAGATTTTGCAACTTATTACTGTCAACAGCTTAATAGTTACGGGTACACTTTTGGCCAGGGGACCAAGCTGGAGATCAAACG	IGKV1-9	IGKJ2	9	QQLNSYGYT	0
15.0.c846	EVD15	day of discharge	NGS	GP-binding B cells	GP	Cleaved	-	+	-	-	No	ATGGAGTTGGGGCTGAGCTGGGTTTTCCTTGTTGCTATTTTAGAAGGTGTCCAGTGTGAGGTGCAGCTGGTGGAGTCTGGGGGAGGCTTGGTCCAGCCTGGGGGGTCCCTGAGACTCTCCTGTGCAGCCTCTGGATTCACCTTTAGTAGCTATTGGATGAGCTGGGTCCGCCAGGCTCCAGGGAAGGGGCTGGAGTGGGTGGCCAACATAAAGCAAGATGGAAGTGAGAAATACTATGTGGACTCTGTGAAGGGCCGATTCACCATCTCCAGAGACAACGCCAAGAACTCACTGTATCTGCAAATGAACAGCCTGAGAGCCGAGGACACGGCTGTGTATTACTGTGCGAGAACACGTGATAGCAGCTCGTCTTTCTACTACTACTACTACATGGACGTC…	IGHV3-7	IGHD6-6	IGHJ6	18	ARTRDSSSSFYYYYYMDV	0	IgG1	ATGGAAGCCCCAGCGCAGCTTCTCTTCCTCCTGCTACTCTGGCTCCCAGATACCACTGGAGAAATAGTGATGACGCAGTCTCCAGCCACCCTGTCTGTGTCTCCAGGGGAAAGAGCCACCCTCTCCTGCAGGGCCAGTCAGAGTGTTAGCAGCAACTTAGCCTGGTACCAGCAGAAACCTGGCCAGGCTCCCAGGCTCCTCATCTATGGTGCATCCACCAGGGCCACTGGCATCCCAGCCAGGTTCAGTGGCAGTGGGTCTGGGACAGAGTTCACTCTCACCATCAGCAGCCTGCAGTCTGAAGATTTTGCAGTTTATTACTGTCAGCAGTATAATAACTGGCCTCCGCTCACTTTCGGCGGAGGGACCAAGGTGGAGATCAAACG	IGKV3D-15	IGKJ4	10	QQYNNWPPLT	0
15.0.c859	EVD15	day of discharge	NGS	GP-binding B cells	GP	Cleaved	-	+	-	-	No	CAGGAGTGGGGGCTGAGCTGGATTTTCCTTGCTGCTATTTTAAAAGGTGTCCAGTGTGAGGTGCAGCTGGTGGAGTCTGGGGGAGGCTTGGTAAAGCCTGGGGGGTCCCTTAGACTCTCCTGTGCAGCCTCTGGATTCACTTTCAGTAACGCCTGGATGAGCTGGGTCCGCCAGGCTCCAGGGAAGGGGCTGGAGTGGGTTGGCCGTATTAAAGGCAAAACTGATGGTGGGACAACAGACTACGCTGCACCCGTGAGAGGCAGATTCACCATCTCAAGAGATGATTCAAAAAACATGTTGTATCTGCAAATGAACAGCCTGAAGACCGAGGACACAGCCATCTATTACTGTACCGCAGATGTTATACCAGCTGCTACAAGAGGGGTTTACTACTACTAC…	IGHV3-15	IGHD6-25	IGHJ6	21	TADVIPAATRGVYYYYYYMDV	2.38	IgG1	ATGGCCTGGGCTCTGCTGCTCCTCAACCTCCTCACTCAGGACACAGGGTCCTGGGCCCAGTCTGCCCTGACTCAGCCTGCCTCCGTGTCTGGGTCTCCTGGACAGTCGATCACCATCTCCTGCACTGGAACCAGCAGTGATGTTGGTGGTTATAACTATGTCTCCTGGTACCAACAGCACCCAGGCAAAGCCCCCAAACTCATGATTTATGATGTCAGTAAGCGGCCCTCAGGACTTTCTAATCGCTTCTCTGGCTCCAAGTCTGGCAACACGGCCTCCCTGACAATCTCTGGGCTCCAGGCTGAGGACGAGGCTGATTATTACTGCTGCTCATATGCACGTAGTAGCACCGTGGTATTCGGCGGAGGGACCAAGGTGACCGTCCTAGG	IGLV2-23	IGLJ2	10	CSYARSSTVV	2.78
15.0.c865	EVD15	day of discharge	NGS	GP-binding B cells	GP	Cleaved	-	+	-	-	No	ATGGAGTTTGGGCTGAGCTGGGTTTTCCTTGTTGCTATTTTAAAAGGTGTCCAGTGTGAGGTGCAGCTGGTGGAGTCTGGGGGAAGTGTGGTACGGCCTGGGGGGTCCCTGAGACTCTCCTGTGCAGCCTCTGTATTCACGTTTGAAAATTATGGCATGAGCTGGGTCCGCCAAACTCCAGGGAAGGGACTGGAGTGGGTCTCGAGTATTAATTGGAATGGTGCTAACACAGGTTATGCAGACTCTGTGAAGGGCCGATTCACCGTCTCCAGAGACAACGCCAAGAACTCCCTGTATCTCCAAATGAACAGTCTGAGAGCCGAGGACACGGCCTTGTATTACTGTGCGAGACACCGCTATGATAGTAGTGGCCAGTGGTACTTTGACTACTGGGGCCAG…	IGHV3-20	IGHD3-22	IGHJ4	15	ARHRYDSSGQWYFDY	4.86	IgG1	ATGGCCTGGACCCCTCTCCTGCTCCCCCTCCTCACTTTCTGCACAGTCTCTGAGGCCTCCTATGAGCTGACACAGCCACCCTCGGTGTCAGTGTCCCCAGGACAAACGGCCAGGATCACCTGCTCTGGAGATGCATTGCCAAAAAAATATGCTTATTGGTACCAGCAGAAGCCAGGCCAGGCCCCTGTGCTGGTCATCTATGAGGACAGCAAACGACCCTCCGGGATCCCTGAGAGATTTTCTGGCTCCAGGTCAGGGACAATGGCCACCTTGACTATCAGTGGGGCCCAGGTGGCGGATGAAGCTGACTACTACTGTTACTCACCAGACAGTAGTGGTAATCATAGAATCTTCGGAACTGGGACCAAGGTCACCGTCCTAGG	IGLV3-10	IGLJ1	11	YSPDSSGNHRI	2.15
15.0.c868	EVD15	day of discharge	NGS	GP-binding B cells	Not tested	Not tested	Not tested	Not tested	Not tested	Not tested	Not tested	ATGGAGTTTGGGCTGAGCTGGATTTTCCTTGCTGCTATTTTAAAAGGTGTCCAGTGTGAGGTGCAGCTGGTGGAGTCTGGGGGAGGCTTGGTAAAGCCTGGGGGGTCCCTTAGACTCTCCTGTGCAGCCTCTGGATTCACTTTCAGTAACGCCTGGATGAGCTGGGTCCGCCAGGCTCCAGGGAAGGGGCTGGAGTGGGTTGGCCGTATTAAAAGCAAAACTGATGGTGGGACAACAGACTACGCTGCACCCGTGAAAGGCAGATTCACCATCTCAAGAGATGATTCAAAAAACACGCTGTATCTGCAAATGAACAGCCTGAAAACCGAGGACACAGCCGTGTATTACTGTACCACAGATATAGGGCTATGGTTCGGGGAGTTATTATACGGGCGTGAC…	IGHV3-15	IGHD3-10	IGHJ4	17	TTDIGLWFGELLYGRDY	0	IgG1	ATGGAAGCCCCAGCGCAGCTTCTCTTCCTCCTGCTACTCTGGCTCCCAGATACCACTGGAGAAATAGTGATGACGCAGTCTCCAGCCACCCTGTCTGTGTCTCCAGGGGAAAGAGCCACCCTCTCCTGCAGGGCCAGTCAGAGTGTTAGCAGCAACTTAGCCTGGTACCAGCAGAAACCTGGCCAGGCTCCCAGGCTCCTCATCTATGGTGCATCCACCAGGGCCACTGGTATCCCAGCCAGGTTCAGTGGCAGTGGGTCTGGGACAGAGTTCACTCTCACCATCAGCAGCCTGCAGTCTGAAGATTTTGCAGTTTATTACTGTCAGCAGTATAATAACTGGCCTCCGAAAACTTTTGGCCAGGGGACCAAGCTGGAGATCAAACG	IGKV3-15	IGKJ2	10	QQYNNWPPKT	0
15.0.c888	EVD15	day of discharge	NGS	GP-binding B cells	GP	Cleaved	+	+	+	+	No	ATGGAGTTTGGGCTGAGCTGGGTTTTCCTCGTTGCTCTTTTAAGAGGTGTCCAGTGTCAGGTGCAGCTGGTGGAGTCTGGGGGAGGCGTGGTCCAGCCTGGGAGGTCTCTGAGACTCTCCTGTGCAGCCTCTGGATTCACCTTCAGTAGCTATGGCATGCACTGGGTCCGCCAGGCTCCAGGCAAGGGGCTGGAATGGGTGGCAGTTATATCATATGATGGAAGTAATGAATACCATGCAGACTCCGTGAAGGGCCGATTCACCATCTCCAGAGACAATTCCAAGAACACGCTATATCTGCAAATGAACAGCCTGAGACCTGAGGACACGGCTGTGTATTACTGTGCGAAAGGGGCACGTAGCAGCTCGTCCTTGGACCTATACTACTACTACTACTAC…	IGHV3-30	IGHD6-6	IGHJ6	21	AKGARSSSSLDLYYYYYYMDV	2.08	IgG2	ATGGAAGCCCCAGCGCAGCTTCTCTTCCTCCTGCTACTCTGGCTCCCAGATACCACTGGAGAAATAGTGATGACGCAGTCTCCAGCCACCCTGTCTGTGTCTCCAGGGGAAAGAGCCACCCTCTCCTGCAGGGCCAGTCAGAGTGTTAGCAGCAACTTAGCCTGGTACCAGCAGAAACCTGGCCAGGCTCCCAGGCTCCTCATCTATGGTGCATCCACCAGGGCCACTGGTATCCCAGCCAGGTTCAGTGGCAGTGGGTCTGGGACAGAGTTCACTCTCACCATCAGCAGCCTGCAGTCTGAAGATTTTGCAGTTTATTACTGTCAGCAGTATAATAACTGGCCTCCGTACAGTTTTGGCCAGGGGACCAAGCTGGAGATCAAACG	IGKV3-15	IGKJ2	10	QQYNNWPPYS	0
15.0.c889	EVD15	day of discharge	NGS	GP-binding B cells	GP	No binding	-	+	+	-	No	ATGGACTGGACCTGGAGCATCCTTTTCTTGGTGGCAGCAGCAACAGGTGCCCACTCCCAGGTTCAGCTGGTGCAGTCTGGAGCTGAGGTGAAGAAGCCTGGGGCCTCAGTGAAGGTCTCCTGCAAGGCTTCTGGTTACACCTTTACCAGCTATGGTATCAGCTGGGTGCGACAGGCCCCTGGACAAGGGCTTGAGTGGATGGGATGGATCAGCGCTTACAATGGTAACACAAACTATGCACAGAAGCTCCAGGGCAGAGTCACCATGACCACAGACACATCCACGAGCACAGCCTACATGGAGCTGAGGAGCCTGAGATCTGACGACACGGCCGTGTATTACTGTGCGAGAGATCGGGGGATGGTGTATGCATACATGATTGACTACTGGGGCCAGGGA…	IGHV1-18	IGHD2-8	IGHJ4	14	ARDRGMVYAYMIDY	0	IgG1	ATGGAAGCCCCAGCTCAGCTTCTCTTCCTCCTGCTACTCTGGCTCCCAGATACCACCGGAGAAATTGTGTTGACACAGTCTCCAGCCACCCTGTCTTTGTCTCCAGGGGAAAGAGCCACCCTCTCCTGCAGGGCCAGTCAGAGTGTTAGCAGCTACTTAGCCTGGTACCAACAGAAACCTGGCCAGGCTCCCAGGCTCCTCATCTATGATGCATCCAACAGGGCCACTGGCATCCCAGCCAGGTTCAGTGGCAGTGGGTCTGGGACAGACTTCACTCTCACCATCAGCAGCCTAGAGCCTGAAGATTTTGCAGTTTATTACTGTCAGCAGCGTAGCAACTTCTTCACTTTCGGCGGAGGGACCAAGGTGGAGATCAAACG	IGKV3-11	IGKJ4	8	QQRSNFFT	0
15.0.c890	EVD15	day of discharge	NGS	GP-binding B cells	Not tested	Not tested	Not tested	Not tested	Not tested	Not tested	Not tested	ATGGAGTTGGGACTGAGCTGGATTTTCCTTTTGGCTATTTTAAAAGGTGTCCAGTGTGAAGTGCAGCTGGTGGAGTCTGGGGGAGGCTTGGTACAGCCTGGCAGGTCCCTGAGACTCTCCTGTGCAGCCTCTGGATTCACCTTTGATGATTATGCCATGCACTGGGTCCGGCAAGCTCCAGGGAAGGGCCTGGAGTGGGTCTCAGGTATTAGTTGGAATAGTGGTAGCATAGGCTATGCGGACTCTGTGAAGGGCCGATTCACCATCTCCAGAGACAACGCCAAGAACTCCCTGTATCTGCAAATGAACAGTCTGAGAGCTGAGGACATGGCCTTGTATTACTGTGCAAAAGCTTCGCGTGGAGATGAATACTTCCAGCACTGGGGCCAGGGCACCCTG…	IGHV3-9	IGHD3-3	IGHJ1	12	AKASRGDEYFQH	0	IgG3	ATGGACATGAGGGTCCCCGCTCAGCTCCTGGGGCTCCTGCTGCTCTGGCTCCCAGGTGCCAAATGTGACATCCAGATGACCCAGTCTCCTTCCACCCTGTCTGCATCTGTAGGAGACAGAGTCACCATCACTTGCCGGGCCAGTCAGAGTATTAGTAGCTGGTTGGCCTGGTATCAGCAGAAACCAGGGAAAGCCCCTAAGCTCCTGATCTATAAGGCATCTAGTTTAGAAAGTGGGGTCCCATCAAGGTTCAGCGGCAGTGGATCTGGGACAGAATTCACTCTCACCATCAGCAGCCTGCAGCCTGATGATTTTGCAACTTATTACTGCCAACAGTATAATAGTTACCCCCTCACTTTCGGCGGAGGGACCAAGGTGGAGATCAAACG	IGKV1-5	IGKJ4	9	QQYNSYPLT	0.36
15.0.c896	EVD15	day of discharge	NGS	GP-binding B cells	GP	Cleaved	-	+	-	-	No	ATGGACTGGACCTGGAGCATCCTTTTCTTGGTGGCAGCAGCAACAGGTGCCCACTCCCAGGTTCAGCTGGTGCAGTCTGGAGCTGAGGTGAAGAAGCCTGGGGCCTCAGTGAAGGTCTCCTGCAAGGCTTCTGGTTACACCTTTACCAGCTATGGTATCAGCTGGGTGCGACAGGCCCCTGGACAAGGGCTTGAGTGGATGGGATGGATCAGCGCTTACAATGGTAACACAAACTATGCACAGAAGCTCCAGGGCAGAGTCACCATGACCACAGACACATCCACGAGCACAGCCTACATGGAGCTGAGGAGCCTGAGATCTGACGACACGGCCGTGTATTACTGTGCGAGAGTGGATGAAAGCCACGATTTTTGGAGTGGTTATTACTACTACGGTATG…	IGHV1-18	IGHD3-3	IGHJ6	20	ARVDESHDFWSGYYYYGMDV	0	IgG1	ATGGCATGGATCCCTCTCTTCCTCGGCGTCCTTGCTTACTGCACAGGATCCGTGGCCTCCTATGAGCTGACTCAGCCACCCTCAGTGTCCGTGTCCCCAGGACAGACAGCCAGCATCACCTGCTCTGGAGATAAATTGGGGGATAAATATGCTTGCTGGTATCAGCAGAAGCCAGGCCAGTCCCCTGTGCTGGTCATCTATCAAGATAGCAAGCGGCCCTCAGGGATCCCTGAGCGATTCTCTGGCTCCAACTCTGGGAACACAGCCACTCTGACCATCAGCGGGACCCAGGCTATGGATGAGGCTGACTATTACTGTCAGGCGTGGGACAGCAGCACTGTGGTATTCGGCGGAGGGACCAAGCTGACCGTCCTAGG	IGLV3-1	IGLJ2	9	QAWDSSTVV	0
15.0.c904	EVD15	day of discharge	NGS	GP-binding B cells	Not tested	Not tested	Not tested	Not tested	Not tested	Not tested	Not tested	ATGGAGTTTGGACTGAGCTGGCTTTTTCTTGTGGCTTTTTTAAAAGGTGTCCAGTGTGAAGTGCACCTGTTGGAGTCTGGGGGAGGCTTGGTACAGCCTGGGGGGTCCCTGAGACTCTCCTGTGCAGCCTCTGGGTTCAACTTTGGCCACTCTGCCCTGATCTGGGTCCGCCAGGCTCCCGGGAAGGGGCTGGAGTGGGTCTCAGATACTAGTGGTGATGGTCGTACTAGAAATTACGCAGACTCCGTGAAGGGCCGGTTCACCATGTCCAGAGACAATTCCAAGAACATGCTATATCTGCAATTGAATAGCCTGAGGGCCGAGGACACGGCCGTATATTACTGTGCGAAGACGATTTTTTGGAGTGGTTATTCAGACCAGAACTACTACATTGACGTC…	IGHV3-23	IGHD3-3	IGHJ6	18	AKTIFWSGYSDQNYYIDV	9.38	IgG2	ATGGCCTGGGCTCTGCTCCTCCTCAGCCTCCTCACTCAGGGCACAGGATCCTGGGCTCAGTCTGCCCTGACTCAGCCTCGCGCAGTGTCCGGGTCTCCTGGACAGTCAGTCACCATCTCCTGCACTGGAACCAGTAGTGATGTTGGTGATTATAATTATGTCTCCTGGTACCAACAACACCCAGGCAAAGCCCCCAAACTCATCATTTATGATGTCAGTAAGTGGCCCTCAGGGGTCCCTGATCGCTTCTCTGGCTCCAAGTCTGGCAACACGGCCTCCCTGACCATCTCTGGGCTCCAGGCTGAGGATGAGGCTGATTATTACTGCTGCTCATTTGCAGGCAGCTACACTTTTGTATTCGGCGGAGGGACCAAGCTGACCGTCTTACG	IGLV2-11	IGLJ2	10	CSFAGSYTFV	2.78
15.0.c908	EVD15	day of discharge	NGS	GP-binding B cells	Not tested	Not tested	Not tested	Not tested	Not tested	Not tested	Not tested	ATGGAGTTTGGGCTGAGCTGGGTTTTCCTCGTTGCTCTTTTAAGAGGTGTCCAGTGTCAGGTGCAGCTGGTGGAGTCTGGGGGAGGCGTAGTCCAGCCTGGGAGGTCCCTGAGACTCTCCTGTGCAGCCTCTGGAATCAGTTTCAGTAGCTATGCTATGCACTGGGTCCGCCAGGCCCCAGGCAAGGGGCTAGAGTGGGTGGCAATTATCTCATATGATGGAAACAATCAATACTACGCAGACTCCGTGAAGGGCCGATTCACCGTCTCCAGAGACAACTCCAAGGACACGCTGTATCTGCACATGAATAGACTTAAACCTGAGGACACGGCTTTGTATTATTGTGCGAGAGATGAGGGACATTCCGATTTTTGGAGTGGTTTTTTTGCTTACTGGGGC…	IGHV3-30	IGHD3-3	IGHJ4	16	ARDEGHSDFWSGFFAY	6.94	IgG1	ATGGACATGAGGGTCCCCGCTCAGCTCCTGGGGCTCCTGCTGCTCTGGCTCCCAGGTGCCACATGTGACATCCGGTTGACCCAGTCTCCTTCCACCCTGTCTGCATCTGTAGGAGACAGAGTCACCATCACTTGCCGGGCCAGTCAGAGTATTAGTAACTGGTTGGCCTGGTATCAGCAGAAACCAGGGAAAGCCCCTAAACTCCTGATCTATAAGGCATCTAGTTTAGAAAGTGGGGTCCCATCAAGGTTCAGCGGCAGTGGATCTGGGACAGACTTCACTCTCACCATCAGCAGCCTGCAGCCTGATGATTTTGCAACTTATTACTGCCAACAGTTTCATAGTTATTCTCCGATCACCTTCGGCCAAGGGACACGACTGGAGATTAAACG	IGKV1-5	IGKJ5	10	QQFHSYSPIT	2.87
15.0.c912	EVD15	day of discharge	NGS	GP-binding B cells	GP	Cleaved	-	+	+	+	No	ATGAAACACCTGTGGTTCTTCCTCCTGCTGGTGGCAGCTCCCAGATGGGTCCTGTCCCAAGTGCAGCTGCAGGAGTCGGGCCCAGGACTGGTGAAGCCTTCACAGACCCTGTCCCTCACCTGCACTGTCTCTGGTGGCTCCATCAGCAGTGGTGGTTACTACTGGAACTGGGTCCGCCAGCACCCAGGGAAGGGCCTGGAGTGGATTGGGTACATCTCTTACAGTGGGAGCACCTTTTACAGTGGGAGCACCTACTACAACCCGTCCCTCAAGAGTCGAATTACCATATCATTAGACACGTCTAAGAACCAATTCTCCCTGAACCTGAGCTCTGTGACTGCCGCGGACACGGCCGTCTATTACTGCGCGAGAGACCGTGGGGACCCGGGGGGATACTAT…	IGHV4-31	IGHD7-27	IGHJ6	15	DRGDPGGYYNYGMDV	3.15	IgG1	ATGGCCGGCTTCCCTCTCCTCCTCACCCTCCTCACTCACTGTGCAGGGTCCTGGGCCCAGTCTGTGCTGACTCAGCCACCCTCAGCGTCTGGGACCCCCGGGCAGAGGGTCACCATCTCTTGTTCTGGAAGCAGCTCCAACATCGGAAGTCATTATGTATACTGGTATCAGCAGCTCTCAGGGACGGCCCCCAAACTCCTCATCTATAGGAATAATGAGCGGCCCTCAGGGGTCCCTGACCGATTCTCTGGCTCCAAGTCTGGCACCTCAGCCTCCCTGGCCATCAGTGGGCTCCGGTCCGAGGATGAGGCTGATTATTACTGTGCAACATGGGATGACAGCCAGAGGGTGTTCGGCGGAGGGACCAAGTTGACCGTCCTAGG	IGLV1-47	IGLJ3	9	ATWDDSQRV	2.41
15.0.c923	EVD15	day of discharge	NGS	GP-binding B cells	Not tested	Not tested	Not tested	Not tested	Not tested	Not tested	Not tested	ATGGACCTCCTGCACAAGAACATGAAACACCTGTGGTTCTTCCTCCTCCTGGTGGCAGCTCCCAGATGGGTCCTGTCCCAGGTGCAGCTACAGCAGTGGGGCGCAGGACTGTTGAAGCCTTCGGAGACCCTGTCCCTCACCTGCGCTGTCTATGGTGGGTCCTTCAGTGGTTACTACTGGAGCTGGATCCGCCAGCCCCCAGGGAAGGGGCTGGAGTGGATTGGGGAAATCAATCATAGTGGAAGCACCAACTACAACCCGTCCCTCAAGAGTCGAGTCACCATATCAGTAGACACGTCCAAGAACCAGTTCTCCCTGAAGCTGAGCTCTGTGACCGCCGCGGACACGGCTGTGTATTACTGTGCGAGAGGCGTGGGGTGTAGTAGTACCAGCTGCTTC…	IGHV4-34	IGHD2-2	IGHJ6	20	ARGVGCSSTSCFFYYYYMDV	0	IgG1	ATGGAAACCCCAGCGCAGCTTCTCTTCCTCCTGCTACTCTGGCTCCCAGATACCACCGGAGAAATTGTGTTGACGCAGTCTCCAGGCACCCTGTCTTTGTCTCCAGGGGAAAGAGCCACCCTCTCCTGCAGGGCCAGTCAGAGTGTTAGCAGCAGCTACTTAGCCTGGTACCAGCAGAAACCTGGCCAGGCTCCCAGGCTCCTCATCTATGGTGCATCCAGCAGGGCCACTGGCATCCCAGACAGGTTCAGTGGCAGTGGGTCTGGGACAGACTTCACTCTCACCATCAGCAGACTGGAGCCTGAAGATTTTGCAGTGTATTACTGTCAGCAGTATGGTAGCCCACCGAGGATCACCTTCGGCCAAGGGACACGACTGGAGATTAAACG	IGKV3-20	IGKJ5	10	QQYGSPPRIT	0
15.0.c935	EVD15	day of discharge	NGS	GP-binding B cells	Not tested	Not tested	Not tested	Not tested	Not tested	Not tested	Not tested	ATGAAACATCTGTGGTTCTTCCTTCTCCTGGTGGCAGCTCCCAGATGGGTCCTGTCCCAGGTGCAGCTGCAGGAGTCGGGCCCAGGACTGGTGAAGCCTTCGGAGACCCTGTCCCTCACCTGCACTGTCTCTGGTGGCTCCATTAGTAGTGACTACTGGAGCTGGGTCCGGCAGCCCCCAGGGAAGGGACTGGAGTGGATTGGCTATATCTATTACAGTGGGAACACCAACTACAATCCCTCCTTCAAGAGTCGAGTCACCATTTCTGTTGACACGTCCAAGAACCACGTCTCCCTGAAGATGACCTCTGTGACCGCTGCGGACACGGCCGTCTATTACTGTGCGAGAGAGACCATGACTACACTAGGTACACTCTACTACTACTACCAAATGGACGTC…	IGHV4-59	IGHD4-11	IGHJ6	19	ARETMTTLGTLYYYYQMDV	5.26	IgG1	ATGGACATGAGGGTCCCCGCTCAGCTCCTGGGGCTCCTGCTACTCTGGCTCCGAGGTGCCAGATGTGACATCCAGATGACCCAGTCTCCATCCTCCCTGTCTGCATCTGTAGGAGACAGAGTCACCATCACTTGCCGGGCAAATCAGAGCATTAGCAGCTTTTTAAATTGGTATCAACACAAACCAGGGACAGCCCCTAAACTCCTGATCTATGCTACCTACACTTTGCAAAGTGGGGTCCCATCAAGGTTCACTGGCAGTGGATCTGGGTCAGATTTCACTCTAACCATCAGCACTCTACAACCTGAAGATTCTGCAACTTACTACTGTCAACAGAGTTACAGAACCCCTCGGACCTTCGGCCCTGGGACCAAAGTGCATATCAGACG	IGKV1-39	IGKJ3	9	QQSYRTPRT	6.09
15.0.c942	EVD15	day of discharge	NGS	GP-binding B cells	GP	Cleaved	-	+	+	+	No	ATGGAGTTTGGGCTGAGCTGGGTTTTCCTTGTTGCAATTTTAAAAGGTGTCCAGTGTGAGGTGCAGCTGGTGGAGTCGGGGGGAGGTGTGGTACGGCCTGGGGGGTCCCTGAGACTCACCTGTGCAGCCTCCGGATTCATCTTTGAAAATTATGGCATGAGCTGGGTCCGCCAAGCTCCAGGGAAGGGGTTGGAGTGGGTCTCTGCTCTTAATTGGAATGGTGTTAACACATATTATTCAGACTCTGTGAAGGGCCGGTTCACCATTTCCAGAGACAACGCCAAGAACTCCCTGTATCTGCAAATGAACAGTCTGAGCGCCGAGGACACGGCCTTCTATTACTGTGCGGTTCATTACTATGATAGTAGTGGTATTTACTACCTTGACGACTGGGGCCAG…	IGHV3-20	IGHD3-22	IGHJ4	13	HYYDSSGIYYLDD	6.53	IgG1	ATGACCTGCTCCCCTCTCCTCCTCACCCTTCTCATTCACTGCACAGGGTCCTGGGCCCAGTCTGTGTTGACACAGCCGCCCTCAGTGTCTGCGGCCCCAGGACAGAAGGTCTCCATCTCCTGCTCTGGAAGCAGCTCCAACATTGGAAAGAATTATGTATACTGGTACCAACACGTCCCAGGAGCCGCCCCCAAACTCCTCATCTATGAAAATGATAAGCGACCTTCAGGGATTCCTGACCGATTCTCTGGCTCCAAGTCTGGCACGTCAGCCACCCTGGACATCACCGGCCTCCAGACTGGGGACGAGGCCGAGTATTATTGTGCAACATGGCAGAGCGGCCTGAGTGCTCATGTGGTGTTCGGCGGAGGGACCAAGCTGACCGTCCTAGG	IGLV1-51	IGLJ2	12	ATWQSGLSAHVV	7.14
15.0.c943	EVD15	day of discharge	NGS	GP-binding B cells	Not tested	Not tested	Not tested	Not tested	Not tested	Not tested	Not tested	ATGGAGTTTGGGCTGAGTTGGCTTTTTCTTGTGGCTATTTTAAAAGGTGTCCAGTGTGAGGTAAACCTGTTGGAGTCTGGGGGAAACTTGGTTCAGCCTGGGGGGTCCCTGAGACTCTCCTGTGTAGGCTCTGGATTCACCTTTAGCACCTATGCCATGACCTGGGTCCGCCAGGCTCCAGGGAAGGGGCTGGAGTGGGTCTCAGCACTGAGTAGTGGTGGTGATACCACATACTACGCAGACTCCGTGAAGGGCCGGTTCACCGTCTCCAGAGACAATTCCAAGAACACGCTATATCTGGAGATGAGTAGTCTGAGAGTCGAGGATACGGCCGTATATTACTGTGCGAAAGCCGTGTGGTTGGACTGGCTATCCGCCGACCCGTTGTTTGACAACTGG…	IGHV3-23	IGHD5-12	IGHJ4	17	AKAVWLDWLSADPLFDN	9.03	IgG1	ATGGAAGCCCCAGCGCAGCTTCTCTTCCTCCTGCTACTCTGGCTCCCAGATATCACTGGAGAAATAGTAATGACGCAGTCTCCAGCCACCCTGTCTGTGTCTCCAGGGGAAAGAGCCACCCTCTCCTGCAGGGCCAGTCAGAGTATTGGCAGCAACTTAGCCTGGTACCAGCAGAAACCTGGCCAGGCTCCCAGGCTCCTCATCTATGGTGCATCCACCAGGGCCACTGGTATCCCAGCCAGGTTCAGTGGCAGTGGGTCTGAGACAGAATTCACTCTCAGCATCAGCAGCCTGCAGTCTGAAGATTTTGCAGTTTATTACTGTCAACAGTATAAAAATTGGCCTCCGGTCACTTTCGGCCCTGGGACCAAAGTGGATATCAAACG	IGKV3-15	IGKJ3	10	QQYKNWPPVT	3.23
15.0.c946	EVD15	day of discharge	NGS	GP-binding B cells	Not tested	Not tested	Not tested	Not tested	Not tested	Not tested	Not tested	ATGGAGTTGGGGCTGAGCTGGGTTTTCCTTGTTGCTATTTTAGAAGGTGTCCAGTGTGAGGTGCAGCTGGTGGAGTCTGGGGGAGGCTTGGTCCAGCCTGGGGGGTCCCTGAGACTCTCCTGTGCAGCCTCTGGATTCACCTTTAGTAGCTATTGGATGAGCTGGGTCCGCCAGGCTCCAGGGAAGGGGCTGGAGTGGGTGGCCAACATAAAGCAAGATGGAAGTGAGAAATACTATGTGGACTCTGTGAAGGGCCGATTCACCATCTCCAGAGACAACGCCAAGAACTCACTGTATCTGCAAATGAACAGCCTGAGAGCCGAGGACACGGCTGTGTATTACTGTGCGAGAGATATCCCCTCGGATATTGTAGTGGTGGTAGCTGCTCCCGACTACTGG…	IGHV3-7	IGHD2-15	IGHJ4	17	ARDIPSDIVVVVAAPDY	0	IgG1	ATGGAAGCCCCAGCGCAGCTTCTCTTCCTCCTGCTACTCTGGCTCCCAGATACCACTGGAGAAATAGTGATGACGCAGTCTCCAGCCACCCTGTCTGTGTCTCCAGGGGAAAGAGCCACCCTCTCCTGCAGGGCCAGTCAGAGTGTTAGCAGCAACTTAGCCTGGTACCAGCAGAAACCTGGCCAGGCTCCCAGGCTCCTCATCTATGGTGCATCCACCAGGGCCACTGGTATCCCAGCCAGGTTCAGTGGCAGTGGGTCTGGGACAGAGTTCACTCTCACCATCAGCAGCCTGCAGTCTGAAGATTTTGCAGTTTATTACTGTCAGCAGTATAATAACTGGCCTCCCATGTACACTTTTGGCCAGGGGACCAAGCTGGAGATCAAACG	IGKV3-15	IGKJ2	11	QQYNNWPPMYT	0
2.1.1A01	EVD2	1 month post discharge	Cloned	GP-binding B cells	No binding	Not tested	-	-	-	-	Not tested	GGGGGGGGCGTGGTCCAGCCTGGGAGGTCCCTGAGACTCTCCTGTGCAGCGTCTGGATTCACCTTCAGTAACTATGGCATGCACTGGGTCCGCCAGGCTCCAGGCAAGGGGCTGGAGTGGGTGGCAGTTATATGGAATGATGGAAGTAGTAAATACTATGCAGACTCCGTGAAGGGCCGATTCACCATCTCCAGAGACAATTCCAAGAACACGCTGTATCTGCAAATGAACAGCCTGAGAGCCGAGGACACGGCTGTGTATTACTGTGCGAGGATCAGTATGACCGCATACAATTACTACTACTACTACGGTATGGACGTCTGGGGCAAAGGGAGCACGGTCACCGTCTCCTCAGCGTCGAC	IGHV3-33	IGHD1-14	IGHJ6	18	ARISMTAYNYYYYYGMDV	1.5	IgM	TCCTCAGTGTCTGGGGCCCCAGGGCAGAGGGTCACCATCTCCTGCACTGGGAGCAGCTCCAACATCGGGGCAGGTTATGATGTACACTGGTACCAGCAGCTTCCAGGAACAGCCCCCAAACTCCTCATCTATGGTAACAGCAATCGGCCCTCAGGGGTCCCTGACCGATTCTCTGGCTCCAAGTCTGGCACCTCAGCCTCCCTGGCCATCACTGGGCTCCAGGCTGAGGATGAGGCTGATTATTACTGCCAGTCCTATGACAACACCCTGCGTGGTGATTGGGTGTTCGGCGGAGGGACCAAGCTGACCGTCCTAGGTCAGCCCAAGGCTGCCCCCTCGGTCACTCTGTTCCCACCCTCGAG	IGLV1-40	IGLJ3	12	QSYDNTLRGDWV	1.12
2.1.1A02	EVD2	1 month post discharge	Cloned	GP-binding B cells	GP	Cleaved	+	+	+	+	No	GGGGGAGGCTTGGTACAGCCTGGGGGGTCCCTGAGACTCTCCTGTGCAGCCTCTGGATTCACCTTTAGCACCTATGCCATGACATGGGTCCGCCAGGCTCCAGGGAAGGGGCTGGAGTGGGTCTCAGCTATTAGTGGTAGTGGGGGCACAACATACTACGCAGACTCCGTGAAGGGCCGGTTCACCATTTCCAGAGACAATTCCAAGAATACGCTGTATCTGCAAATGAACAGCCTGAGAGCCGAGGACACGGCCGTATATTACTGTGCGAAAGATCACGGTATACCAGTGGATGGTATAGTTTATCACTACTATTACGGTTTGGACGTCTGGGGCCAAGGGACCACGGTCACCGTCTCCTCAGCGTCGAC	IGHV3-23	IGHD6-19	IGHJ6	21	AKDHGIPVDGIVYHYYYGLDV	3.37	IgG1	CCATCCTCCCTGTCTGCTTCTGTAGGAGACAGAGTCACCATCACTTGCCGGGCGAGTCAGGGCATTAGCAATTATTTAGCCTGGTATCAGCAGAAACCAGCGAAAGTTCCTAGGCTCCTGATCTATGCTGCATCCACTTTGCAATCAGGGGTCCCATCTCGGTTCAGTGGCAGTGGATCTGGGACAGATTTCACTCTCACCATCAGCAGCCTGCAGCCTGAAGATGTTGCAACTTATTACTGTCAAAAGTATAACAGTGCCCCATTCACTTTCGGCCCTGGGACCAAAGTGGATATCAAACGTACG	IGKV1-27	IGKJ3	9	QKYNSAPFT	1.16
2.1.1A03	EVD2	1 month post discharge	Cloned	GP-binding B cells	GP	No binding	-	+	-	-	No	GGGGGAGGCGTGGTCCAGCCTGGGGGGTCCCTGAGACTCTCCTGTGTAGCGTCTGGATTCACCTTCAGTATCTATGGCATGCACTGGGTCCGCCAGGCTCCAGGCAAGGGGCTGGAGTGGGTGGCATTTATACGGTATGATGGAAGTAATACATATTATGCAGACTCCGTGAAGGGCCGGTTCACCATCTCCAGAGACAATTCCAAGAGCACGCTGTATCTACAAATCAACAGCCTGAGAGCTGAGGACACGGCTGTGTATTACTGTGCGAATCTCTTTATAGCAGCTCGACAAAAAAACTACTTCTTCTACGGTATGGACGTCTGGGGCCAAGGGACCACGGTCACCGTCTCCTCAGCGTCGAC	IGHV3-30	IGHD6-6	IGHJ6	19	ANLFIAARQKNYFFYGMDV	3	IgG1	CCACTCTCCCTGCCCGTCACCCTTGGACAGCCGGCCTCCATCTCCTGCAGGTCTAGTCAAAGCCTCGTGTACAGTGATGGAAACACCTACTTGATTTGGTTTCAGCAGAGGCCAGGCCGATCTCCAAGGCGCCTAATTTATAAGGTTTCTAACCGGGACTCTGGGGTCCCAGACAGATTCAGCGGCAGTGGGTCAGGCACTGATTTCACACTGAAAATCAGCAGGGTGGAGGCTGAGGATGTTGGGGTTTATTACTGCATGCAAGGTACACACTGGCCGGGGACGTTCGGCCAAGGGACCAAGGTGGAAATCAAACGTACG	IGKV2-30	IGKJ1	9	MQGTHWPGT	1.1
2.1.1A04	EVD2	1 month post discharge	Cloned	GP-binding B cells	GP	DTT only	+	+	+	-	No	GGCCCAGGACTGGTGAAGCCTTCGGAGACCCTGTCCCTCACCTGCACTGTCTCTGGTGGCTCCATCAGCAGTAGTAGTTACTACTGGGGCTGGATCCGCCAGCCCCCAGGGAAGGGGCTGGAGTGGATTGGGACTATCTCTAATACTGGGAGCACCTACTACAACCCGTCCCTCAAGAGTCGAGTCACCATATCCGTAGACACGTCCAAGAACCAGTTCTCCCTGAAGTTGAGCTCTGTGACCGCCGCAGACACGGCTGTGTATTACTGTGCGAGACGTATGGACGTCTGGGGCAAAGGGACCACGGTCACCGTCTCCTCAGCGTCGAC	IGHV4-39		IGHJ6	6	ARRMDV	1.85	IgM	CCAGCCACCCTGTCCGTGTCTCCAGGGGAAAGAGCCACCCTCTCCTGCAGGGCCAGTCAGAGTGTTAGCAGCAACTTAGCCTGGTACCAGCAGAAACCTGGCCAGGCTCCCAGGCTCCTCATCTATGGTGCATCCACCAGGGCCACTGGTATCCCAGCCAGGTTCAGTGGTAGTGGGTCTGGGACAGAGTTCACTCTCACCATCAGCAGCCTGCAGTCTGAAGATTTTGCAGTTTATTACTGTCAGCAGTATAATAACTGGCCGTGGACGTTCGGCCAAGGGACCAAGGTGGAGATCAAACGTACG	IGKV3-15	IGKJ1	9	QQYNNWPWT	0.78
2.1.1A07	EVD2	1 month post discharge	Cloned	GP-binding B cells	GP	Cleaved	-	+	+	+	No	GGGGGAGGCTTGGTCCAGCCTGGGGGGTCCCTGAGACTCTCCTGTGCAGCCTCTGGATTCACCTTTAGTAGCTATTGGATGAGTTGGGTCCGCCAGGCTCCAGGGAAGGGGCTGGAGTGGGTGGCCAACATAAAGCAAGATGGAAGTGAAAAATACTATGTGGACTCTGTGAAGGGCCGATTCACTATCTCCAGAGACAACGCCAAGAACTCACTGTATCTGCAAATGAGCAGCCTGAGAGCCGAGGACACGGCTGTATATTACTGTGCGAGAGACTTAGGCACGACGGATGCATTACTTTGGTTCGGGGAGCTCTTTGACTACTGGGGCCAGGGAACCCTGGTCACCGTCTCCTCAGCGTCGAC	IGHV3-7	IGHD3-10	IGHJ4	19	ARDLGTTDALLWFGELFDY	1.87	IgG1	CCAGCCACCCTGTCTGTGTCTCCAGGGGAAAGAGCCACCCTCTCCTGCAGGGCCAGTCAGAGTGTTATCAGCAGCTTAGCCTGGTACCAGCAGAAACCTGGCCTGGCTCCCAGGCTCCTCATCTATGGTGCATCCACCAGGGCCACTGGTATCCCAGCCAGATTCAGTGGCAGTGGGTCTGGGACAGAGTTCACTCTCACCATCAGCAGCCTGCAGTCTGAAGATTTTGCAGTTTATTACTGTCAGCAGTATAATAACTGGCCCCCGTACACTTTTGGCCAGGGGACCAAGGTGGAGATCAAACGTACG	IGKV3-15	IGKJ2	10	QQYNNWPPYT	1.55
2.1.1A08	EVD2	1 month post discharge	Cloned	GP-binding B cells	GP	Cleaved	-	+	-	+	No	GGCTCAGGACTGGTGAAGCCTTCACAGACCCTGTCCCTCACCTGCGCTGTCTCTGGTGGCTCCATCAACAGTGGTGGTTACTCCTGGAGCTGGATCCGGCAGCCACCAGGGAAGGGCCTGGAGTGGATTGGGTACATCTATCATAGTGGGAGCACCTACTACAACCCGTCCCTCAAGAGTCGAGTCACCATATCAATAGACAGGTCCAAGAACCACTTCTCCCTGAAGCTGAGCTCTGTGACCGCCGCGGACACGGCCGTGTATTACTGTGCCAGAGGTGTTGAGACAGCTGTTATTGGCTACTGGTACTTCGATCTCTGGGGCCGTGGCACCCTGGTCACCGTCTCCTCAGCGTCGAC	IGHV4-30-2	IGHD2-21	IGHJ2	16	ARGVETAVIGYWYFDL	1.11	IgG1	CCAGCCACCCTGTCTGTGTCTCCAGGGGAAAGAGCCACCCTCTCCTGCAGGGCCAGTCAGAGTGTTAGCAGCGACTTAGCCTGGTACCAGCAGAAACCTGGCCAGGCTCCCAGGCTCCTCATCCATGGTACATCTACCAGGGCCACTGGTATCCCAGCCAGGTTCAGTGGCGGTGGGTCTGGGACAGAGTTCACTCTCACCATCAGCAGCCTGCAGTCTGAAGATTTTGCAGTTTATTACTGTCAGCAGTATAATAACTGGCCTCCATCCTTCGGCCAAGGGACACGACTGGAGATTAAACGTACG	IGKV3-15	IGKJ5	9	QQYNNWPPS	1.94
2.1.1B02	EVD2	1 month post discharge	Cloned	GP-binding B cells	GP	Native	+	-	+	-	No	GGGGCTGAGGTGAAGAAGCCTGGGGCCTCAGTGAAGGTTTCCTGCAAGGCATCTGGATACACCTTCACCAGCTACTATATGCACTGGGTGCGACAGGCCCCTGGACAAGGGCTTGAGTGGATGGGAATAATCAACCCTAGTGGTGGTAGCACAAGCTACGCACAGAAGTTCCAGGGCAGAGTCACCATGACCAGGGACACGTCCACGAGCACAGTCTACATGGAGCTGAGCAGCCTGAGATCTGAGGACACGGCCGTGTATTACTGTGCTAGGCATGATAGTAGTGGTTATGATGCTTTTGATATCTGGGGCCAAGGGACAATGGTCACCGTCTCTTCAGCGTCGAC	IGHV1-46	IGHD3-22	IGHJ3	13	ARHDSSGYDAFDI	0	IgM	CCCTCGGTGTCAGTGTCCCCAGGACAGACGGCCAGGATCACCTGCTCTGGAGATGCATTGCCAAAGCAATATGCTTATTGGTACCAGCAGAAGCCAGGCCAGGCCCCTGTGCCGGTGATATATAAAGACAGTGAGAGGCCCTCAGGGATCCCTGAGCGATTCTCTGGCTCCAGCTCAGGGACAACAGTCACGTTGACCATCAGTGGAGTCCAGGCAGAAGACGAGGCTGACTATTACTGTCAATCATCAGACAGCAGTGGTACTTATGTGGTATTCGGCGGAGGGACCAAGCTGACCGTCCTAGGTCAGCCCAAGGCTGCCCCCTCGGTCACTCTGTTCCCACCCTCGAG	IGLV3-25	IGLJ2	11	QSSDSSGTYVV	0.78
2.1.1B03	EVD2	1 month post discharge	Cloned	GP-binding B cells	GP	Cleaved	+	+	+	+	No	GGGGGAGTCGTGGTACAGCCTGGGGGGTCCCTGAGACTCTCCTGTGCAGCCTCTGGATTCACCTTTGACGATTATACCATGCACTGGGTCCGTCAAGCTCCGGGGAAGGGTCTGGAGTGGGTCTCTCTTATTAATTGGGATGGTGCTAGCTCATACTATGCAGACTCTGTGAAGGGCCGATTCACCATCTCCAGAGACAACACCAAAAACTCCCTGTTTCTACAAATGAACAGTCTGAGAACTGAAGACACCGCCTTGTATTACTGTGCAAAAGATAGACTGGGAGGGGCCTTTTGGAGTGGTAACTTTGACTACTGGGGCCAGGGAACCCTGGTCACCGTCTCCTCAGCGTCGAC	IGHV3-43	IGHD3-3	IGHJ4	16	AKDRLGGAFWSGNFDY	3	IgG1	CCATCCTTCCTGTCTGCATCTGTAGGAGACAGAGTCACCATCACTTGCCGGGCCAGTCAGGGCGTTAGCAGTTATTTGGCCTGGTATCAGCAAAAACCAGGGAAAGCCCCTAATCTCCTGATCTATGCTGCATCCACTTTGCAAAGTGGGGTCCCATCAAGGTTCAGCGGCAGTGGATCTGGGACAGAATTCACTCTCACAATCAGCAGCCTGCAGCCTGAAGATTTTGCAACTTATTACTGTCAACAGCTTAATAGTTACCCGATCACCTTCGGCCAAGGGACACGACTGGAGATTAAACGTACG	IGKV1-9	IGKJ5	9	QQLNSYPIT	1.16
2.1.1B04	EVD2	1 month post discharge	Cloned	GP-binding B cells	GP	Cleaved	-	+	+	-	No	GGGGGAGGCTTGGTACAGCCTGGGGGGTCCCTGAGACTCTCCTGTACAGCCTCTGGATTCACCTTTAGCACCTATGCCATGAGCTGGGTCCGCCAGGCTCCAGGGAAGGGGCTGGAGTGGGTCTCAACTATTAGTGGTAGTGGTGGTAGTGGTAGTGGTGGTCGCACATACTACGCAGACTCCGTGAAGGGCCGGTTCACCATCTCCAGAGACAATTCCAAGAACACGCTGTATCTGCAAATGAACAGCCTGAGAGCCGAGGACACGGCCGTATATTACTGTGCGAAAGTGGGGGAGTATTACGATTTTTGGAGTGGTTATTCCCCCTTTGACTACTGGGGCCAGGGAACCCTGGTCACCGTCTCCTCAGCGTCGAC	IGHV3-23	IGHD3-3	IGHJ4	18	AKVGEYYDFWSGYSPFDY	1.5	IgG1	CCAGGCACCCTGTCTTTGTCTCCAGGGGAAAGAGCCACCCTCTCCTGCAGGGCCAGTCAGAGTGTTAGCAGCAGCTACTTAGCCTGGTACCAGCAGAAACCTGGCCAGGCTCCCAGGCTCCTCATCTATGGTGCATTTAGCAGGGCCACTGGCATCCCAGACAGGTTCAGTGGCAGTGGGTCTGGGACAGACTTCACTCTCACCATCAGCAGACTGGAGCCTGAAGATTTTGCAGTGTATTACTGTCAGCAGTATGGTAGCTCACCGTGGACGTTCGGCCAAGGGACCAAGGTGGAGATCAAACGTACG	IGKV3-20	IGKJ1	9	QQYGSSPWT	0.77
2.1.1B06	EVD2	1 month post discharge	Cloned	GP-binding B cells	GP	Cleaved	+	+	+	+	No	GGGGGAGGCGTGGTCCAGCCTGGGAGGTCCCTGAGACTCTCCTGTGCAGCCTCTGGATTCACCTTCAGTAACTATGTCATGCACTGGGTCCGCCAGGCTCCAGGCAAGGGGCTGGAGTGGGTGGCAGTTATATCATATGATGGAAGTAATAAATACTATGCAGACTCCGTGAAGGGCCGATTCACCATCTCCAGAGACAATTCCAAGAACACGCTGTATCTGCAAATGAACAGCCTGAGAGCTGAGGACACGGCTGTGTATTACTGTGCGAAAGATCTCCCCAGATATGACGATTTTTGGAGTGGTTACTGTGACTACTGGGGCCAGGGAACCCTGGTCACCGTCTCCTCAGCGTCGAC	IGHV3-30	IGHD3-3	IGHJ4	17	AKDLPRYDDFWSGYCDY	0.75	IgG1	CCAGCCACCCTGTCTGTGTCTCCAGGGGAAAGAGCCACCCTCTCCTGCAGGGCCAGTCAGAGTGTTGGCAGCAACTTAGCCTGGTACCAGCAGAAACCTGGCCAGGCTCCCAGGCTCCTCATCTATGGTGCATCCACCAGGGCCACTGGTATCCCAGCCAGGTTCAGTGGCAGTGGGTCTGGGACAGAGTTCACTCTCACCATCAGCAGCCTGCAGTCTGAAGATTTTGCAGTTTATTACTGTCAGCAGTATAATAACTGGCCTCCATTCACTTTCGGCCCTGGGACCAAAGTGGATATCAAACGTACG	IGKV3-15	IGKJ3	10	QQYNNWPPFT	0.39
2.1.1B09	EVD2	1 month post discharge	Cloned	GP-binding B cells	GP	DTT only	-	-	+	-	No	GGGGCTGAGGTGAAGAAGCCTGGGGCCTCAGTGAAGGTCTCCTGCAAGGCTTCTGGATACACCTTCACCAGTTATGATATCAACTGGGTGCGACAGGCCACTGGACAAGGGCTTGAGTGGATGGGATGGATGAACCCTAACAATGGTGACACAGGCTATGCACAGAAGTTCCAGGGCAGAGTCACCATGACCAGGAACACCTCCATAAGCACAGCCTACATGGAGCTGAGCAGCCTGAGATCTGAGGACACGGCCGTGTATTACTGTGCCCCCCGAAAGGGGAGTTACTATTCAGGGTGGTTCGACCCCTGGGGCCAGGGAACCCTGGTCACCGTCTCCTCAGCGTCGAC	IGHV1-8	IGHD3-10	IGHJ5	14	APRKGSYYSGWFDP	0.75	IgG1	CCCTCAGCGTCTGGGACCCCCGGGCAGAGGGTCACCATCTCTTGTTCTGGAAGCAGCTCCAACATCGGAAGTAATACTGTAAACTGGTACCAGCAGCTCCCAGGAACGGCCCCCAAACTCCTCATCTATAGTAATAATCAGCGGCCCTCAGGGGTCCCTGACCGATTCTCTGGCTCCAAGTCTGGCACCTCAGCCTCCCTGGCCATCAGTGGGCTCCAGTCTGAGGATGAGGCTGATTATTACTGTGCAGCATGGGATGACAGCCTGTTTTATGTGGTATTCGGCGGAGGGACCAAGCTGACCGTCCTAGGTCAGCCCAAGGCTGCCCCCTCGGTCACTCTGTTCCCGCCCTCGAG	IGLV1-44	IGLJ2	11	AAWDDSLFYVV	0
2.1.1B10	EVD2	1 month post discharge	Cloned	GP-binding B cells	GP	Cleaved	+	+	+	+	No	GGAGCTGAGGTGAAGAAGCCTGGGGCCTCAGTGAAGGTCTCCTGCAAGGCTTCTGGTTACACCTTTACCAGTTACAGTATCAGCTGGGTGCGACAGGCCCCTGGACAAGGGCTTGAGTGGATGGGATGGATCAGCGGTTACAATGGTGACACAAACTATGCACAGAAGCTCCAGGGCAGAGTCACCATGACCACAGACACATCCACGAACACAGCCTACATGGAGCTGAGGAGCCTGAGATCTGACGACACGGCCGTGTATTACTGTGCGAGAGAAAGAGTGGAACTACGTTCATCCCTCTTCTTTTACTACTTCGGTATGGACGTCTGGGGCCAAGGGACCACGGTCACCGTCTCCTCAGCGTCGAC	IGHV1-18	IGHD1-7	IGHJ6	20	ARERVELRSSLFFYYFGMDV	1.87	IgG1	CCAGGCACCCTGTCTTTGTCTCCAGGGGAAAGAGCCACCCTCTCCTGCAGGGCCAGTCAGAGTGTTAGCAGCAGCTACTTAGCCTGGTACCAGCAGAAACCTGGCCAGGCTCCCAGGCTCCTCATCTATGGTGCATCCAGCAGGGCCACTGGCATCCCAGACAGGTTCAGTGGCAGTGGGTCTGGGACAGACTTCACTCTCACCATCAGCAGACTGGAGCCTGAAGATTTTGCAGTGTATTACTGTCAGCAGTATGGTAGCTCAGCGTGGACGTTCGGCCGAGGGACCAAGGTGGAAATCAAACGTACG	IGKV3-20	IGKJ1	9	QQYGSSAWT	0
2.1.1B11	EVD2	1 month post discharge	Cloned	GP-binding B cells	No binding	Not tested	-	-	-	-	Not tested	GGGGGAGGCTTGGTACAGCCTGGCAGGTCCCTGAGACTCTCCTGTGCAGCCTCTGGATTCACCTTTGATGATTATGCCATGCACTGGGTCCGGCAAGCTCCAGGGAAGGGCCTGGAGTGGGTCTCAGGTATTAGTTGGAATAGTGGTAGCATAGGCTATGCGGACTCTGTGAAGGGCCGATTCACCATCTCCAGAGACAACGCCAAGAACTCCCTGTATCTGCAAATGAACAGTCTGAGAGCTGAGGACACGGCCTTGTATTACTGTGCAAAAGATCTCTCGATTTTTGGAGTGGTTACCGGCTACTACTACTACGGTATGGACGTCTGGGGCAAAGGGACCACGGTCACCGTCTCCTCAGCGTCGAC	IGHV3-9	IGHD3-3	IGHJ6	20	AKDLSIFGVVTGYYYYGMDV	0	IgM	CCAGCCACCCTGTCTGTGTCTCCAGGGGAAAGAGCCACCCTCTCCTGCAGGGCCAGTCAGAGTGTTAGCAGCAACTTAGCCTGGTACCAGCAGAAACCTGGCCAGGCTCCCAGGCTCCTCATCTATGGTGCATCCACCAGGGCCACTGGCATCCCAGCCAGGTTCAGTGGCAGTGGGTCTGGGACAGAGTTCACTCTCACCATCAGCAGCCTGCAGTCTGAAGATTTTGCAGTTTATTACTGTCAGCAGTATAATAACTGGCCCCTGTTCGGCCAAGGGACACGACTGGAGATTAAACGTACG	IGKV3D-15	IGKJ5	8	QQYNNWPL	0
2.1.1C02	EVD2	1 month post discharge	Cloned	GP-binding B cells	No binding	Not tested	-	-	-	-	Not tested	GGGGGAGGCTTGGTCAAGCCTGGAGGGTCCCTGAGACTTTCCTGTGCAGCCTCTGGATTCACCTTCAGTGACTACTACATGAGCTGGATCCGCCAGGCTCCAGGGAAGGGGCTGGAGTGGGTTTCAGACATTAGTAGTAGTGGTACTACCAAATACTACGCAGACTCTGTGAAGGGCCGATTCACCATCTCCAGGGACAACGCCAAGAACTCACTGTATCTGCAAATGAACAGCCTGAGAGCCGAGGACACGGCCGTGTATTACTGTGCGAGGAACGGGTTTAATTTCGATATTTTGACTGGTTACCCTGACTACTGGGGCCAGGGAACCCTGGTCACCGTCTCCTCAGCGTCGAC	IGHV3-11	IGHD3-9	IGHJ4	16	ARNGFNFDILTGYPDY	1.5	IgG1	CCAGCCACCCTGTCTGTGTCTCCAGGGGAAAGAGCCACCCTCTCCTGCAGGGCCAGTCAGAGTGTTAGCAGCAACTTAGCCTGGTACCAGCAGAAACCTGGCCAGGCTCCCAGGCTCCTCATCTATGGTGCATCCGCCAGGGCCACTGGTATCCCAGCCAGGTTCAGTGGCAGTGGGTCTGGGACAGAGTTCACTCTCACCATCAGCAGCCTGCAGTCTGAAGATTTTGCAGTTTATTACTGTCGGCAGTATTATAAGTGGCCTCCGGCGACGTTCGGCCAAGGGACCAAGGTGGAAATCAAACGTACG	IGKV3-15	IGKJ1	10	RQYYKWPPAT	1.55
2.1.1C06	EVD2	1 month post discharge	Cloned	GP-binding B cells	GP	Cleaved	-	+	+	+	No	GGGGGAGGCTTGGTACAGCCTGGGGGGTCCCTGAGAGTCTCCTGTGCAGCCTCTGGATTAACCTTTAGCAGCTATGCCATGAGCTGGGTCCGCCAGGCTCCAGGGAAGGGGCTGGAGTGGGTCTCAAGTATTAGTGATAGTGGTGATAGCACATACTACGCAGACTCCGTGAAGGGCCGATTCACCATCTCCAGAGACAATTCCAAGAACACGCTGTATCTGCAAATGAACAGCCTGAGAGCCGAGGACACGGCCGTATATTACTGTGCGAAAAATAACCTCTGGTTACATTTGGGGGAATCATTATCGTACTGGTTCGACCCCTGGGGCCAGGGAACCCAGGTCACCGTCTCCTCAGCGTCGAC	IGHV3-23	IGHD3-16	IGHJ5	19	AKNNLWLHLGESLSYWFDP	2.62	IgG1	CCCTCAGTGTCTGGGGCCCCAGGGCAGAGGGTCACCATCTCCTGCACTGGGAGCAGCTCCAACGTCGGGGCACTTTATGATGTACACTGGTACCAGCAGCTTCCAGGAACAGCCCCCAAACTCCTCATCTATGGTAACAGTAATCGGCCCTCAGGGGTCCCTGACCGATTCTCTGGCTCCAAGTCTGGCACCTCAGCCTCCCTGGCCATCACGGGGCTCCAGGCTGAGGATGAGGCTGATTATTACTGCCAGTCCTATGACAGCAGCCTGAGTGTTGTGGTATTCGGCGGAGGGACCAAGCCGACCGTCCTAGGTCAGCCCAAGGCTGCCCCCTCGGTCACTCTGTTCCCACCCTCGAG	IGLV1-40	IGLJ2	11	QSYDSSLSVVV	1.87
2.1.1C08	EVD2	1 month post discharge	Cloned	GP-binding B cells	No binding	Not tested	-	-	-	-	Not tested	GGAGGAGGCTTGATCCAGCCTGGGGGGTCCCTGAGACTCTCCTGTGCAGCCTCTGGGTTCACCGTCAGTAGCAACTACATGAGCTGGGTCCGCCAGGCTCCAGGGAAGGGGCTGGAGTGGGTCTCAGTTATTTATAGCGGTGGTAGCACATACTACGCAGACTCCGTGAAGGGCCGATTCACCATCTCCAGAGACAATTCCAAGAACACGCTGTATCTTCAAATGAACAGCCTGAGAGCCGAGGACACGGCCGTGTATTACTGTGCATCGGTGAGCAGCTCGTCCATCTACTACTACTACGGTATGGACGTCTGGGGCAAAGGGACCACGGTCACCGTCTCCTCAGCGTCGAC	IGHV3-53	IGHD6-6	IGHJ6	16	ASVSSSSIYYYYGMDV	0	IgM	CCATCCTCCCTGTCTGCATCTGTAGGAGACAGAGTCACCATCACTTGCCGGGCAAGTCAGAGCATTAGCAGCTATTTAAATTGGTATCAGCAGAAACCAGGGAAAGCCCCTAAGCTCCTGATCTATGCTGCATCCAGTTTGCAAAGTGGGGTCCCATCAAGGTTCAGTGGCAGTGGATCTGGGACAGATTTCACTCTCACCATCAGCAGTCTGCAACCTGAAGATTTTGCAACTTACTACTGTCAACAGAGTTACAGTACCCCGTACACTTTTGGCCAGGGGACCAAGGTGGAGATCAAACGTACG	IGKV1-39	IGKJ2	9	QQSYSTPYT	0
2.1.1C11	EVD2	1 month post discharge	Cloned	GP-binding B cells	GP	DTT only	-	-	+	-	No	GGGGGAGGCTTGGTACAGCCTGGCAGGTCCCTGAGACTCTCCTGTGCAGCCTCTGGATTCACCCTTGATGCTTATGCCATGCACTGGGTCCGGCAAGCTCCAGGGAAGGGCCTGGAGTGGGTCTCAGGTATTAGTTGGAATAGTGGTAGCATAGGCTATGCGGACTCTGTGAAGGGCCGATTCATCATCTCCAGAGACAACGCCAAGAATTCCCTGTATCTGCAAATGAACAGTCTCAGACCTGAGGACACGGCCTTGTATTACTGTGCAAGAGAGTCTCGGGGTGCGGTGGTAACTTCCTTCGCTTTTGATATCTGGGGCCAAGGGACAATGGTCACCGTCTCTTCAGCGTCGAC	IGHV3-9	IGHD4-23	IGHJ3	16	ARESRGAVVTSFAFDI	2.25	IgG1	GCCTCCGTGTCTGGGTCTCCTGGACAGTCGATCACCATCTCCTGCACTGGAACCAGCAGTGATGTTTGGAGTTATAACCTTGTCTCCTGGTACCAACAGCACCCAGGCAAAGCCCCCAAACTCATGATTTATGAGGGCAGTAAGCGGCCCTCAGGGGTTTCTAATCGCTTCTCTGGCTCCAAGTCTGGCAACACGGCCTCCCTGACAATCTCTGGGCTCCAGGCTGAGGACGAGGCTGATTATTACTGCTTCTCATATGCAGGTAGTAGCACTTTCTCTTATGTCTTCGGAACTGGGACCAAGGTCACCGTCCTAGGTCAGCCCAAGGCCAACCCCACTGTCACTCTGTTCCCACCCTCGAG	IGLV2-23	IGLJ1	12	FSYAGSSTFSYV	0.75
2.1.1C12	EVD2	1 month post discharge	Cloned	GP-binding B cells	GP	Cleaved	+	+	+	+	No	GGGGGAGGCGTGGTCCAGCCTGGGAGGTCCCTGAGACTCGCCTGTGCAGCCTCTGGATTCACCTTCAGTAGCTATGGCATGCACTGGGTCCGCCAGGCGCCAGGCAAGGGGCTGGAGTGGGTGGCAGTTATATCATTTGATGGAAGTTATAAAAATTATGCAGACTCCGTGAAGGGCCGATTCACCATCTCCAGAGACAATTCCAAGAACACGCTGTATCTGCAAATGAACAGCCTGAGAGCTGAGGACACGGCTGTGTATTACTGTGCGAAAGATAGGAGGTATAGCAGCTCGTCTGAACTTTTCTACTACTATTACGGTATGGACGTCTGGGGCAATGGGACCACGGTCACCGTCTCCTCAGCGTCGAC	IGHV3-30	IGHD6-6	IGHJ6	21	AKDRRYSSSSELFYYYYGMDV	2.25	IgG1	CCATCCTCCCTGTCTGCATCTGTAGGAGACAGAGTCACCATCACTTGCCAGGCGAGTCAGGACATTAGCAACTATTTAAATTGGTATCAGCAGAAACCAGGGAAAGCCCCTGAGCTCCTGATCTACGATGCATCCAATTTGGAAACAGGGGTCCCGTCAAGATTCAGTGGAAGTGGATCTGGGACAGATTTTACTTTCACCATCAGCAGCCTGCAGCCTGAAGATATTGCAACATATTACTGTCAACAGTATAGTAATCTCCCCCCCGGATTCACTTTCGGCCCTGGGACCAAAGTGGATATCAAACGTACG	IGKV1-33	IGKJ3	11	QQYSNLPPGFT	1.94
2.1.1D01	EVD2	1 month post discharge	Cloned	GP-binding B cells	No binding	Not tested	-	-	-	-	Not tested	GGCCCAGGACTGGTGAAGCCTTCGGAGACCCTGTCCCTCACCTGCACTGTCTCTGGTGGCTCCCTCAGTAGTTTCTACTGGAGTTGGATCCGGCAGCCCCCAGGGAAGGGACTGGAGTGGATTGGGTATATCTATTACAGTGGGAGGACCAACTACAACCCCTCCCTCAAGAGTCGAGTCACCATATCAGTAGACACGTCCAAGAATCAGTTCTCCCTGAAGCTGAGCTCTGTGACCGCTGCGGACACGGCCGTGTATTACTGTGCGAGAGGACTAGCCGTAACTACGCTGAAGTACTACGGTATGGACGTCTGGGGTCAAGGGACCACGGTCACCGTCTCCTCAGCGTCGAC	IGHV4-59	IGHD1-14	IGHJ6	16	ARGLAVTTLKYYGMDV	1.89	IgG1	CCCTCAGTGTCCGTGTCCCCAGGACAGACAGCCAGCATCACCTGCTCTGGAGATAAATTGGGGGATAAATATGCTTGCTGGTATCAGCAGAAGCCAGGCCAGTCCCCTGTGCTGGTCATCTATCAAGATACCAAGCGGCCCTCAGGGATCCCTGAGCGATTCTCTGGCTCCAACTCTGGGAACACAGCCACACTGACCATCAGCGGGACCCAGGCTATGGATGAGGCTGACTATTACTGTCAGGCGTGGGACAGCAGTACTTATGTGGTATTCGGCGGAGGGACCAAGCTGACCGTCCTAGGTCAGCCCAAGGCTGCCCCCTCGGTCACTCTGTTCCCACCCTCGAG	IGLV3-1	IGLJ2	10	QAWDSSTYVV	1.16
2.1.1D03	EVD2	1 month post discharge	Cloned	GP-binding B cells	GP	Cleaved	-	+	-	+	No	GGCCCAGGACTGGTGAAGCCTTCGGAGACCCTGTCCCTCACCTGCAATGTCTCTGGTGGCCCCATCAGCACTTACTACTGGAGCTGGATCCGGCAGCCCCCAGGGAAGGGACTGGAGTGGATTGGATATATCTATTACAGTGGGAGCCCCAACTACAACCCCTCCCTCAAGAGTCGAGTCACCATATCAGTAGACACGTCCAAGAACCAGTTCTCCCTGAAGCTGAGCTCTGTGACCGCTGCGGACACGGCCGTGTATTACTGTGCGAGAGGACTATGGTTCGGGGAGTTAATTTACTACTACTACGGTATGGACGTCTGGGGCAAAGGGACCACGGTCACCGTCTCCTCAGCGTCGAC	IGHV4-59	IGHD3-10	IGHJ6	18	ARGLWFGELIYYYYGMDV	2.27	IgG1	CCAGGCACCCTGTCTTTGTCTCCAGGGGAAAGAGCCACCCTCTCCTGCAGGGCCAGTCAGAGTGTTAGCAGCCGCTACTTTGCCTGGTACCAGCAGAAACCTGGCCAGGCTCCCAGGCTCCTCATCTATGGTGCATCCACCAGGGCCACTGGCATCCCAGACAGGTTCAGTGGCAGTGGGTCTGGGACAGACTTCACTCTCACCATCAGCAGACTGGAGCCTGATGATTTTGCAGTGTATTACTGTCAACAGTATGGTAGCTCAATATTCACTTTCGGCCCTGGGACCAAAGTGGATATCAAACGTACG	IGKV3-20	IGKJ3	9	QQYGSSIFT	1.92
2.1.1D04	EVD2	1 month post discharge	Cloned	GP-binding B cells	No binding	Not tested	-	-	-	-	Not tested	GGCCCAGGACTGGTGAAGCCTTCACAGACCCTGTCCCTCACCTGCGCTGTCTCTGGTGGCTCCATCAGCAGTGGTGGTTACTCCTGGAGCTGGATCCGGCAGCCACCAGGGAAGGGACTGGAGTGGATTGGGTTTATCTATAACAGTGGGAGTACCTACTACAACCCGTCCCTCAAGAGTCGAGTTACCATGTCAGTAGACACGTCCAAGAACCAGTTCTCCCTGAAGCTGAGCTCTGTGACCGCCGCGGACACGGCCGTGTATTACTGTGCCGGCGAGAAAGAGGAATTAATCTACTACCACGGTATGGACGTCTGGGGCCAAGGGACCGCGGTCACCGTCTCCTCAGCGTCGAC	IGHV4-30-4	IGHD3-10	IGHJ6	15	AGEKEELIYYHGMDV	1.48	IgG1	CCATCCTCCCTGTCTGCATCTGTAGGAGACAGAGTCACCATCACTTGCCGGGCAAGTCAGAGCATTAGCAGCTATTTAAATTGGTATCAGCAGAAACCAGGAAAAGCCCCTAAGCTCCTGATCTATGCTGCATCCAGTTTGCAAAGTGGGGTCCCATCAAGGTTCAGTGGCAGTGGATCTGGGACAAATTTCACTCTCACCATCAGCAATCTGCAACCTGAAGATTTTGCAACTTACTACTGTCAACAGAGTTACAGGACCCCTTGGACGTTCGGCCAAGGGACCAAGGTGGAAATCAAACGTACG	IGKV1-39	IGKJ1	9	QQSYRTPWT	1.55
2.1.1D05	EVD2	1 month post discharge	Cloned	GP-binding B cells	GP	Native or cleaved	+	+	+	+	Yes	GGGGGAGGCTTGGTAAAGCCTGGGGGGTCCCTTAGACTCTCCTGTGCAGCCTCTGGATTCACTTTCAGTAACGCCTGGATGAACTGGGTCCGCCAGGCTCCAGGGAAGGGGCTGGAGTGGGTTGGCCGTATTAAGAGCAAAACTGATGGTGGGGCTGCAGACTACGCTGCACCCGTGAAGGGCAGATTCACCATCTCAAGAGATGATTCAAAAAACACGCTGTATCTGCAAATGAACAGCCTGAAAACCGAGGACACAGCCGTGTATTTCTGTACCACAGTCTACAGATACAACTATGATTCCGTCTGGGGCCAGGGAACCCTGGTCACCGTCTCCTCAGCGTCGAC	IGHV3-15	IGHD5-18	IGHJ4	11	TTVYRYNYDSV	2.56	IgG1	CCCTCAGTGTCTGGGGCCCCAGGGCAGAGGGTCACCATCTCCTGCACTGGGAGCAGTTCCAACATCGGGGCAGGTTATGATGTATACTGGTACCAGCAGCTTCCAGGAACAGCCCCCAAACTCCTCATCTATGGTAACAGCAATCGGCCCTCAGGGGTCCCTGACCGATTCTCTGGCTCCAAGTCTGGCACCTCAGCCTCCCTGGCCATCACTGGGCTCCAGGCTGAGGATGAGGCTGATTACTACTGCCAGTCCTTTGACAGCAGCCTGAGAGATTCTTGGGTGTTCGGCGGGGGGACCAAGCTGACCGTCCTAGGTCAGCCCAAGGCTGCCCCCTCGGTCACTCTGTTCCCGCCCTCGAG	IGLV1-40	IGLJ3	12	QSFDSSLRDSWV	1.5
2.1.1D07	EVD2	1 month post discharge	Cloned	GP-binding B cells	GP	Native or cleaved	-	-	+	-	Yes	GGGGGAGGCTTGGTACAGCCTGGGGGGTCCCTGAGACTCTCCTGTGCAGCCTCTGGATTCACCTTTAGCACCTATGGCATGAGCTGGGTCCGCCAGGCTCCAGGGAAGGGGCTGGAGTGGGTCTCAGGTATTAGTGGTAGTGGTGGTATCACATACTACGCAGACTCCGTGAGGGGCCGGTTCACCATCTCCAGAGACAATTCCAAGAACACGCTGTATCTGCGAATGAACAGCCTGAGAGCCGAGGACACGGCCGTATATTACTGTGCGAAAGTGGGGGAGTATTACGATTTTTGGAGTGGTTATTCCCCCTTTGAATACTGGGGCCAGGGAACCCTGGTCACCGTCTCCTCAGCGTCGAC	IGHV3-23	IGHD3-3	IGHJ4	18	AKVGEYYDFWSGYSPFEY	2.25	IgG1	CCAGGCACCCTGTCTTTGTCTCCAGGGGAAAGAGCCACCCTCTCCTGCAGGGCCAGTCAGAGTGTTAGCAGCAGCTACTTAGCCTGGTACCAGCAGAAACCTGGCCAGGCTCCCAGGCTCCTCATCTATGGTGCATTTAACAGGGCCACTGGCATCCCAGACAGGTTCAGTGGCAGTGGGTCTGGGACAGACTTCACTCTCACCATCAGCAGACTGGAGCCTGAAGATTTTGCAGTGTATTACTGTCAGCTGTATGGTAGCTCACCGTGGACGTTCGGCCAAGGGACCAAGGTGGAAATCAAACGTACG	IGKV3-20	IGKJ1	9	QLYGSSPWT	1.53
2.1.1E03	EVD2	1 month post discharge	Cloned	GP-binding B cells	No binding	Not tested	-	-	-	-	Not tested	GGCCCAGGACTGGTGAAGCCTTCGGAGACCCTGTCCCTCACCTGCACTGTCTCTGGTGGCTCCATCAGTAGTTACTACTGGAGCTGGATCCGGCAGCCCCCAGGGAAGGGACTGGAGTGGATTGGGTATATCTATTACAGTGGGAGCACCAACTACAACCCCTCCCTCAAGAGTCGAGTCACCATATCAGTAGACACGTCCAAGAACCAGTTCTCCCTGAAGCTGAGCTCTGTGACCGCTGCGGACACGGCCGTGTATTACTGTGCGAGGTTAAACGGGTTCGGGGAGTTTGTATTCGGCTGGTTCGACCCCTGGGGCCAGGGAACCCTGGTCACCGTCTCCTCAGCGTCGAC	IGHV4-59	IGHD3-10	IGHJ5	16	ARLNGFGEFVFGWFDP	0	IgG1	CCAGCCACCCTGTCTGTGTCTCCAGGGGAAAGAGCCACCCTCTCCTGCAGGGCCAGTCAGAGTGTTAGCAGCAACTTAGCCTGGTACCAGCAGAAACCTGGCCAGGCTCCCAGGCTCCTCATCTATGGTGCATCCACCAGGGCCACTGGTATCCCAGCCAGGTTCAGTGGCAGTGGGTCTGGGACAGAGTTCACTCTCACCATCAGCAGCCTGCAGTCTGAAGATTTTGCAGTTTATTACTGTCAGCAGTATAATAACTGGCCTCCGACTTTCGGCGGAGGGACCAAGGTGGAAATCAAACGTACG	IGKV3-15	IGKJ4	9	QQYNNWPPT	0
2.1.1E05	EVD2	1 month post discharge	Cloned	GP-binding B cells	No binding	Not tested	-	-	-	-	Not tested	GGGGGAGGCGTGGTCCAGCCTGGGAGGTCCCTGAGACTCTCCTGTGCAGCCTCTGGATTCACCTTCAGTAGCTATGGCATGCACTGGGTCCGCCAGGCTCCAGGCAAGGGGCTGGAGTGGGTGGCAGTTATATCATATGATGGAAGTAATAAATACTATGCAGACTCCGTGAAGGGCCGATTCACCATCTCCAGAGACAATTCCAAGAACACGCTGTATCTGCAAATGAACAGCCTGAGAGCTGAGGACACGGCTGTGTATTACTGTGCGAAAGATTTCGGGGTAGTACCAGCTGTTAACCCCTGCGACTACTGGGGCCAGGGAACCCTGGTCACCGTCTCCTCAGCGTCGAC	IGHV3-30	IGHD2-2	IGHJ4	15	AKDFGVVPAVNPCDY	0	IgM	CCATCCTCCCTGTCTGCATCTGTAGGAGACAGAGTCACCATCACTTGCCGGGCAAGTCAGAGCATTAGCAGCTATTTAAATTGGTATCAGCAGAAACCAGGGAAAGCCCCTAAGCTCCTGATCTATGCTGCATCCAGTTTGCAAAGTGGGGTCCCATCAAGGTTCAGTGGCAGTGGATCTGGGACAGATTTCACTCTCACCATCAGCAGTCTGCAACCTGAAGATTTTGCAACTTACTACTGTCAACAGAGTTACAGTACCCTTCTCACTTTCGGCGGAGGGACCAAGGTGGAGATCAAACGTACG	IGKV1-39	IGKJ4	9	QQSYSTLLT	0
2.1.1E06	EVD2	1 month post discharge	Cloned	GP-binding B cells	GP	Native or cleaved	-	-	+	-	No	GGGGGAGGCTTCGTACAGCCTGGCAGGTCCCTGAGACTCTCCTGTGCAGCCTCTGGATTCGCCTTTGATGATTATGCCATGCACTGGGTCCGGCAAGCTCCAGGGAAGGGCCTGGAGTGGGTCTCAGGTATTAGTTGGAACAGTGGTAGCATAGCCTATGCGGACTCTGTGAAGGGCCGATTCACCATCTCCAGAGACAGCGCCCAGAACTCCCTTTATCTGCAAATGAACAGTCTGAGAGCTGAGGACACGGCCTTATATTACTGTGCAAAATTAGACTTGGCAGCTGAATACTTCCAACACTGGGGCCAGGGCACCCTGGTCACCGTCTCCTCAGCGTCGAC	IGHV3-9	IGHD5-24	IGHJ1	12	AKLDLAAEYFQH	3	IgG1	CCTTCCACCCTGTCTGCATCTGTAGGAGACAGAGTCACCATCACTTGCCGGGCCAGTCAGAGTATTAGTAGGTGGTTGGCCTGGTATCAGCAGAAACCAGGGAAAGCCCCTAAGCTCCTGATCTATAAGGCGTCTAGTTTAGAAAGTGGGGTCCCATCAAGGTTCAGCGGCAGTGGATCTGGGACAGAATTCACTCTCACCATCAGCAGCCTGCAGCCTGATGATTTTGCAACTTATTACTGCCAACAGTATAATAATTATCCGATCACTTTTGGCCAGGGGACCAAGGTGGAAATCAAACGTACG	IGKV1-5	IGKJ2	9	QQYNNYPIT	0.78
2.1.1E09	EVD2	1 month post discharge	Cloned	GP-binding B cells	GP	Cleaved	-	+	-	+	No	GGGGGAGGCGTGGTCCAGCCTGGGAGGTCCCTGAGACTCTCCTGTGCAGCCTCTGGATTCACCTTCAATACCTATGGTATGCACTGGGTCCGCCAGGCTCCAGGCAAGGGGCTGCAGTGGGTGGCAGTTATATCATTTGATGGAAGCGATAAATACTTCGCAGACTCCGTGAAGGGCCGATTCACCATCTCCAGAGACAATTCCAAGAACACGCTGTATCTGCAAATGAACAGCCTGAGAGCTGAGGACACGGCTGTGTATTACTGTGCGAGAGATTTAGGTATAGCAGCAGCTAGTGACCTACTTTACTACTACCACGGTATGGACGTCTGGGGCAAAGGGACCACGGTCACCGTCTCCTCAGCGTCGAC	IGHV3-30-3	IGHD6-13	IGHJ6	21	ARDLGIAAASDLLYYYHGMDV	2.62	IgG1	CCAGCCACCCTGTCTGTGTCTCCAGGGGAAAGAGCCACCCTCTCCTGCAGGGCCAGTCAGAGTGTTAGCAGCAGCTTAGCCTGGTACCAGCAGAAACCTGGCCAGGCTCCCAGGCTCCTCATCTATGGTGCATCCACCAGGGCCACTGGTATCCCAGCCAGGTTCAGTGGCAGTGGGTCTGGGACAGAGTTCACTCTCACCATCAGCAGCCTGCAGTCTGAAGATTTTGCAGTTTATTACTGTCAGCAGTATAATAACTGGCCATTCACTTTCGGCCCTGGGACCAAAGTGGATATCAAACGTACG	IGKV3-15	IGKJ3	9	QQYNNWPFT	0.39
2.1.1E12	EVD2	1 month post discharge	Cloned	GP-binding B cells	No binding	Not tested	-	-	-	-	Not tested	GGGGGAGGCTTGGTACAGCCTGGGGGGTCCCTGAGACTCTCCTGTGCAGCCTCTGGATTCACCTTCAGTAGTTATAGCATGAACTGGGTCCGCCAGGCTCCAGGGAAGGGGCTGGAGTGGGTTTCATACATTAGTAGTAGTAGTAGTATCATATACTACGCAGACTCTGTGAAGGGCCGATTCACCATCTCCAGAGACAATGCCGAGAACTCACTGTATCTGCAAATGAACAGCCTGAGAGACGAGGACACGGCTGTGTATTACTGTGCGAGAGATGTTAGAAGGTCATTAGGATTTTTGGAGTGGAACCACGGACGCGCGGGGTATTATTATGGTATGGACGTCTGGGGCCAAGGGACCACGGTCACCGTCTCCTCAGCGTCGAC	IGHV3-48	IGHD3-3	IGHJ6	26	ARDVRRSLGFLEWNHGRAGYYYGMDV	1.12	IgG1	CCAGGCACCCTGTCTTTGTCTCCAGGGGAAAGAGCCACCCTCTCCTGCAGGGCCAGTCAGAGTGTTAGCAGCAGCTACTTAGCCTGGTACCAGCATAAACCTGGCCAGGCTCCCAGGCTCCTCATCTATGGTGCATCCAGCAGGGCCACTGGCATCCCAGACAGGTTCAGTGGCAGTGGGTCTGGGACAGACTTCACTCTCACCATCAGCAGACTGGAGCCTGAAGATTTTGCAGTGTATTACTGTCAGCAGTATGGTAGCTCACCTCCATTCACTTTCGGCCCTGGGACCAAAGTGGATATCAAACGTACG	IGKV3-20	IGKJ3	10	QQYGSSPPFT	0.38
2.1.1F02	EVD2	1 month post discharge	Cloned	GP-binding B cells	No binding	Not tested	-	-	-	-	Not tested	GGGGGAGGCGTGGTCCAGCCTGGGGGGTCCCTGAGACTCTCCTGTGCAGCGTCTGGATTCACCTTCAGTAGCTATGGCATGCACTGGGTCCGCCAGGCTCCAGGCAAGGGGCTGGAGTGGGTGGCATTTATACGGTATGATGGAAGTAATAAATACTATGCAGACTCCGTGAAGGGCCGATTCACCATCTCCAGAGACAATTCCAAGAACACGCTGTATCTGCAAATGAACAGCCTGAGAGCTGAGGACACGGCTGTGTATTACTGTGCGAAAGATGTGGCAGCAACTCCGCCACATGACTACTGGGGCCAGGGAACCCTGGTCACCGTCTCCTCAGCGTCGAC	IGHV3-30	IGHD1-26	IGHJ4	12	AKDVAATPPHDY	0	IgM	CCCTCAGCGTCTGGGACCCCCGGGCAGAGGGTCACCATCTCTTGTTCTGGAAGCAGCTCCAACATCGGAAGTAATTATGTATACTGGTACCAGCAGCTCCCAGGAACGGCCCCCAAACTCCTCATCTATAGGAATAATCAGCGGCCCTCAGGGGTCCCTGACCGATTCTCTGGCTCCAAGTCTGGCACCTCAGCCTCCCTGGCCATCAGTGGGCTCCGGTCCGAGGATGAGGCTGATTATTACTGTGCAGCATGGGATGACAGCCTGAGTGTTCGTTATGTCTTCGGAACTGGGACCAAGGTCACCGTCCTAGGTCAGCCCAAGGCCAACCCCACTGTCACTCTGTTCCCGCCCTCGAG	IGLV1-47	IGLJ1	12	AAWDDSLSVRYV	0
2.1.1F03	EVD2	1 month post discharge	Cloned	GP-binding B cells	No binding	Not tested	-	-	-	-	Not tested	GGGGGAGGCTTAGTTCAGCCTGGGGGGTCCCTGACACTCTCCTGTGCAGGCTCTGGATTCACCTTCAGTACCTACTGGATGCACTGGGTCCGCCAAGCTCCAGGGAAACGACTGGTCTGGGTCTCACGTATTAAAAGTGACGGGAGTATCACAGACTATGCGGGCTCCGTGAGGGGCCGATTCACCGTCTCCAGAGACAACGCCAAGAACATGCTGTATTTGCAAATGAACAGTCTGAGGGCCGACGACACGGCTGTGTATTATTGTGCAAGAGGTTGGGGTACTGAGAGGGACCACTGGGGCCAGGGAACCCTGGTCACCGTCTCCTCAGCGTCGAC	IGHV3-74	IGHD2-21	IGHJ4	10	ARGWGTERDH	7.87	IgM	GCCTCCGTGTCTGGGTCTCCTGGACAGTCGATCACCATCTCCTGCACTGGAAGCAGCAGTGACGTTGGTGCTTATAACTATGTCTCCTGGTACCAACAACACCCAGGCAAAGCCCCCAAACTCTTCATTTATGAGGTCTCTAACCGGCCCTCAGGGGTTTCTAATCGCTTCTCTGGGTCCAAGTCTGGCAACACGGCCTCCCTGACCATCTCTGGGCTCCAGGCTGAGGACGAGGCTGATTATTACTGCACAGCATATACAACCAGCAGCACCTGGGTGTTCGGCGGAGGGACCAATCTGGCCGTCCTAGGTCAGCCCAAGGCTGCCCCCTCGGTCACTCTGTTCCCACCCTCGAG	IGLV2-14	IGLJ3	10	TAYTTSSTWV	4.87
2.1.1F04	EVD2	1 month post discharge	Cloned	GP-binding B cells	GP	Cleaved	+	+	+	+	No	GGGGGAGGCTTGGTACAGCCTGGGGGGTCCCTGAGACTCTCCTGTGCAGCCTCTGGATTCACCTTCAATAGCAATAACATGAACTGGGTCCGCCAGGCTCCAGGGAAGGGGCTGGAATGGGTTTCATCCATTAGTAGTAGTGGTAGTACCATATACTACGCAGACTCTGTGAAGGGCCGATTCACCATCTCCAGAGACATTGCCAAGAACTCACTGTTTCTGCAAATGAACAGCCTGAGAGACGAGGACACGGCTGTGTATTACTGTGCGAGAGATCAGCTGTGGTTCGGGGAGTCCCCCCTATACTACTTTGACTACTGGGGCCAGGGAACCCTGGTCACCGTCTCCTCAGCGTCGAC	IGHV3-48	IGHD3-10	IGHJ4	17	ARDQLWFGESPLYYFDY	3	IgG1	CCCTCAGTGTCTGGGGCCCCAGGGCAGAGGGTCACCATCTCCTGCACTGGGAGCAGCTCCAACATCGGGGCAGGTTATGATGTACACTGGTACCAGCAGCTTCCAGGAACAGCCCCCAAACTCCTCATCTATGGTAACAGCAATCGGCCCTCAGGGGTCCCTGACCGATTCTCTGGCTCCAAGTCTGGCTCCTCAGCCTCCCTGGCCATCACTGGGCTCCAGGCTGAGGATGAGGCTGATTATTACTGCCAGTCCTATGACAGCAGCCTGAGTGGTCCTGTGGTCTTCGGCGGAGGGACCAAGCTGACCGTCCTAGGTCAGCCCAAGGCTGCCCCCTCGGTCACTCTGTTCCCACCCTCGAG	IGLV1-40	IGLJ2	12	QSYDSSLSGPVV	0.37
2.1.1F05	EVD2	1 month post discharge	Cloned	GP-binding B cells	GP	Cleaved	+	+	+	+	No	GGGGGAGGCCTGGTCAAGCCTGGGGGGTCCCTGAGACTCTCCTGTGCAGCCTCTGGATTCACCTTCAGTAGCTATAGCATGAACTGGGTCCGCCAGGCTCCAGGGAAGGGGCTGGAGTGGGTCTCATCCATTACTAGTAACACTACCTACATATACTACGCAGACTCAGTGAAGGGCCGATTCACCGTCTCCAGAGACAACGCCAAGAACTCACTGTCTCTGCAAATGAACAGCCTGAGAGCCGAGGACACGGCTGTGTATTACTGTGCGAGAGTCGGACAAGGATATTGTATTAGTACCGGCTGCTATGAGTGGGACTACTACAACAACGTTATGGACGTCTGGGGCCAAGGGACCACGGTCACCGTCTCCTCAGCGTCGAC	IGHV3-21	IGHD2-2	IGHJ6	25	ARVGQGYCISTGCYEWDYYNNVMDV	3	IgG1	CCCTCAGTGTCTGCGGCCCCAGGACAGAAGGTCACCATCTCCTGCTCTGGAAGCAGCTCCAACATTGGCAATACTTATGTATCCTGGTTCCAGCAGCTCCCAGGAACAGCCCCCAAACTCCTCATCTATGAAAATAATAAGCGACCCTCAGGGATTCCTGACCGATTCTCTGGCTCCAAGTCTGGCACGTCAGCCACCCTGGGCATCACCGGACTCCAGACTGGGGACGAGGCCGAGTATTACTGCGGAACATGGGATACTGGCCTGAGTGGGGTGCTCTTCGGCGGAGGGACCAGGCTGACCGTCCTAGGTCAGCCCAAGGCTGCCCCCTCGGTCACTCTGTTCCCACCCTCGAG	IGLV1-51	IGLJ2	11	GTWDTGLSGVL	2.65
2.1.1F06	EVD2	1 month post discharge	Cloned	GP-binding B cells	GP	Cleaved	+	+	+	+	No	GGAGCTGAGGTGAAGAAGCCTGGGGCCTCAGTGAAGGTCTCCTGCAAGGCTTCTGGTTACACCTTTACCAGTTATGGTATCAACTGGGTGCGACAGGCCCCTGGACAAGGGCTTGAGTGGATGGGATGGATCAGCACTTACAATGGTTACACAAAGTATACACAGAAGTTCCAGGGCAGAGTCACCATGACCACAGACACATCCACGAGCACAGCCTACATGGAGCTGAGGAGCCTGAGATCTGACGACACGGCCGTGTATTACTGTGCGAGAGATCGAGCCGATATGACCAGCCTCCTCTTCGATGCTTTTGATATCTGGGGCCAAGGGACAATGGTCACCGTCTCTTCAGCGTCGAC	IGHV1-18	IGHD2-2	IGHJ3	17	ARDRADMTSLLFDAFDI	2.62	IgG1	CCAGCCACCCTGTCTGTGTCTCCAGGGGAAAGAGCCACCCTCTCCTGCAGGGCCAGTCAGGGTATTAGCTTCAGCTTAGCCTGGTACCAGCAGAAACCTGGCCAGGCTCTCAGGCTCCTCATCTATGATGCATCCACCAGGGCCACTGGTATCCCAGCCAGGTTCAGTGGCAGTGGGTCTGGGACAGAGTTCACTCTCACCATCAGCAGCCTGCAGTCTGAAGATTTTGCAGTTTATTACTGTCAGCAGTATAATAACTGGCCTTTGATCACCTTCGGCCAAGGGACACGACTGGAGATTAAACGTACG	IGKV3-15	IGKJ5	10	QQYNNWPLIT	2.71
2.1.1F07	EVD2	1 month post discharge	Cloned	GP-binding B cells	GP	Cleaved	-	+	-	-	No	GGGGGAGGCTTGGTCCAGCCCGGGGGGTCCCTGAGGGTCTCCTGTGCAGCCTCTGGATTCACCTTTAGTAGCTATTGGATGAGTTGGGTCCGCCAGGCTCCAGGGAAGGGGCTGGAGTGGGTGGCCAACATAAAGCAAGATGGAAGTGAGAAATACTATGTGGACTCTGTGAAGGGCCGATTCACCATCTCCAGAGACAACGCCAAGAAGTCACTGTATCTGCAAATGAACAGCCTGAGAGCCGAGGACACGGCTGTGTATTACTGTGCGAGAGTCGCGGCCGAGGACGATTTTTGGAGTGGTTTCTTCGACTACTGGGGCCAGGGAACCCTGGTCACCGTCTCCTCAGCGTCGAC	IGHV3-7	IGHD3-3	IGHJ4	16	ARVAAEDDFWSGFFDY	1.87	IgG1	CCAGCCACCCTGTCTGTGTCTCCAGGGGAAAGAGCCACCCTCTCCTGCAGGGCCAGTCAGAGTGTTAACCACAACTTAGCCTGGTACCAGCAGAAACCTGGCCAGTCTCCCAGGCTCCTCATCTTTGGTGCATCCACCAGGGCCACTGGTATCCCAGCCAGGTTCAGTGGCAGTGGGTCTGGGACAGAGTTCACTCTCACCATCAGCAGCCTGCACTCTGAAGATTTTGCAGTTTATTACTGTCAGCAGTATAATGACTGGCCTCCGTACACTTTTGGCCAGGGGACCAAGGTGGAAATCAAACGTACG	IGKV3-15	IGKJ2	10	QQYNDWPPYT	2.71
2.1.1F09	EVD2	1 month post discharge	Cloned	GP-binding B cells	GP	Cleaved	+	+	+	+	No	GGGGGAGGCGTGGTCCAGCCTGGGAGGTCCCTGAGACTCTCCTGTGCAGCCTCTGGATTCACCTTCAATAACTATGGCATGCACTGGGTCCGCCAGGCTCCAGGCAAGGGGCTGGAGTGGGTGGCAGTTATCTCATTTGATGGAAGTAATAAATACTATGCAGACTCCGTGAAGGGCCGATTCACCATCTCCAGAGACAATTCCAAGAACACGCTGTATCTGCAAATGAACAGCCTGACAACTGAGGACACGGCTGTCTATTACTGTGCGAAAGATCTGTCTGAGCAGTTCGGCATGGACCTTTTATACTACTACTACGGTTTGGACGTCTGGGGCAAAGGGACCACGGTCACCGTCTCCTCAGCGTCGAC	IGHV3-30	IGHD3-3	IGHJ6	21	AKDLSEQFGMDLLYYYYGLDV	2.62	IgG1	CCCTCAGCGTCTGGGACCCCCGGGCAGAGGGTCACCATCTCTTGTTCTGGAAGCAGCTCCAACATCGGAAGAAATACTGTAAACTGGTACCAGCAGCTCCCAGGAACGGGCCCCAAAGTCCTCATCTACACTAATAATCAGCGGCCCTCAGGGGTCCCTGACCGATTCTCTGGCTCCAAGTCTGGCACCTCAGCCTCCCTGGCCATCAGTGGGCTCCTGTCTGAGGATGAGGCTGATTATTATTGTGCAGCGTGGGATGACAGCCTGAATGCTTTGGTATTCGGCGGAGGGACCAGGCTGACCGTCCTAGGTCAGCCCAAGGCTGCCCCCTCGGTCACTCTGTTCCCGCCCTCGAG	IGLV1-44	IGLJ2	11	AAWDDSLNALV	3.03
2.1.1F11	EVD2	1 month post discharge	Cloned	GP-binding B cells	GP	DTT only	-	-	+	-	No	GGGGCTGAGGTGAAGAAGCCTGGGTCCTCGGTGAAGGTCTCCTGCAAGGCTTCTGGAGGCACCTTCAGCACCTATACTATCAGCTGGGTGCGACAGGCCCCTGGACAAGGGCTTGAGTGGATGGGAAGGATCATCCCTATGGTTGGTATACCAAACTACGCACAGAAGTTCCAGGGCAGAGTCACGATTACCGCGGACAAATCCACGAGCACAGCCTACATGGAGCTGAGCAGCCTGAGATCTGAAGACACGGCCGTGTATTACTGTGCGGGCGCGGTGGGGGTGGCTACAATCCCCTGGGGCCAGGGAACCCTGGTCACCGTCTCCTCAGCGTCGAC	IGHV1-69	IGHD5-24	IGHJ5	10	AGAVGVATIP	1.87	IgG1	CCATCCTCACTGTCTGCATCTGTAGGAGACAGAATCACCATCACTTGTCGGGCGAGTCAGGGCATTAGCAATTATTTAGCCTGGTTTCAGCAGAAACCAGGGAAAGCCCCTAAGTCCCTGATCTATGCTGCATCCAGTTTGCAGAGTGGGGTCCCATCAAAGTTCAGCGGCAGTGGATCTGGGACAAATTTCACTCTCACCATCAGCAGCCTGCAGCCTGAAGATTTTGCAACTTATTACTGCCAACAGTATAGTAGTTATCCGCTCACTTTCGGCGGAGGGACCAAGGTGGAAATCAAACGTACG	IGKV1-16	IGKJ4	9	QQYSSYPLT	1.55
2.1.1F12	EVD2	1 month post discharge	Cloned	GP-binding B cells	GP	Cleaved	-	+	-	-	No	GGGGGAGGCTTGGTACAGCCTGGGGGGTCCCTGAGACTCTCCTGTGCAGCCTCTGGATTCACCTTTAGCAGCTATGCCATGACCTGGGTCCGCCAGGCTCCAGGGAAGGGGCTGGAGTGGGTCTCAGCTATCAGTGGTAGTGGTGGTAGCACATACGACGCAGACTCCGTGAAGGGCCGGTTCACCATCTCCAGAGACAATTCCAAGAACACGCTGTACCTGCAGATGAACAGCCTGAGAGCCGAGGACACGGCCGTATATTACTGTGCGAAAGATCGCGAACCGGGGGAAGAAGAGACGTATTACGACATTTTGACTGGTTATCCCCGGGGTGCTTCTGATATCTGGGGCCAAGGGACAATGGTCACCGTCTCTTCAGCGTCGAC	IGHV3-23	IGHD3-9	IGHJ3	26	AKDREPGEEETYYDILTGYPRGASDI	1.87	IgG1	CCAGACTCCCTGGCTGTGTCTCTGGGCGAGAGGGCCACCATCAACTGCAAGTCCAGCCAGAGTGTTTTCCACAGCTACAACAATAAGAACTACTTAGCTTGGTACCAGCAGAAACCAGGACAGCCTCCTAAGCTGCTCATTCACTGGGCATCTTCCCGGGAATCCGGGGTCCCTGACCGATTCAGTGGCAGCGGGTCTGGGACAGATTTCACTCTCACCATCAGCAGCCTGCAGGCTGAAGATGTGGCAGTTTATTACTGTCAGCAATATTATAGTAGTATCCCGTACACTTTTGGCCAGGGGACCAAGGTGGAGATCAAACGTACG	IGKV4-1	IGKJ2	10	QQYYSSIPYT	1.81
2.1.1G05	EVD2	1 month post discharge	Cloned	GP-binding B cells	No binding	Not tested	-	-	-	-	Not tested	GGGGGAGGCCTGGTCAAGCCTGGGGGGTCCCTGAGACTCTCCTGTGCAGCCTCTGGATTCACCATCAGTAGCCAAAGCATGAACTGGGTCCGCCAGGCTCCAGGGAAGGGGCTGGAGTGGGTCTCATTCATTAGTAGTAGTAGTAGTTACATATATTACGCAGACTCAGTGAAGGGCCGATTCACCATCTCCAGAGACAACGCCAAGAACTCACTGTTTCTGCAAATGAACAGCCTGAGAGCCGAGGACACGGCTGTGTATTACTGTGCGAGAGAGCTGGGAGCAGTGGATACAGCTATGGGCGGCATAAACTTCTACTACTACTACGGTATGGACGTCTGGGGCCAAGGGACCACGGTCACCGTCTCCTCAGCGTCGAC	IGHV3-21	IGHD5-18	IGHJ6	24	ARELGAVDTAMGGINFYYYYGMDV	2.25	IgG1	CCAGCCACCCTGTCTGTGTCTCCAGGGGAAAGAGCCACCCTCTCCTGCAGGGCCAGTCAGAGTGTTATCAGCAGCTTAGCCTGGTACCAGCAGAAACCTGGCCTGGCTCCCAGGCTCCTCATCTATGGTGCATCCACCAGGGCCACTGGTATCCCAGCCAGATTCAGTGGCAGTGGGTCTGGGACAGAGTTCACTCTCACCATCAGCAGCCTGCAGTCTGAAGATTTTGCAGTTTATTACTGTCAGCAGTATAATAACTGGCCCCCGTACACTTTTGGCCAGGGGACCAAGGTGGAAATCAAACGTACG	IGKV3-15	IGKJ2	10	QQYNNWPPYT	1.55
2.1.1G09	EVD2	1 month post discharge	Cloned	GP-binding B cells	GP	Native	+	-	+	-	No	GGGGCTGAGGTGAAGAAGCCTGGGGCCTCAGTGAAGGTTTCCTGCAAGGCATCTGGATACACCTTCACCAAGTACTATATGCACTGGGTGCGACAGGCCCCTGGACAAGGGCTTGAGTGGATGGGAATGATCAACCCTAGTGGTGGTAGCACAAGCTACGCACAGAAGTTCCAGGGCAGAGTCACCATGACCAGGGACACGTCCACGAGCACAGTCTACATGGAGCTGAGCAGCCTGAGATCTGAGGATACGGCCGTCTATTACTGTACGTGTCTTCAGCTGGGGATCGCGGACTACTTTGACTACTGGGGCCAGGGAGCCCTGGTCACCGTCTCCTCAGCGTCGAC	IGHV1-46	IGHD2-21	IGHJ4	13	TCLQLGIADYFDY	1.87	IgG1	CCATCCTCCCTGTCTGCATCTGTAGGAGACAGAATCACCATCACTTGCCGGGCAAGTCAGAGCATTAGCAGCTATTTAAATTGGTATCAGCAGAAACCAGGGAAAGCCCCTAAGCTCCTGATCTACGCTGCATCGAGTTTGCAAAGTGGGGTCCCATCAAGGATCAGTGGCAGTGGATCTGGGACAGATTTCACTCTCACCATCAGCAGTCTGCAACCTGAAGATTTTGCAACTTACTACTGTCAACAGAGTTACAGTACCCTGTGGACGTTCGGCCAAGGGACCAAGGTGGAGATCAAACGTACG	IGKV1-39	IGKJ1	9	QQSYSTLWT	1.55
2.1.1H02	EVD2	1 month post discharge	Cloned	GP-binding B cells	GP	DTT only	+	-	+	-	No	GGAGCTGAGGTGAAGAGGCCTGGGGCCTCAGTGAGGGTCTCCTGCAAGGCTTCTGGTTACACCTTTACCAGATATGGCATCAACTGGGTGCGACAGGCCCCTGGACAAGGGCTTGAGTGGATGGGATGGATCAGCGCTTACAATGGTAACACAAACTATGCACAGAAGCTCCAGGGCAGAGTCACCATGACCACAGACACATCCACGAGCACAGCCTACATGGAGCTGAGGAGCCTGAGATCTGACGACACGGCCGTGTATTACTGTGCGAGAGATCTCGGAATGGTGTACAGATACTACTTTGACTACTGGGGCCAGGGAACCCTGGTCACCGTCTCCTCAGCGTCGAC	IGHV1-18	IGHD2-8	IGHJ4	14	ARDLGMVYRYYFDY	1.87	IgG1	CCAGGCACCCTGTCTTTGTCTCCAGGGGAAAGAGCCACCCTCTCCTGCAGGGCCAGTCAGAGTGTTAGCAGCAGCTACTTAGCCTGGTACCAGCAGAAACCTGGCCAGGCTCCCAGGCTCCTCATCTATGGTGCATCCAGCAGGGCCACTGGCATCCCAGACAGGTTCAGTGGCAGTGGGTCTGGGACAGACTTCACTCTCACCATCAGCAGACTGGAGCCTGAAGATTTTGCAGTGTATTACTGTCATCAGTATGTTAGCTCACCCTTGACGTTCGGCCAAGGGACCAAGGTGGAAATCAAACGTACG	IGKV3-20	IGKJ1	9	HQYVSSPLT	0.77
2.1.1H04	EVD2	1 month post discharge	Cloned	GP-binding B cells	No binding	Not tested	-	-	-	-	Not tested	GGGGGAGGCTTGGCACAGCCTGGCAGGTCCCTGAGACTCTCCTGTGCAGCCTCTGGATTCACCTTTGATGATTATGCCATGCACTGGGTCCGACAAGCTCCAGGGGAGGGCCTGGAGTGGGTCTCAAGCATTGGTTGGAATAGTGCTAACATAGGGTATGCGGACTCTGTGAAGGGCCGATTCACCATCTCCAGAGACAACGCCAAGAACTCCCTGTATCTGCAAATGAACAGTCTGAGAGCTGAGGACACGGCCTTGTATTACTGTGTAAGGTCCAAGTGCTATTATTGCTACTTTGACTACTGGGGCCTGGGCACCCTGGTCACCGTCTCCTCAGCGTCGAC	IGHV3-9	IGHD2-2	IGHJ4	12	VRSKCYYCYFDY	3.37	IgM	CCATCCTCCCTGTCTGCATCTGTAGGAGACAGAGTCACCATTACTTGCCGGGCGAGTCAGGGCATTAGCAATTATTTAGCCTGGTTTCAGCAAAAACCAGGGAAAGTTCCTAAGGTCCTGATCTATGCTGCATCCACTTTGCAATCAGGGGTCCCATCTCGGTTCAGTGGCAGTGGATCTGGGACAGACTTCACTCTCACCATCAGCAGCCTGCAGCCTGAAGATGTTGCAACTTATTACTGTCAAAAGTATAACAGTGCCCCTCCCACTTTCGGCGGAGGGACCAAGGTGGAGATCAAACGTACG	IGKV1-27	IGKJ4	9	QKYNSAPPT	1.94
2.1.1H05	EVD2	1 month post discharge	Cloned	GP-binding B cells	GP	Cleaved	+	+	+	+	No	GGGGGAGGCGTGGTCCAGCCTGGGAGGTCCCTGAGAGTCTCCTGTGCAGCGTCTGGATTCACCTTCAGTAGCTATGGCATGCACTGGGTCCGCCAGGCTCCAGGCAAGGGGCTGGAGTGGGTGGCACTTATATGGTATGATGGAACTAAAAAATACTATGCAGACTCCGTGAAGGGCCGATTCACCATCTCCAGAGACAATTCCAAGAACACGCTGTATCTGCAAATGAACAGCCTGAGAGCCGAGGACACGGCTGTCTTTTACTGTGCGAGGGGGGGTTACTATGATAGTAGTGGTTATTACTGGGACTATAACTACGGTTTGGACGTCTGGGGCAAAGGGACCACGGTCACCGTCTCCTCAGCGTCGAC	IGHV3-33	IGHD3-22	IGHJ6	21	ARGGYYDSSGYYWDYNYGLDV	2.25	IgG1	CCCTCAGTGTCTGCGGCCCCAGGACAGAAGGTCACCATCTCCTGCTCTGGAAGCAGCTCCAACATTGTGAATAATTATGTATCCTGGTACCAGCAGCTCCCAGGAACAGCCCCCAAACTCCTCATCTATGAAAATAATAAGCGACCCTCAGGGATTCCTGACCGATTCTCTGGCTCCAAGTCTGGCACGTCAGCCACCCTGGGCATCACCGGACTCCAGACTGGGGACGAGGCCGATTATTACTGCGGAACATGGGATAGCAGCCTGAGTGTTGTGGTATTCGGCGGAGGGACCAAGCTGACCGTCCTAGGTCAGCCCAAGGCTGCCCCCTCGGTCACTCTGTTCCCGCCCTCGAG	IGLV1-51	IGLJ2	11	GTWDSSLSVVV	0.38
2.1.1H08	EVD2	1 month post discharge	Cloned	GP-binding B cells	GP	Cleaved	-	-	+	-	No	GGGGGAGGCGTGGTCCAGCCTGGGAGGTCCCTGAGACTCTCCTGTGCAGCCTCTGGATTCTCCTTCAGTAGTTATTCTATACACTGGGTCCGCCAGGCTCCAGGCAAGGGGCTGGAGTGGGTGGCAGTTATTTCATATGATGGAAGTGATAAATACTACGCAGACTCCGTGAAGGGCCGATTCACCATCTCCAGAGACAATTCCAAGAACACACTGTATCTGCAGATGTACAGTGTGAGAGCTGAGGACACGGCTGTGTATTACTGTGCGAGAGCCTACGCTCTGGGTTTACGTTTCATGGACGTCTGGGGCCACGGGACCACGGTCACCGTCTCCTCAGCGTCGAC	IGHV3-30	IGHD3-10	IGHJ4	13	ARAYALGLRFMDV	4.12	IgG1	CCAGCCACCCTGTCTGTGTCTCCAGGGGAAAGAGCCACCCTCTCCTGCAGGGCCAGTCAGAGTGTTGGCAGCAACTTAGCCTGGTACCAGCAGAAACGTGGCCAGGCTCCCAGGCTCCTCATCTATGGTGCATCCACCAGGGCCACTGGTCTCCCAGCCAGGTTCAGTGGCAGTGGGTCTGGGACAGAGTTCACTCTCACCATCACCAGCCTGCAGTCTGAAGATTTTGCAGTTTATTACTGTCAGCAGTATAATAACTGGCCTCCGAGGGACACTTTTGGCCAGGGGACCAAGGTGGAGATCAAACGTACG	IGKV3-15	IGKJ2	11	QQYNNWPPRDT	1.55
2.1.1H12	EVD2	1 month post discharge	Cloned	GP-binding B cells	GP	Native	+	-	+	-	No	GGGGGAGGCGTGGTCCAGCCTGGGAGGTCCCTGAGACTCTCCTGTGCAGCCTCTGGATTCACCTTCAGTAGCTATGGCATGCACTGGGTCCGCCAGGCTCCAGGCAAGGGGCTGGAGTGGGTGGCAGTTATATCATATGATGGAAGTAATAAATACTATGCAGACTCCGTGAAGGGCCGATTCACCATCTCCAGAGACAATTCCAAGAACACGCTGTATCTGCAAATGAACAGCCTGAGGGCTGAGGACACGGCTGTGTATTACTGTGCGAAAGATCAGCAGCAGCTGGTCCTCGGCCCGGGGTTCGACCCCTGGGGCCAGGGAACCCTGGTCACCGTCTCCTCAGCGTCGAC	IGHV3-30	IGHD6-13	IGHJ5	15	AKDQQQLVLGPGFDP	0.37	IgM	CCCTCGGTGTCAGTGTCCCCAGGACAGACGGCCAGGATCACCTGCTCTGGAGATGCATTGCCAAAGCAATATGCTTATTGGTACCAGCAGAAGCCAGGCCAGGCCCCTGTGCTGGTGATATATAAAGACAGTGAGAGGCCCTCAGGGATCCCTGAGCGATTCTCTGGCTCCAGCTCAGGGACAACAGTCACGTTGACCATCAGTGGAGTCCAGGCAGAAGATGAGGCTGACTATTACTGTCAATCAGCAGACAGCAGTGGTACCTTCGTGGTATTCGGCGGAGGGACCAAGCTGACCGTCCTAGGTCAGCCCAAGGCTGCCCCCTCGGTCACTCTGTTCCCGCCCTCGAG	IGLV3-25	IGLJ2	11	QSADSSGTFVV	0
2.1.6A02	EVD2	1 month post discharge	Cloned	Antibody secreting cells	No binding	Not tested	-	-	-	-	Not tested	GGGGGAGGCCTGGTCAAGCCGGGGGGGTCCCTGAGACTCTCCTGTGCAGCCTCTGGATTAACCATCAGTAGTTATTACATGAACTGGGTCCGCCAGGCTCCAGGGAAGGGGCTGGAGTGGGTCTCATCCATTAGTAGTAGTAGTAATTACATATACTATGCAGACTCAATGAAGGGCCGATTCACCATCTCCAGAGACAACGCCAAGAACTCACTGTTTCTGCAAATGAACAGCCTGAGAGCCGAGGACACGGCTGTTTATTACTGTGCGGCGGCCGATATTGTAGTGGTGGTAGATGGGACTTCATACCCCCATACTTTTCATACGTGGGGCCAAGGGACAGTGGTCACCGTCTCTTCAGCGTCGAC	IGHV3-21	IGHD2-15	IGHJ3	20	AAADIVVVVDGTSYPHTFHT	4.12	IgG1	CCCTCAGTGTCCGTGTCCCCAGGACAGACAGCCAGCATCACCTGCTCTGGATATAAATTGGGGTATAAATATGCCTGCTGGTATCAGCAGAAGCCAGGCCAGTCCCCTGTTCTGGTCATCTATCAAGATAACAAGCGGCCCTCAGGGATCCCTGAGCGATTCTCTAGCTCCCACTCTGGGAACACAGCCACTCTGACCATCACCGGGACCCAGGCTATGGATGAGGCTGACTATTACTGTCAGGCGTGGGACAGCACCACTGTGGTTTTCGGCGGAGGGACCAAGCTGACCGTCCTAGGTCAGCCCAAGGCTGCCCCCTCGGTCACTCTGTTCCCGCCCTCGAG	IGLV3-1	IGLJ2	9	QAWDSTTVV	3.49
2.1.6A07	EVD2	1 month post discharge	Cloned	Antibody secreting cells	GP	Native or cleaved	+	+	+	-	No	GGGGGAGGCTTGGAACAGCCTGGGGGGTCCCTGAGACTCTCCTGTGCGGCCTCTGGATTCACCTTTGGCAGCTATGTCATGTCCTGGGTCCGCCAGGCTCCAGGGAAGGGGCTGGAGTGGGTCTCAGCTATTAGTGGTAGTGGTGGTAGGACATACTACGCAGACTCCGTGAAGGGCCGGTTCACCATCTCCAGAGACAATTCCAAGAACACGCTGTATCTGCAAATGAACAGCCTGAGAGCCGAGGACACGGCCGTATATTACTGTGCGATCATATCGCCGCTACAGTTTGACTACTGGGGCCAGGGAACCCTGGTCACCGTCTCCTCAGCGTCGAC	IGHV3-23	IGHD5-12	IGHJ4	10	AIISPLQFDY	2.62	IgG	CCAGCCACCCTGTCTTTGTCTCCAGGGGAAAGAGCCACCCTCTCCTGCAGGGCCAGTCAGAGTGTTAGCAGCCACTTAGCCTGGTACCAACAGAAACCTGGCCAGGCTCCCAGGCTCCTCATCTATGAGGCAGCCAACAGGGCCACTGGCATCCCAGCCAGGTTCAGTGGCAGTGGGTCTGGGACAGACTTCACTCTCACCATCAGCAGCCTAGAGCCTGAAGATTTTGCAGTTTATTACTGTCAGCAGCGTAGCAACTGGCCTCCGCTCACTTTCGGCGGAGGGACCAAGGTGGAGATCAAACGTACG	IGKV3-11	IGKJ4	10	QQRSNWPPLT	1.16
2.1.6A08	EVD2	1 month post discharge	Cloned	Antibody secreting cells	No binding	Not tested	-	-	-	-	Not tested	GGGCCTGAGGTGAAGAAGCCTGGGACCTCAGTGAAGGTCTCCTGCAAGGCTTCTGGATTCACCTTTACTAGCTCTGCTGTGCAGTGGGTGCGACAGGCTCGTGGACAACGCCTTGAGTGGATAGGATGGATCGTCGTTGGCAGTGGTAACACAAACTACGCACAGAAGTTCCAGGAAAGAGTCACCATTACCAGGGACATGTCCACAAGCACAGCCTACATGGAGCTGAGCAGCCTGAGATCCGAGGACACGGCCGTGTATTACTGTGCGGCAACGCCGAGAGTACCAGTCGCCCAAAAATCTTACTGCTACGCTCTGGACGTCTGGGGCAAAGGGACCACGGTCACCGTCTCCTCAGCGTCGAC	IGHV1-58	IGHD2-2	IGHJ6	19	AATPRVPVAQKSYCYALDV	0	IgG3	CCACTCTCCCTGCCCGTCACCCCTGGAGAGCCGGCCTCCATCTCCTGCAGGTCTAGTCAGAGGCTCTTGGATAGTGATGATGGAAGCACCTATTTGGACTGGTACCTGCAGAAGCCAGGGCAGTCTCCACAGCTCCTCATCTATACGCTTTCCTATCGGGCCTCTGGAGTCCCAGACAGGTTCAGTGGCAGTGGGTCAGGCACTGATTTCACACTGAAAATCAGCAGGGTGGAGGCTGAGGATGTTGGAGTTTATTACTGCATGCAACGTATAGAGATTCCTTACACTTTTGGCCAGGGGACCAAGGTGGAAATCAAACGTACG	IGKV2-40	IGKJ2	9	MQRIEIPYT	1.09
2.1.6B04	EVD2	1 month post discharge	Cloned	Antibody secreting cells	No binding	Not tested	-	-	-	-	Not tested	GGGGCTGAGGTGAAGAAGCCCGGGGCCTCTGTGAAGGTTTCCTGCAAGGCATCTGGATACAGCTTCAGCAGATACTACATACATTGGGTGCGACAGGCCCCTGGACAAGGGCTTGAGTGGATGGGAATGATCGACCCTAGTGACCCTAGTGGTAGTAGCACAAACTACGCACAGAACTTCCAGGGTAGAGTCACCATGACTGTGGACACGTCCACGAGCACAGTCTACATGGATCTGAGCAGCCTGAGATCTGAGGACACGGCCGTATTTTACTGTGCTAGAGAGGATTATCATATTTTGGCTCTCAATGCTTTTGATATCTGGGGCCAAGGGACACTGGTCACCGTCTCTTCAGCGTCGAC	IGHV1-46	IGHD3-9	IGHJ3	15	AREDYHILALNAFDI	7.49	IgG1	CCATCCTCCCTGTCTGCATCTGTAGGAGACAGAGTCACCATCACTTGCCGGGCAAGTCAGGGCGTTAATAGATATTTAAATTGGTATCAGCAGAAACCAGGGAAAGCCCCTGAGGTCCTGATCTATGCTGCATCCACTTTGCAAAGTGGGGTCCCATCAAGGTTCAGTGGCAGTGGATCTGGGACAGACTTCACTCTCACCATCACCAGTCTGCAACCTGAAGATTTTGCAACTTACTACTGTCAACAGAGTTACAGTACCCGGTACACTTTTGGCCAGGGGACCAAGGTGGAAATCAAACGTACG	IGKV1-39	IGKJ2	9	QQSYSTRYT	3.88
2.1.6B06	EVD2	1 month post discharge	Cloned	Antibody secreting cells	GP	Native	+	-	+	+	No	GGGGGAGGCTTGGTACAGCCTGGGGGGTCCCTGAGACTCTCCTGTGCAGCCTCTGGATTCAGCTTTAGCAGCTATGCCATGACCTGGGTCCGCCAGGCTCCAGGGAAGGGGCTGGAGTGGGTCTCAGGTATTAGTGGTAGTGGTGGTAGCACATACTACGCAGACTCCGTGAAGGGCCGGTTCACCATCTCCAGAGACAATTCCAAGAACACGCTGTATTTGCAAATGAACAGCCTGAGAGCCGAGGACACGGCCGTATATTACTGTGCGAGACGCGTATTAGTATGGTTCGGGGAGTTATTATATAGGGGAGGGTACTTTGACTACTGGGGCCAGGGAACCCTGGTCACCGTCTCCTCAGCGTCGAC	IGHV3-23	IGHD3-10	IGHJ4	20	ARRVLVWFGELLYRGGYFDY	1.5	IgG1	CCATCCTCCCTGTCTGCATCTGTAGGAGACAGAGTCACCATCACTTGCCGGGCAAGTCAGGACATTAACAATGCTTTAGCCTGGTATCAGCAGAAACCAGGGAAAGCTCCTAACCTCCTGATCTATGATGCCTCCAGTTTGGAAAGTGGGGTCCCATCAAGGTTCAGCGGCAGTGGATCTGGGACAGATTTCACTCTCACCATCAGCAGCCTGCAGCCTGAAGATTTTGCAACTTATTACTGTCAACAGTTTCATAAAGGGGACACTTTCGGCGGAGGGACCAAGGTGGAAATCAAACGTACG	IGKV1D-13	IGKJ4	8	QQFHKGDT	2.33
2.1.6B07	EVD2	1 month post discharge	Cloned	Antibody secreting cells	sGP	No binding	-	-	-	+	No	GGGGGAGGCTTAGTTCAGCCTGGGGGGTCCCTGAGACTCTCCTGTGGAGCCTCTGGATTCACCTTCAGTAGTTACTGGATGCACTGGGTCCGCCAAGCTCCAGGGAAGGGGCTGGTGTGGGTCTCACGTATTAATACTGATGGGAGTAAGACAACCTACGCGGACTCCGTGAAGGGCCGATTCACCATCTCCAGAGACAACGCCAAGAACACCCTGTATCTGCAAATGAACAGTCTGAGAGCCGAGGACACGGCTGTCTATTACTGTGCAAGAGTCGCCTACGGTGACTACTGGAGGTGGTTCGACCCCTGGGGCCAGGGAACCCTGGTCACCGTCTCCTCAGCGTCGAC	IGHV3-74	IGHD4-17	IGHJ5	14	ARVAYGDYWRWFDP	3	IgG1	CCATCTTCCGTGTCTGCATCTGTAGGAGACAGAGTCACCATCACTTGTCGGGCGAGTCAGGGTATTAGCAGCTGGTTAGCCTGGTATCAGCAGAAACCAGGGAAAGCCCCTAAGCTCCTGATCTATGCTGCATCCAGTTTGCAAAGTGGGGTCCCATCAAGGTTCAGCGGCAGTGGATCTGGGACAGATTTCACTCTCACCATCAGCAGCCTGCAGCCTGAAGATTTTGCAACTTACTATTGTCAACAGGCTAACAGTTTCCCTCGGACGTTCGGCCAGGGGACCAAGGTGGAAATCAAACGTACG	IGKV1-12	IGKJ1	9	QQANSFPRT	0
2.1.6B08	EVD2	1 month post discharge	Cloned	Antibody secreting cells	No binding	Not tested	-	-	-	-	Not tested	GGGGGAGGCTTAGTTCAGCCTGGGGGGTCCCTGAGACTCTCCTGTGCAGCCTCTGGATTCACCTTCAGTAGCTACTGGATGCACTGGGTCCGCCAAGTTCCAGGGAAGGGGCTGGTGTGGGTCTCACGTATTAATAGTGATGGGAGTAGGACAAACTACGCGGACTCCGTGAAGGGCCGATTCACCATCTCCAGAGACAACGCCAAGAACACGCTGTATCTGCAAATGAATAGTCTGAGAGCCGAGGACACGGCTGTGTATTACTGTGCAAGAGTCGCCTACGGTGACCACTGGAGGTGGTTAGACCCCTGGGGCCAGGGAACCCTGGTCACCGTCTCCTCAGCGTCGAC	IGHV3-74	IGHD4-17	IGHJ5	14	ARVAYGDHWRWLDP	1.5	IgM	CCATCTTCCGTGTCTGCATCTGTAGGAGACAGAGTCACCATCACTTGTCGGGCGAGTCAGGGTATTAGCAGCTGGTTAGCCTGGTATCAGCAGAAACCAGGGAAAGCCCCTAAGCTCCTGATCTATGCTGCATCCAGTTTGCAAAGTGGGGTCCCATCAAGGTTCAGCGGCAGTGGATCTGGGACAGATTTCACTCTCACCATCAGCAGCCTGCAGCCTGAAGATTTTGCAACTTACTATTGTCAACAGGCTAACAGTTTCCCTCGGACGTTCGGCCAAGGGACCAAGGTGGAAATCAAACGTACG	IGKV1-12	IGKJ1	9	QQANSFPRT	0
2.1.6B10	EVD2	1 month post discharge	Cloned	Antibody secreting cells	GP	Native	+	-	+	+	No	GGGGGAGGCTTGGTACAGCCTGGGGGGTCCCTGAGACTCTCCTGTGCAGCCTCTGGATTCACCTTTAGCAGCTATGCCATGAGCTGGGTCCGCCAGGCTCCAGGGAAGGGGCTGGAGTGGGTCTCAGGTATTACTGGTAGTGGTGGTACCACATACTACGCAGACTCCGTGAAGGGCCGGTTCACCATCTCCAGAGACAGTTCCAAGAACACACTGTATCTCCAAATGAACAGCTTGAGAGCCGAGGACACGGCCGTATATTACTGTGCGAAAGGCAACGATTTTTGGAGTGGTTATCCCGAAGACTGGGGCCAGGGACCCCTGGTCACCGTCTCCTCAGCGTCGAC	IGHV3-23	IGHD3-3	IGHJ4	13	AKGNDFWSGYPED	2.62	IgG1	CCCTCAGCGTCTGGGACCCCCGGGCAGAGGGTCACCATCTCTTGTTCTGGAAGCAGCTCCAACATCGGAAGAAATTATGTATACTGGTACCAGCAGCTCCCAGGAACGGCCCCCAAACTCCTCATCTATAGGAATAATCAGCGGCCCTCAGGGGTCCCTGACCGATTCTCTGGCTCCAAGTCTGGAACCTCAGCCTCCCTGGCCATCAGTGGGCTCCGGTCCGAGGATGAGGCTGATTATTACTGTGCAGTATGGGATGACAGCCTGAGTGGTGTGGTATTCGGCGGAGGGACCAAGCTGACCGTCCTAGGTCAGCCCAAGGCTGCCCCCTCGGTCACTCTGTTCCCACCCTCGAG	IGLV1-47	IGLJ2	11	AVWDDSLSGVV	1.14
2.1.6B11	EVD2	1 month post discharge	Cloned	Antibody secreting cells	sGP	No binding	-	-	-	+	No	GGAGGAGGCTTGATCCAGCCTGGGGGGTCCCTGAGACTCTCCTGTGCAGCCTCTGGGTTCACCGTCAGTAGCAACTACATGAGCTGGGTCCGCCAGGCTCCAGGGAAGGGGCTGGAGTGGGTCTCAGTTATCTATGGTGGTGGTAGCACAAAGTACGCAGACTCCGTGAAGGGCCGATTCACCATCTCCAGAGACAATTCCAAGAACACGCTGTATCTTCAAATGAACAGCCTGAGAGCCGAGGACACGGCCGTGTATTACTGTGCGAGAGGATCGATAGCAGCTGGTGACTACTGGGGCCAGGGAACCCTGGTCACCGTCTCCTCAGCGTCGAC	IGHV3-53	IGHD6-13	IGHJ4	10	ARGSIAAGDY	1.89	IgM	CCATCCTCCCTGTCTGCATCTGTAGGAGACAGAGTCACCATCACTTGCCGGGCAAGTCAGGGCATTAGAAATGATTTAGGCTGGTATCAGCAGAAACCAGGGAAAGCCCCTAAGCTCCTGATCTATGCTGCATCCAGTTTACAAAGTGGGGTCCCATCAAGGTTCAGCGGCAGTGGATCTGGCACAGATTTCACTCTCACCATCAGCAGCCTGCAGCCTGAAGATTTTGCAACTTATTACTGTCTACAAGATCACAATTACCCTCTCACTTTCGGCGGAGGGACCAAGGTGGAGATCAAACGTACG	IGKV1-6	IGKJ4	9	LQDHNYPLT	0.39
2.1.6C02	EVD2	1 month post discharge	Cloned	Antibody secreting cells	GP	Native or cleaved	+	+	+	+	No	GGCGCAGGACTGTTGAAGCCTTCGGAGACCCTGTCCCTCACCTGCGCTGTCTATGGTGGGTCCTTCAGTGGTTACTACTGGAGCTGGATCCGCCAGCCCCCAGGGAAGGGGCTGGAGTGGATTGGGGAAATCAATCACGGTGGAAGCACCAACTACAACCCGTCCCTCAAGAGTCGAGTCACCATATCAGTAGACACGTCCAAGAACCAGTTCTCCCTGAAGCTGAGCTCTGTGACCGCCGCGGACACGGCTGTGTATTTCTGTGCGAGAGATAGCACACATACTGTATTAGTACCAGCTGAGGGGGCTTTTGGCATGGACGTCTGGGGCCAAGGGACCACGGTCACCGTCTCCTCAGCGTCGAC	IGHV4-34	IGHD2-2	IGHJ6	20	ARDSTHTVLVPAEGAFGMDV	1.14	IgG	CCAGGCACCCTGTCTTTGTCTCCAGGGGAAAGAGCCACCCTCTCCTGCAGGGCCAGTCAGAGTGTTAGCATCAGCTACTTAGCCTGGTACCAGCAGAAACCTGGCCAGGCTCCCAGGCTCCTCATCTATGGTGCATCCAGCAGGGCCACTGGCATCCCAGACAGGTTCAGTGGCAGTGGGTCTGGGACAGACTTCACTCTCACCATCAGCAGACTGGAGCCTGAAGATTTTGCAGTATATTACTGTCAGCAGTATGGTAGCTCACCTCCCACTTTTGGCCAGGGGACCAAGGTGGAAATCAAACGTACG	IGKV3-20	IGKJ2	9	QQYGSSPPT	0.77
2.1.6C03	EVD2	1 month post discharge	Cloned	Antibody secreting cells	No binding	Not tested	-	-	-	-	Not tested	GGCGCAGGACTGTTGAAGCCTTCGGAGACCCTGTCCCTCACCTGCGCTGTCTATGGTGGGTCCTTTAGTGGTTACTACTGGACCTGGGTCCGCCAGCCCCCAGGGAAGGGGCTGGAGTGGATTGGGGAAATCAATCATAGAGGAAACATCAACAACAACCCGTCCCTCAAGAGTCGAGTCACCATTTCACTAGACACGTCGAAGACCCAATTCTCCCTGAGGCTGAGCTCTCTGACCCCCGCGGACACGGCTGTATATTACTGTGCGAGAGGCCCATGTAGTAGCACCACCTGCCATGCGGAGTCCTCCTACTACGGTCTGGACGTCTGGGGCAAGGGGACCACGGTCACCGTCTCCTCAGCGTCGAC	IGHV4-34	IGHD2-2	IGHJ6	21	ARGPCSSTTCHAESSYYGLDV	6.06	IgG1	CCATCTTCCGTGTCTGCATCTGTAGGAGACACAGTCACCATCACTTGTCGGGCGAGTCAGGGTATTAGCAACTGGTTAGCCTGGTATCAGCAGAAACCAGGGAAAGCCCCTCAGCTCCTGATCTATGCTGCATCCAGTTTGCAAAGTGGGGTCCCATCAAGGTTCAGCGGCAGTGGATCTGGGACAGATTTCACTCTCACCATCAGCAGCCTGCAACCTGAAGATTTTGCAACTTACTATTGTCAACAGGGTAACAATTTGCCGTTCACTTTTGGCCAGGGGACCAAGGTGGAGATCAAACGTACG	IGKV1-12	IGKJ2	9	QQGNNLPFT	2.33
2.1.6C06	EVD2	1 month post discharge	Cloned	Antibody secreting cells	No binding	Not tested	-	-	-	-	Not tested	GGGTCTGAGTTGAAGAAGCCTGGGGCCTCAGTGAAGGTTTCCTGCAAGGCTTCTGGATACACCTTCACTAGCTATGCTATGAATTGGGTGCGACAGGCCCCTGGACAAGGGCTTGAGTGGATGGGATGGATCAACACCAACACTGGGAACCCAACGTATGCCCAGGGCTTCACAGGACGGTTTGTCTTCTCCTTGGACACCTCTGTCAGCACGGCATATCTGCAGATCAGCAGCCTAAAGGCTGAGGACACTGCCGTGTATTACTGTGCGAGAGAGCCTCATAGCAGCAGCTGGCAATTTGACTACTGGGGCCAGGGAACCCTGGTCACCGTCTCCTCAGCGTCGAC	IGHV7-4-1	IGHD6-13	IGHJ4	13	AREPHSSSWQFDY	0	IgG1	CCATCCTCATTCTCTGCATCTACAGGAGACAGAGTCACCATCACTTGTCGGGCGAGTCAGGGTATTAGCAGTTATTTAGCCTGGTATCAGCAAAAACCAGGGAAAGCCCCTAAGCTCCTGATCTATGCTGCATCCACTTTGCAAAGTGGGGTCCCATCAAGGTTCAGCGGCAGTGGATCTGGGACAGATTTCACTCTCACCATCAGCTGCCTGCAGTCTGAAGATTTTGCAACTTATTACTGTCAACAGTATTATAGTTACCCTCCCACTTTCGGCGGAGGGACCAAGGTGGAGATCAAACGTACG	IGKV1-8	IGKJ4	9	QQYYSYPPT	0
2.1.6C11	EVD2	1 month post discharge	Cloned	Antibody secreting cells	GP	Native	+	-	-	-	No	GGGGCTGAGGTGAAGAAGCCTGGGGCCTCAGTGAAGGTCTCCTGCAAGGCTTCTGGATACACCTTCACCACTTATGATATCAACTGGGTGCGACAGGCCACTGGACAAGGGCTTGAGTGGATGGGATGGATGAACCCTAACAGTGGTAACACAGGCTATGCACAGAAGTTCCAGGGCAGAGTCACCATGACCAGGAACACCTCCATAAGCACAGCCTACATGGAGCTGAGGAGTCTGAGATCTGAGGACACGGCCGTGTATTACTGTGCGCCGGGGGTCACCTTCTGGGGCCAGGGAACCCTGGTCACCGTCTCCTCAGCGTCGAC	IGHV1-8	IGHD4-23	IGHJ5	6	APGVTF	1.12	IgG1	CCATCCTCACTGTCTGCACCTGTAGGAGACAGAGTCACCATCACTTGTCGGGCGAGTCAGGGCATTAGTAATTCTTTAGCCTGGTTTCAGCAGAAACCAGGGAAAGCCCCTAAGTCCCTGATCTATGCTGCATCCAGTTTACAAAGTGGGGTCCCATCAAACTTCAGCGGCAGTGGATCTGGGACAGATTTCACTCTCACCATCAGCAGCCTGCAGCCTGAAGACTTTGCAACTTATTACTGCCAACAGTATAATAGTTATCCGTGGACGTTCGGCCAAGGGACCAAGGTGGAAATCAAACGTACG	IGKV1-16	IGKJ1	9	QQYNSYPWT	2.33
2.1.6C12	EVD2	1 month post discharge	Cloned	Antibody secreting cells	No binding	Not tested	-	-	-	-	Not tested	GGGCCTGAGGTGAAGAAGCCTGGGTCCTCGGTGAAGGTCTCCTGCAAGGCTTCTGGAGGCACCTTCAGCAGCTATACTATCAACTGGGTGCGACAGGCCCCTGGACAAGGGCTTGAGTGGATGGGAAGGATCATCCCTATCCTTAATATAGCAAACTACGCACAGAGGTTCCAGGGCAGAGTCACGATTACCGCGGACAAATCCACGAGCACAGCCTACATGGAGCTGAGCAGCCTGAGATCTGAGGACACGGCCGTCTATTACTGCGCGAGAAGTGGCCGTAGTACCTCTTTAGGGGCGGGGTGGCCCCACATCTGGTTCGACCCCTGGGGCCAGGGAACCCTGGTCACCGTCTCCTCAGCGTCGAC	IGHV1-69	IGHD2-15	IGHJ5	20	ARSGRSTSLGAGWPHIWFDP	2.62	IgG	CCAGACTCCCTGGCTGTGTCTCTGGGCGAGAGGGCCACCATCAACTGCAAGTCCAGCCAGAGTGTTTTAGACAGCTCCAACAATAAGAACTACTTAGCTTGGTACCAGCAGAAACCAGGACAGCCTCCTAAGCTGCTCATTTACTGGGCATCTACCCGGGAATCCGGGGTCCCTGACCGATTCAGCGGCAGCGGGTCTGGGACAGATTTCACTCTCACCATCAGCAGCCTGCAGGCTGAAGATGTGGCAGTTTATTACTGTCAGCAATATTATACTACTGCGTGGACGTTCGGCCAAGGGACCAAGGTGGAAATCAAACGTACG	IGKV4-1	IGKJ1	9	QQYYTTAWT	1.09
2.1.6D01	EVD2	1 month post discharge	Cloned	Antibody secreting cells	No binding	Not tested	-	-	-	-	Not tested	GGGGGAGGCGTGGTCCAGCCTGGGAGGTCCCTGAGACTCTCCTGTGCAGCGTCTGGATTCACCTTCAGTAACTATGCCATTCACTGGGTCCGCCAGGCTCCAGGCAAGGGGCTGGAGTGGGTGGCAGTTATTTGGCATGATGGAGGCAATAAATACTACGCAGATTCCGTGAAGGGCCGATTCACCATCTCCAGAGACAATTCCAAGAACACAGTCTATCTGCAAATGAACAGCCTGAGAGTCGAGGACACGGCTCTATATTACTGTGCGAGAGATGTGAAAATGTATTTCGACATTTTGACTGGTTATTATAGAGAAGGAGGCTTTGACTACTGGGGCCAGGGAACCCTGGTCACCGTCTCCTCAGCGTCGAC	IGHV3-33	IGHD3-9	IGHJ4	22	ARDVKMYFDILTGYYREGGFDY	5.62	IgG1	CCAGCCACCCTGTCTGTGTCTCCAGGGGAAAGGGCCACCCTCTCCTGCAGGGCCAGTCAGAATATTGGCAGCAACTTAGCCTGGTATCAGCAGAAACCTGGCCAGGCTCCCAGGCTCCTCATCTATGGTGCATCCACCAGGGCCACTGGTATCCCAGCCAGGTTCAGTGGCAGTGGGTCTGGGACAGAGTTCACTCTCACCATCAGCGGCCTGCAGTCTGAAGATCTTGCAGTTTATCACTGTCAGCAGTACAATGAGTGGCCCCCGTGGACGTTCGGCCAAGGGACCAAGGTGGAAATCAAACGTACG	IGKV3-15	IGKJ1	10	QQYNEWPPWT	4.26
2.1.6D03	EVD2	1 month post discharge	Cloned	Antibody secreting cells	No binding	Not tested	-	-	-	-	Not tested	GGGGGAGGCTTAGTTCAGCCTGGGGGGTCCCTGAGACTCTCCTGTGCAGCCTCTGGATTCACCTTCAGTTACTACTGGATGAACTGGGTCCGCCAAGCTCCAGGGAAGGGGCTGGTGTGGGTCGCACGCATTAATAATGATGGGAGTAGTACATACTACGCGGACTCCGTGAAGGGCCGATTCACCATCTCCAGAGACAACGCCAAGAATACGCTGTATCTCCAAGTGAACAGTCTGGGAGCCGAGGACACGGCTCTCTACTACTGTGCAAGAGACGCAGACGGTGTTGGCTGCCTCCTTGACTACTGGGGCCAGGGAGCCCTGGTCACCGTCTCCTCAGCGTCGAC	IGHV3-74	IGHD2-15	IGHJ4	13	ARDADGVGCLLDY	5.99	IgM	CCAGGCACCCTGTCTTTGTCTCCAGGGGAAAGAGCCACCCTCTCCTGCAGGGCCAGTCAGAGTGTTATCAGCAACTACCTAGCCTGGTACCAGCAGAAACCTGGCCAGGCTCCCAGGCTCCTCATCTTTGATGCATCCAGCAGGGCCCCTGGCATCCCAGACAGGTTCAGTGGCAGTGGGTCTGGGACAGACTTCACTCTCACCATCAGCAGACTGGAGCCTGAAGACTTTGCAGTGTATTGCTGTCAGCAGTATGGTACTTCACCGTTCACTTTTGGCCTGGGGACCAAGGTGGAAATCAAACGTACG	IGKV3-20	IGKJ2	9	QQYGTSPFT	3.83
2.1.6D05	EVD2	1 month post discharge	Cloned	Antibody secreting cells	No binding	Not tested	-	-	-	-	Not tested	GGAGCAGAGGTGAAGAAGCCCGGGGAGTCTCTGAAGATCTCCTGTAAGGGTTCTGGATACAACTTTGCCGACTACTGGATCGGCTGGGTGCGCCAGATGCCCGGGAAAGGCCTGGAGTGGATGGGGATCATCTATCCTGGTGACTCTGATACCAGATACAGCCTGTCCTTCCAAGGCCAGGTCACCATCTCAGCCGACAAGTCCACCAGCACCGCCTACCTGCAGTGGAGCAGCCTGACGGCCTCGGACACCGCCATGTATTACTGTGCGAGACATGGTTGGCGCGGATGTAGTGGTGGTAGGTGCTACTTGTCGTACTACTACTACGGTATGGACGTCTGGGGCAAAGGGACCACGGTCACCGTCTCCTCAGCGTCGAC	IGHV5-51	IGHD2-15	IGHJ6	24	ARHGWRGCSGGRCYLSYYYYGMDV	3	IgM	CCCTCAGCGTCTGGGACCCCCGGGCAAAGGGTCACCATCTCTTGTTCTGGAAGCAGCTCCAACATCGGAAGTAATACTGTGAACTGGTACCAGCAGCTCCCAGGAACGGCCCCCAAAGTCCACATCTATAGTGATAATCAGCGGCCCTCAGGGGTCCCTGACCGATTCTCTGGCTCCAAGTCTGGCACCTCAGCCTCCCTGGCCATCAGTGGGCTCCAGTCTGAGGATGAGGCTGATTATTACTGTGCAGCATGGGATGACAGCCTGAATGTCTATGTCTTCGGAGCTGGGACCAAGGTCACCGTCCTACGTCAGCCCAAGGCCAACCCCACTGTCACTCTGTTCCCGCCCTCGAG	IGLV1-44	IGLJ1	11	AAWDDSLNVYV	1.89
2.1.6E01	EVD2	1 month post discharge	Cloned	Antibody secreting cells	VP40	Not tested	-	-	-	-	Not tested	GGGGGAGGCCTGGTCAAGCCTGGGGGGTCCCTGAGACTCTCCTGTGCAGCCTCTGGATTCACCTTCAGTAGCTATAGCATGAAATGGGTCCGCCAGGCTCCAGGGAAGGGGCTGGAGTGGGTCTCATACATTAGTAGAAGTAGTCTTGACATATACTACGCAGACTCAGTGAAGGGCCGATTCACCATCTCCAGAGACAACGCCAAGAATACACTGTATCTGCAAATGAACAGCCTGAGAGCCGAGGACACGGCTGTATATTATTGTGCGAGAGTGCCCCGAGAGATACTGTGGTTCGGGGAGTTAAGATACTACGGTATGGACGTCTGGGGCCAAGGGACCACGGTCACCGTCTCCTCAGCGTCGAC	IGHV3-21	IGHD3-10	IGHJ6	20	ARVPREILWFGELRYYGMDV	3.75	IgG1	CCATCCTCCCTGTCTGCATCTGTAGGAGACAGAGTCAGCATCACTTGCCGGGCAAGTCAGAGCATTAACATCTATTTAAATTGGTATCAGCAGAAACCAGGGAAAGCCCCTAAGCTCCTGATCTATGCTGCATCCAGTTTGCAAAGTGGGGTCCCATCAAGGTTCAGTGGCAGTGGATCTGGGACAGATTTCACTCTCACCATCAGCAGTCTGCAACCTGAAGATTTTGCAACTTACTACTGTCAACAGAGTTATAGTTCCCCCTTCACTTTCGGCCCTGGGACCAAAGTGGATATCAAACGTACG	IGKV1-39	IGKJ3	9	QQSYSSPFT	1.55
2.1.6E05	EVD2	1 month post discharge	Cloned	Antibody secreting cells	No binding	Not tested	-	-	-	-	Not tested	GGGGGAGGCCTGGTCAAGCCTGGGGGGTCCCTGAGACTCTCCTGTGCAGCCTCTGGATTCCCCTTCAGTAGCTATAGCATGAACTGGGTCCGCCAGGCTCCAGGGAAGGGGCTGGAGTGGGTCTCATCCATTAGTGGTAGTAGAAGTTACATATACTATGCGGACTCAGTGAAGGGCCGATTCACCATCTCCAGAGACAACGCCAAGAACTCACTGTATCTGCAAATGAACAGCCTGAGAGCCGAGGACACGGCTGTGTATTACTGTGCGAGAGATCAATGGTTAGTGGCGATTTTTGGATCCCTCCGTCCAAACGGTATGGACGTCTGGGGCAAAGGGACCACGGTCACCGTCTCCTCAGCGTCGAC	IGHV3-21	IGHD3-3	IGHJ6	20	ARDQWLVAIFGSLRPNGMDV	1.87	IgG1	CCATCCTCCCTGTCTGCATCTGTAGGAGACAGAGTCACCATCACTTGCCGGGCAAGTCAGAGCATTAGCAGCTATTTAAATTGGTATCAGCAGAAACCAGGGAAAGCCCCTAACCTCCTGATCTATGCTGCATCCAGTTTGCAAAGTGGGGTCCCATCAAGGTTCAGTGGCAGTGGATCTGGGACAGATTTCACTCTCACCATCAGCAGTCTGCAACCTGAAGATTTTGCAACTTACTACTGTCAACAGAGTTACAGTACCCTGGGGTACACTTTTGGCCAGGGGACCAAGGTGGAGATCAAACGTACG	IGKV1-39	IGKJ2	10	QQSYSTLGYT	0.39
2.1.6E08	EVD2	1 month post discharge	Cloned	Antibody secreting cells	No binding	Not tested	-	-	-	-	Not tested	GGCGCAGGACTGTTGAAGCCTTCGGAGACCCTGTCCCTCACCTGCGCTGTCTATGGTGGGTCCTTCAGTGGTTACTACTGGAGCTGGATCCGCCAGCCCCCAGGGAAGGGGCTGGAGTGGATTGGGGAAATCAATCATATTGGAAGCACCAAGTACAACCCGTCCCTCAAGAGTCGCGTCACTATATCAGTTGACACGTCCAAGAACCAGTTCTCCCTGAAGCTGAACTCTGTGACCGCCGCGGACACGGCTGTGTATTTCTGTGCGAGGATTCCCGTCATAACATCCCCAGCTCTGGGATACGGTTTGGACGTCTGGGGCAAAGGGACCACGGTCACCGTCTCCTCAGCGTCGAC	IGHV4-34	IGHD5-18	IGHJ6	17	ARIPVITSPALGYGLDV	2.65	IgG1	CCAGCCACCCTGTCTTTGTCTCCAGGGGAAAGAGCCACCCTCTCCTGCAGGGCCAGTCAGAGTGTTAGCAGCTACTTAGCCTGGTACCAACAGAAACCTGGCCAGGCTCCCAGGCTCCTCATCTATGATGCATCCAACAGGGCCACTGGCATCCCAGCCAGGTTCAGTGGCAGTGGGTCTGGGACAGACTTCACTCTCACCATCAGCAGCCTAGAGCCTGAAGATTTTGCAGTTTATCACTGTCAGCAGCGTAGCAACTGGCCGAGGACGTTCGGCCAAGGGACCAAGGTGGAAATCAAACGTACG	IGKV3-11	IGKJ1	9	QQRSNWPRT	0.39
2.1.6E11	EVD2	1 month post discharge	Cloned	Antibody secreting cells	No binding	Not tested	-	-	-	-	Not tested	GGGGGAGGCTTAGTTCAGCCTGGGGGGTCCCTGAGACTCTCCTGTGCAGCCTCTGGATTCACCTTCAGTAGCTACTGGATGCACTGGGTCCGCCAAGCTCCAGGGAAGGGGCTGGTGTGGGTCTCACGTATTAATAGTGATGGGAGTAGCACAAGCTACGCGGACTCCGTGAAGGGCCGATTCACCATCTCCAGAGACAACGCCAAGAACACGCTGTATCTGCAAATGAACAGTCTGAGAGCCGAGGACACGGCTGTGTATTACTGTGCAAGAGTCCCCACAACCGATGCTTTTGATATCTGGGGCCAAGGGACAATGGTCACCGTCTCTTCAGCGTCGAC	IGHV3-74	IGHD1-1	IGHJ3	11	ARVPTTDAFDI	0	IgM	CCATCCTCCCTGTCTGCATCTGTAGGAGACAGAGTCACCATCACTTGCCGGGCAAGTCAGAGCATTAGCAGCTATTTAAATTGGTATCAGCAGAAACCAGGGAAAGCCCCTAAGCTCCTGATCTATGCTGCATCCAGTTTGCAAAGTGGGGTCCCATCAAGGTTCAGTGGCAGTGGATCTGGGACAGATTTCACTCTCACCATCAGCAGTCTGCAACCTGAAGATTTTGCAACTTACTACTGTCAACAGAGTTACAGTACCCCTCCGACGTTCGGCCAAGGGACCAAGGTGGAAATCAAACGTACG	IGKV1-39	IGKJ1	9	QQSYSTPPT	0
2.1.6E12	EVD2	1 month post discharge	Cloned	Antibody secreting cells	No binding	Not tested	-	-	-	-	Not tested	GGGGGAGGCTTGGTCCAGCCTGGGGGGTCCCTGAGACTCTCCTGTGCAGCCTCTGGATTCACCGTCAGTAGCAACTACATGAGCTGGGTCCGCCAGGCTCCAGGGAAGGGGCTGGAGTGGGTCTCAGTTATTTATAGCGGTGGTAGCACATACTACGCAGACTCCGTGAAGGGCAGATTCACCATCTCCAGAGACAATTCCAAGAACACGCTGTATCTTCAAATGAACAGCCTGAGAGCCGAGGACACGGCTGTGTATTACTGTGCGAGAGATCGAGGTATAGCAGCAGCTAACTACTACGGTATGGACGTCTGGGGCCAAGGGACCACGGTCACCGTCTCCTCAGCGTCGAC	IGHV3-66	IGHD6-13	IGHJ6	16	ARDRGIAAANYYGMDV	0	IgG1	CCATCTTCTGTGTCTGCATCTGTAGGAGACAGAGTCACCATCACTTGTCGGGCGAGTCAGGGTATTAGCAGCTGGTTAGCCTGGTATCAGCAGAAACCAGGGAAAGCCCCTAAGCTCCTGATCTATGCTGCATCCAGTTTGCAAAGTGGGGTCCCATCAAGGTTCAGCGGCAGTGGATCTGGGACAGATTTCACTCTCACTATCAGCAGCCTGCAGCCTGAAGATTTTGCAACTTACTATTGTCAACAGGCTAACAGTTTCCCTCCGTACACTTTTGGCCAGGGGACCAAGGTGGAAATCAAACGTACG	IGKV1D-12	IGKJ2	10	QQANSFPPYT	0
2.1.6F02	EVD2	1 month post discharge	Cloned	Antibody secreting cells	GP	Native	+	-	-	-	No	GGCGCAGGACTGTTGAAGCCTTCGGAGACCCTGTCCCTCACCTGCGCTGTCTATGGTGGGTCCTTCAGTGGCTACTACTGGAGCTGGGTCCGCCAGCCCCCAGGGAAGGGGCTGGAGTGGATTGGGGAAATCAATGATAGTGGAAGCACCAACTACATCCCGTCCCTCAAGAGTCGAGTCACCATATCAGTAGACACGTCCAAGAACCACCTCTCCCTGAGGCTGAGCTCTGTGACCGCCGCGGACACGGCTCTGTATTATTGTGCGAGACATGGACATAACGGTATGGGCGTCTGGGGCAAAGGGACCACGGTCACCGTCTCCTCAGCGTCGAC	IGHV4-34	IGHD5-12	IGHJ6	10	ARHGHNGMGV	3.41	IgG1	CCACTCTCCCTGCCCGTCATACCTGGAGAGCCGGCCTCCATCTCCTGCAGGTCTAGTCAGAGCCTCCTACATAGTAATGGATACAAGTATTTGGATTGGTACCTGCAGAAGCCAGGGCAGTCTCCACAGCTCCTGATCTATTTGGGTTCTAATCGGGCCTCCGGGGTCCCTGACAGGTTCAGTGGCAGTGGATCAGGCACAGATTTTACACTGAAAATCAGCAGAGTGGAGGCTGAGGATGTTGGGGTTTATTACTGCATGCAAGCTCTACAAACTCCGCTCACTTTCGGCGGAGGGACCAAGGTGGAAATCAAACGTACG	IGKV2-28	IGKJ4	9	MQALQTPLT	1.47
2.1.7A04	EVD2	1 month post discharge	Cloned	Antibody secreting cells	No binding	Not tested	-	-	-	-	Not tested	GGGGGAGGCTTAGTTCAGCCTGGGGGGTCCCTGAGACTCTCCTGTGCAGCCTCTGGATTCACCTTCAGTAGCTACTGGATGCACTGGGTCCGCCAAGCTCCAGGGAAGGGGCTGGTGTGGGTCTCACGTATTAGTAGTGATGCGTATAGCACAACCTACGCGGACTCCGTGAAGGGCCGATTCACCATCTCCAGAGACAACGCCAAGAATACACTGTATCTGCAAATGAACAGTCTGAGAGACGAGGACACGGCTGTGTACTATTGTGCAAGAGGAGAGTGGGAGCTACACCCTTTGGGCTACTGGGGCCAGGGAATCCTGGTCACCGTCTCCTCAGCGTCGAC	IGHV3-74	IGHD1-26	IGHJ4	12	ARGEWELHPLGY	3.75	IgM	CCAGACTCCCTGGCTGTGTCTCTGGGCGAGAGGGCCACCATCAACTGCAAGTCCAGCCAGAGTGTTTTATACAGCTCCAACAATAAGAACTACTTGGCTTGGTACCAGCAGAAACCAGGACAGCCTCCTAAGCTGCTCATTTACTGGGCATCTACCCGGGAATCCGGGGTCCCTGACCGATTCAGTGGCAGCGGGTCTGGGACAGATTTCACTCTCACCATCAGCAGCCTGCAGGCTGAGGATGTGGCAGTTTATTACTGTCAGCAATATTATAATACTCCTCCGACGTTCGGCCAAGGGACCAAGGTGGAGATCAAACGTACG	IGKV4-1	IGKJ1	9	QQYYNTPPT	1.09
2.1.7A11	EVD2	1 month post discharge	Cloned	Antibody secreting cells	No binding	Not tested	-	-	-	-	Not tested	GGGGCTGAGGTGAAGAAGCCTGGGTCCTCGGTGAAGGTCTCCTGCAAGGCTTCTGGAGGCACCTTCAGCAGCTATGCTATCAGCTGGGTGCGACAGGCCCCTGGACAAGGGCTTGAGTGGATGGGAGGGATCATCCCTATCTTTGGTACAGCAAACTACGCACAGAAGTTCCAGGGCAGAGTCACGATTACCGCGGACGAATCCACGAGCACAGCCTACATGGAGCTGAGCAGCCTGAGATCTGAGGACACGGCCGTGTATTACTGTGCGAGAGATCTTACAGCTATGGTAACGGAAACCTACTACTACTACGGTATGGACGTCTGGGGCAAAGGGACCACGGTCACCGTCTCCTCAGCGTCGAC	IGHV1-69	IGHD5-18	IGHJ6	19	ARDLTAMVTETYYYYGMDV	0	IgM	CCATCCTCACTGTCTGCATCTGTAGGAGACAGAGTCACCATCACTTGTCGGGCGAGTCAGGGTATTAGCAGCTGGTTAGCCTGGTATCAGCAGAAACCAGAGAAAGCCCCTAAGTCCCTGATCTATGCTGCATCCAGTTTGCAAAGTGGGGTCCCATCAAGGTTCAGCGGCAGTGGATCTGGGACAGATTTCACTCTCACCATCAGCAGCCTGCAGCCTGAAGATTTTGCAACTTATTACTGCCAACAGTATAATAGTTACCCTCTCACTTTCGGCGGAGGGACCAAGGTGGAAATCAAACGTACG	IGKV1D-16	IGKJ4	9	QQYNSYPLT	0
2.1.7B04	EVD2	1 month post discharge	Cloned	Antibody secreting cells	No binding	Not tested	-	-	-	-	Not tested	GGCCCAGGACTGGTGAAGCCCTCGGAGACCCTGTCCCTCACCTGCACTGTCTCTGGTTACTCCATCAGCAGTGGTTACTACTGGGGCTGGATCCGGCAGCCCCCAGGGAAGGGGCTGGAGTGGATTGGGGGTATCCATCATACTGGGAGCACCTACTACAACCCGTCCCTCAAGAGTCGAGTCACCATATCAGTGGACACGTCCAAGAACCAGTTCTCCCTGAAGCTGAGCTCTGTGACCGCCGCAGACACGGCCGTGTATTACTGTGCGAGAGCGATGCGGGCTACGGTGACTACGGAGGACTACTACTACGGTATGGACGTCTGGGGCCAAGGGACCACGGTCACCGTCTCCTCAGCGTCGAC	IGHV4-38-2	IGHD4-17	IGHJ6	19	ARAMRATVTTEDYYYGMDV	1.87	IgM	CCACTCTCCCTGCCCGTCACCCCTGGAGAGCCGGCCTCCATCTCCTGCAGGTCTAGTCAGAGCCTCCTACATAGTAATGGATACAACTATTTGGATTGGTACCTGCAGAAGCCAGGGCAGTCTCCACAGCTCCTGATCTATTTGGGTTCTAATCGGGCCTCCGGGGTCCCTGACAGGTTCAGTGGCAGTGGATCAGGCACAGATTTTACACTGAAAATCAGCAGAGTGGAGGCTGAGGATGTTGGGGTTTATTACTGCATGCAAGCTCTACAAACTCTCACTTTCGGCGGAGGGACCAAGGTGGAGATCAAACGTACG	IGKV2-28	IGKJ4	8	MQALQTLT	0.37
2.1.7B08	EVD2	1 month post discharge	Cloned	Antibody secreting cells	GP	Not tested (poor expression)	+	-	+	+	No	GGCGCAGGACTGTTGAAGCCTTCGGAGACCCTGTCCCTCACCTGCGCTGTCTATGGTGGGTCCTTCAGTGCTTACTACTGGAGCTGGATCCGCCAGCCCCCAGGGAAGGGGCTGGAGTGGATTGGTGAAATCAATCATAGTGGAGGCACCAATTACAATCCGTCCCTCAAGAGTCGAGTCACCATATCAGTAGACACGTCCAAGCACCAATTCTCCCTGAAGCTGAGCTCTGTGACCGCCGCGGACACGGCTGTGTATTACTGTGCGAGAGGCAGGAATCGGGAGATACTAGTACTTACTACTACCCCCTACAACGGTTTGGACGTCTGGGGCAAAGGGACCACGGTCACCGTCTCCTCAGCGTCGAC	IGHV4-34	IGHD3-22	IGHJ6	21	ARGRNREILVLTTTPYNGLDV	2.65	IgG1	CCAGGCACCCTGTCTTTGTCTCCAGGGGAAAGAGCCACCCTCTCCTGCAGGGCCAGTCAGAGTGTTAGCAACAGCTTCTTAGCCTGGTTCCAGCAGAAACCTGGCCAGGCTCCCAGGCTCCTCATCTATGGTGCATCCAGCAGGGCCACTGGCATCCCAGACAGGTTCAGTGGCAGTGGGTCTGGGACAGACTTCACTCTCACCATCAGCAGACTGGAGCCTGAAGATTTTGCAGTGTATTACTGTCAGCAGTATGGAAGCTCACCTCCGATGTACACTTTTGGCCAGGGGACCAAGGTGGAGATCAAACGTACG	IGKV3-20	IGKJ2	11	QQYGSSPPMYT	1.53
2.1.7B09	EVD2	1 month post discharge	Cloned	Antibody secreting cells	No binding	Not tested	-	-	-	-	Not tested	GGGGGAGGCTTGGTACAGCCTGGGGGGTCCCTGAGACTCTCCTGTGCAGCCTCTGGATTCACCTTTAGCCACTATGCCATGAGCTGGGTCCGCCAGGCTCCAGGGAAGGGGCTGGAGTGGGTCTCATCTATTAGTGGTAGTGGTAGTGACACATACTACGCAGACTCCGTGAAGGGCCGGTTCACCATCTCCAGAGACAGTTCCAAGAACACGCTGAGTCTGCAAATGAACAGCCTGCGAGCCGACGACACAGCCGTGTATTATTGTACGAGCCGCCCGGGTATGGCAGTGGCCGGTCCTGGGGACTACTGGGGCCAGGGAGCCCTGGTCACCGTCTCCTCAGCGTCGAC	IGHV3-23	IGHD6-19	IGHJ4	14	TSRPGMAVAGPGDY	5.24	IgM	CCACTCTCCCTGCCCGTCACCCCTGGAGAGCCGGCCTCCATCTCCTGCAGGTCTAGTCAGAGCCTCCTGCATAGTGATGGATACAACTATTTGGATTGGTACCTGCAGAAGCCAGGGCAGTCTCCACAGCTCGTGATCTATATGGGTTCTAATCGGGCCTCCGGGGTCCCTGACAGGTTCAGTGGCAGTGGATCAGGCACAGATTTTACACTGAAAATCAGCAGAGTGGAGGCTGAGGATGTTGGGGTTTATTACTGCATGCAATCTCTACAAGCTCCTCCGTGGACGTTCGGCCAAGGGACCAAGGTGGAAATCAAACGTACG	IGKV2-28	IGKJ1	10	MQSLQAPPWT	1.47
2.1.7B11	EVD2	1 month post discharge	Cloned	Antibody secreting cells	No binding	Not tested	-	-	-	-	Not tested	GGGGGAGGCTTAGTTCAGCCTGGGGGGTCCCTGAGACTCTCCTGTGCAGCCTCTGGATTCACCTTCATTAACTACTGGATGCACTGGGTCCGCCAAGCTCCAGGGAAGGGGCTGGAGTGGGTCTCACGTGCTAATAGTGATGGGAGTACCACTGGCTACGGGGACTCCGTGAAGGGCCGATTCACCATCTCCAGAGACAACGCCAAGAACACGCTGTATCTGCAAATGAACAGTCTGAGAGCCGAGGACACGGCTGTGTATTATTGTTCAAGAGAGGTGCGGGGTGGATTCAGCCCTATGGACCTCTGGGGCACAGGGACCACGGTCACCGTCTCCTCAGCGTCGAC	IGHV3-74	IGHD5-18	IGHJ6	13	SREVRGGFSPMDL	3.75	IgG1	CCAGCCACCCTGTCTTTGTCTCCAGGGGAAAGAGCCACCCTCTCCTGCAGGGCCAGTCAGAGTGTTAGCAGCTACTTAGCCTGGTACCAACAGAAACCTGGCCAGGCTCCCAGGCTCCTCATCTATGATGCATCCAACAGGGCCACTGGCATCCCAGCCAGGTTCAGTGGCAGTGGGTCTGGGACAGACTTCACTCTCACCATCAGTAGCCTAGAGCCTGAGGATTTTGCAGTTTATTACTGTCACCAGCGTAGCAACTGGCTGTACACTTTTGGCCAGGGGACCAAGGTGGAAATCAAACGTACG	IGKV3-11	IGKJ2	9	HQRSNWLYT	1.16
2.1.7C04	EVD2	1 month post discharge	Cloned	Antibody secreting cells	No binding	Not tested	-	-	-	-	Not tested	GGAGCAGAGGTGAAAAAGCCCGGGGAGTCTCTGAAGATCTCCTGTAAGGGTTCTGGATACAACTTTCCCAACTTCTGGATCGGCTGGGTGCGCCAGATGCCCGGGAAAGGCCTGGAGTGGATGGGGATCATCCATCCTGGTGACTCTGATACCAGATACAGTCCGTCCTTCCAAGGCCAGGTCATGATCTCAGCCGACAAGTCCATCAACACCGCCTACCTGCAGTGGAGCAGCCTGAGGGCCTCGGACACCGCCATGTATTACTGTGCGAGACAAAAGAGTTGGGGCAGCAGCTGGTACCTCGCGTACTGGGGCCAGGGAACCCTGGTCACCGTCTCCTCAGCGTCGAC	IGHV5-51	IGHD6-13	IGHJ4	14	ARQKSWGSSWYLAY	3.75	IgG1	CCTTCCACCCTGTCTGCATCTGTAGGAGACAGAGTCACCATCACTTGCCGGGCCAGTCAGAGTATTACTATCTGGTTGGCCTGGTATCAGCAGAAACCAGGGAAAGCCCCTAAACTCCTGATCTATAAGGCGTCTAGTTTAGAAAGTGGGGTCCCATCAAGATTCAGCGGCAGTGGATCTGGGACAGAATTCACTCTCACCATCAGCAGCCTGCAGCCTGATGATTTTGCAACTTATTACTGCCAACATTATAATAGTTATTCTCAGGTCACTTTCGGCGGAGGGACCAAGGTGGAGATCAAACGTACG	IGKV1-5	IGKJ4	10	QHYNSYSQVT	1.94
2.1.7D04	EVD2	1 month post discharge	Cloned	Antibody secreting cells	VP40	Not tested	-	-	-	-	Not tested	GGGGCTGAGGTGAAGAAGCCTGGGGCCTCAGTGAAGGTTTCCTGCAAGGCTTCTGGATACACCTTCAGTAGTTATGCTATACATTGGGTGCGCCAGGCCCCCGGACAAAGGCTTGAGTGGATGGGATGGATCAACCCTGGCAATGGTAACACAAAATATTCACAGAAGTTCCAGGGCAGAGTCACCATTACCAGGGACACATCCGCGAGCACAGCCTACATGGAGGTGAGCAGGCTGAGATCTGAAGACACGGCTGTATATTACTGTGCGAGAGGGGGAGATATTTTGACTGCTTATACATGTTTCTTCTGGGGCCAGGGAACCCTGGTCACCGTCTCCTCAGCGTCGAC	IGHV1-3	IGHD3-9	IGHJ4	14	ARGGDILTAYTCFF	2.62	IgG1	CCATCCTCCCTGTCTGCATCTGTAGGAGACAGAGTCACCATCACTTGCCGGGCAAGTCAGAGCATTAGCAGCTATTTAAATTGGTATCAGCAGAAACCAGGGAAAGCCCCTAAGCTCCTGATCTATGTTGCATCCAGTTTGCAAAGTGGGGTCCCATCAAGGTTCAGTGGCAGTGGATCTGGGACAGATTTCACTCTCACCATCAGCAGTCTGCAACCTGAAGATTTTGCAACTTACTACTGTCAGCAGAGTTACAGTAGCCCTCCGACCTTCGGCCAAGGGACACGACTGGAGATTAAACGTACG	IGKV1-39	IGKJ5	9	QQSYSSPPT	0.78
2.1.7D09	EVD2	1 month post discharge	Cloned	Antibody secreting cells	No binding	Not tested	-	-	-	-	Not tested	GGAGCAGAGCTGAGAAAGCCCGGGGAGTCTCTGAGGATCTCCTGTCAGGGTTCTGGATACAGCTTTACCAGCCACTGGATCAACTGGGTGCGCCAGAGGCCCGGGAAAGGCCTGGAGTGGATGGGGAGGATTGATCCTACTGACTCTTATACCAACTACAGGCCGTCCTTCCAAGGCCACGTCACCATCTCAGCTGACGAGTCCATGAGCACTGTCTACCTGCAGTGGAGCAGCCTGAAGGCCTCGGACACCGCCATCTATTACTGTGCGAGGCGTTATGATACTTGGGCTCTTGATATCTGGGGCCAAGGGACAATGGTCACCGTCTCTTCAGCGTCGAC	IGHV5-10-1	IGHD3-3	IGHJ3	11	ARRYDTWALDI	4.49	IgG1	CCAGTCACCCTGTCTGTGTCTCCAGGGGAAAGAGGCACCCTCTCCTGCAGGGCCAGTCAGAGTGTTAGGATCAACTTAGCCTGGTACCAGCAGAAACCTGGCCAGGCTCCCAGGCTCCTCATCTATGCCGCATCCACCAGGGCCACTGGTGTCCCAGCCAGGTTCAGTGGCAGTGGGTCTGGGACAGAGTTCACTCTCACCATCAGCAGCCTGCAGTCTGAAGATTTTGCAATTTATTACTGTCAGCAATATGATGACTGGCCGGACACTTTTGGCCAGGGGACCAAGGTGGAAATCAAACGTACG	IGKV3-15	IGKJ2	9	QQYDDWPDT	4.26
2.1.7D10	EVD2	1 month post discharge	Cloned	Antibody secreting cells	VP40	Not tested	-	-	-	-	Not tested	GGCCCAGGACTGGTGAAGCCTTCGGAGACCCTGTCCCTCACCTGCACTGTCTCTGGTGGCTCCATCAGTAGTTACTACTGGAACTGGATCCGGCAGCCCCCAGGGAAGGGACTGGAGTGGATTGGGTATATCTATTATAGTGGGAGCACCAACTACAACCCCTCCCTCAGGAGTCGAGTCACCATATCAGTAGACACGTCCAAGAACCAGTTCTCCCTGAAGCTGAGCTCTGTGACCGCCGCAGACACGGCCGTGTATTACTGTGCGAGTGCCTACGATGACTACGTGTTTGATGCTTTTGATATCTGGGGCCAAGGGACAATGGTCACCGTCTCTTCAGCGTCGAC	IGHV4-59	IGHD4-17	IGHJ3	14	ASAYDDYVFDAFDI	1.14	IgG3	CCCTCCGCGTCCGGGTCTCCTGGACAGTCAGTCACCATCTCCTGCACTGGAACCAGCAGTGACGTTGGTGGTTATAACTATGTCTCCTGGTACCAACAGCACCCAGGCAAAGCCCCCAAACTCATGATTTATGAGGTCAGTAAGCGGCCCTCAGGGGTCCCTGATCGCTTCTCTGGCTCCAAGTCTGGCAACACGGCCTCCCTGACCGTCTCTGGGCTCCAGGCTGAGGATGAGGCTGATTATTACTGCAGCTCATATGCAGGCAGCAACAATTTGAAATTCGGCGGAGGGACCAAGCTGACCGTCCTAGGTCAGCCCAAGGCTGCCCCCTCGGTCACTCTGTTCCCACCCTCGAG	IGLV2-8	IGLJ2	10	SSYAGSNNLK	0
2.1.7E05	EVD2	1 month post discharge	Cloned	Antibody secreting cells	No binding	Not tested	-	-	-	-	Not tested	GGGGGAGCCTTGGTACAGCCTGGGGGGTCCCTGAGACTCTCCTGTGCAGCCTCTGGATTCACGTTTCGCACCTATGCCATGGGCTGGGTCCGCCAGGCTCCAGGGAAGGGTCTGGAGTGGGTCTCAGAGATTAATGGTAGTGGTGATACCCCATATTACTCAGACTCCGTGAAGGGCCGGTTCACCATGTCCAGAGACAATTCGAAGAACACAGTGTATCTGCAAATGAATAGCCTGAGAGCCGGGGACACGGCCTTATATTACTGTGCGAAATATAATGCCTACGATTTTTCGGCTTACTACTTTGACTATTGGGGCCAGGGAACCCTGGTCACCGTCTCCTCAGCGTCGAC	IGHV3-23	IGHD5-12	IGHJ4	15	AKYNAYDFSAYYFDY	7.87	IgM	CCCTCAGTGTCTGGGGCCCCAGGGCAGAGGGTCACCATCTCCTGCACTGGGAGCAGCTCCAACATCGGGGCAGGTTATGATGTACACTGGTACCAGCAGCTTCCGGGAATAGCCCCCAAACTCCTCATCTATGGTAACAACAATCGGCCCTCAGGGGTCCCTGACCGATTCTCTGGCTCCAAGTCTGGCTCCTCAGCCTCCCTGACCATCACTGGGCTCCAGGCTGAGGATGAGGCTGATTATTACTGCCAGTCCTATGACAGCAGCCTGAGTGCTTCGAGGGTGTTCGGCGGAGGGACCAAGGTGACCGTCCTAAGTCAGCCCAAGGCTGCCCCCTCGGTCACTCTGTTCCCACCCTCGAG	IGLV1-40	IGLJ3	12	QSYDSSLSASRV	1.87
2.1.7E07	EVD2	1 month post discharge	Cloned	Antibody secreting cells	GP	DTT only	+	-	+	+	No	GGGGGAGGCTTGGTACAGCCTGGGGGGTCCCTGAGACTCTCCTGTGCAGCCTCTGGATTCACCTTTAGCAGCTATGCCATGAGCTGGGTCCGCCAGGCTCCAGGGAAGGGGCTGGAGTGGGTCTCAGGTATTAGTGCTAGTGGTGGTAGCACATACTACGCAGACTCCGTGAAGGGCCGGTTCACCATCTCCAGAGACAATTCCAAGAACACGCTGTATCTGCAAATGAACAGCCTGAGAGCCGAGGACACGGCCCTATATTACTGTGCGAAAGTTGTGGTAGTGACTGCTAGACCCTACTTTGACTACTGGGGCCAGGGAACCCTGGTCACCGTCTCCTCAGCGTCGAC	IGHV3-23	IGHD2-21	IGHJ4	14	AKVVVVTARPYFDY	1.12	IgG1	CCATCCTCCCTGTCTGCATCTGTAGGAGACAGAGTCACCATCACTTGCCGGGCAAGTCAGAGCATTAGCAGCCATTTAAATTGGTATCAGCAGAAACCAGGGAAAGCCCCTAAGCTCCTGATCTATGCTGCATCCAGTTTGCAAAGTGGGGTCCCATCAAGGTTCAGTGGCAGTGGATCTGGGACAGATTTCACTCTCACCTTCAGCACTCTGCAACCTGAAGATTTTGCAACTTACTACTGTCAACAGAGTTACAGTATCCCCTGGACGTTCGGCCAAGGGACCAAGGTGGAAATCAAACGTACG	IGKV1-39	IGKJ1	9	QQSYSIPWT	1.16
2.1.7F02	EVD2	1 month post discharge	Cloned	Antibody secreting cells	GP	Cleaved	+	+	+	+	No	GGGGCTGAGGTGAAGAAGCCTGGGGCCTCAGTGAAGGTTTCCTGCAAGGCTTCTGGATACACCTTCACTAGCTATGCTATACATTGGGTGCGCCAGGCCCCCGGACAAAGGCTTGAGTGGATGGGATGGATCAACGCTGGCAATGGTGACACAAAATATTCACAGAAGTTCCAGGGCAGAGTCACCATTACCAGGGACACATCCGCGAGCACAGCCTACATGGAGCTGAGCAGCCTGAGATCTGAAGACACGACTATCTATTACTGTGCGAGAGACGGGACGGAGGTGCGGTCCCAGCTGCTATTTGGCCTTGACTGGTTCGACCCCTGGGGCCAGGGAACCCTGGTCACCGTCTCCTCAGCGTCGAC	IGHV1-3	IGHD2-2	IGHJ5	20	ARDGTEVRSQLLFGLDWFDP	1.87	IgG	CCCTCAGTGTCTGGGGCCCCAGGGCAGAGGGTCACCATCTCCTGCACTGGGAGCAGCTCCAACATCGGGGCAGGTTATGATGTACACTGGTACCAGCAGCTTCCAGGAACAGCCCCCAAACTCCTCATCTATGGTAACAACAATCGGCCCTCAGGGGTCCCTGACCGATTCTCTGGCTCCAAGTCTGGCACCTCAGCCTCCCTGGCCATCACTGGGCTCCAGACTGAGGATGAGGCTGCTTATTACTGCCAGTCCTATGACAGCAGCCTGAATGGTTGGGTGTTCGGCGGAGGGACCAAGCTGACCGTCCTAAGTCAGCCCAAGGCTGCCCCCTCGGTCACTCTGTTCCCGCCCTCGAG	IGLV1-40	IGLJ3	11	QSYDSSLNGWV	1.12
2.1.7F03	EVD2	1 month post discharge	Cloned	Antibody secreting cells	No binding	Not tested	-	-	-	-	Not tested	GGAGCTGAGTTGAAGAAGCCTGGGGCCTCAGTGAAGGTCTCCTGTAAGGCTTCTGGTTACACCTTTACCAGCTATGGTATCAGCTGGGTGCGACAGGCCCCTGGACAAGGGCTTGAGTGGATGGGATGGATCAGCGCTTACAATGGTGACACAAGGAATGCACAGAAACTCCAGGGCAGAGTCACCATGACCACAGACACATCCACGAGCACAGCCTACATGGAGCTGAAGAGCCTGAGCTCTGACGACACGGCCGTGTATTACTGTGCGAGACATTCCGCGATGGTTCGGGGGGTTGTTGTGTCGGACAACTGGTTCGACCCCTGGGGCCAGGGAACCCTGGTCACCGTCTCCTCAGCGTCGAC	IGHV1-18	IGHD3-10	IGHJ5	19	ARHSAMVRGVVVSDNWFDP	3.37	IgG1	CCCTCAGTGTCTGGGGCCCCAGGGCAGAGGGTCACCATCTCCTGCACTGGGAGCAGCTCCAACATCGGGGCAGGTTATGATGTACACTGGTACCAGCAGCTTCCAGGAACAGCCCCAAAAGTCCTCATCTATGGTAACAGCAATCGGCCCTCAGGAGTCCCTGACCGATTCTCTGGCTCCAAGTCTGGCACCTCAGCCTCCCTGGCCATCACTGGGCTCCAGGCTGAGGATGAGGCTGATTATTACTGCCAGTCCTATGACAGCAGCCTGCGTGACTTTTGGGTGTTCGGCGGAGGGACCAAGCTGACCGTCCTAGGTCAGCCCAAGGCTGCCCCCTCGGTCACTCTGTTCCCACCCTCGAG	IGLV1-40	IGLJ3	12	QSYDSSLRDFWV	1.12
2.1.7F05	EVD2	1 month post discharge	Cloned	Antibody secreting cells	No binding	Not tested	-	-	-	-	Not tested	GGGGGAGGCTTGGTAGAGCCGGGGGGGTCCCTGAGACTCTCGTGTGCAGCCTCTGGATTCACCTTTAAAACCTATGGCATGAGCTGGGTCCGCCAGGCTCCAGGGCAGGGGCTGGAGTGGGTCTCAGGCGTTAGTGGAAATGGTAATAATATATACAACAGAGACTCCGTGAAGGGCCGATTCGCCATCTCCAGAGACAATTCCAAGAACATGGTGTATCTGCACATGCACAGCCTGAGAGCCGAGGACACGGCCGTCTACTATTGTGCGAAAGATACCCGATTTGGGCTCGGGGGCTTTGACTACTGGGGCCAGGGAGCCCTGGTCACCGTCTCCTCAGCGTCGAC	IGHV3-23	IGHD3-10	IGHJ4	13	AKDTRFGLGGFDY	11.24	IgG1	CACTCTGTGTCGGAGTCTCCGGGGAAGACGGTAACCATCTCCTGCACCCGCAGCAGTGGCAGAATTGCCAGCAACTATGTGCAGTGGTACCAGCAGCGCCCGGGCAGTGCCCCCACCACTGTGATCTTTGAGGATAGCCTAAGACCCTCTGGGGTCCCTGATCGGTTCTCTGGCTCCATCGACAGGTCCTCCAACTCTGCCTCCCTCACCATCTCTGGACTGAAGACTGAGGACGAGGCTGACTACTACTGTCAGTCTGATGATACCAACAATCAGGCTGTGTTCGGAGGAGGCACCCACCTGACCGTCCTCGGTCAGCCCAAGGCTGCCCCCTCGGTCACTCTGTTCCCACCCTCGAG	IGLV6-57	IGLJ7	10	QSDDTNNQAV	3.33
2.1.7F12	EVD2	1 month post discharge	Cloned	Antibody secreting cells	VP35	Not tested	-	-	-	-	Not tested	GGGGCTGAGGTGAAGAAGCCTGGGGCCTCAGTGAAGGTCTCCTGCAAGGTTTCCGGATACACCCTCACTGAATTATCCATGCACTGGGTGCGACAGGCTCCTGGAAAAGGGCTTGAGTGGATGGGAGGTTTTGATCCTGAAGATGGTGAAACAATCTACGCACAGAAGTTCCAGGGCAGAGTCACCATGACCGAGGACACATCTACAGACACAGCCTACATGGAGCTGAGCAGCCTAAGATCTGAGGACACGGCCGTGTATTACTGTGCAACAGCAATTTGCCGTGGTGGTAGCTGCTACTACTACCACTACGGTATGGACGTCTGGGGCAAAGGGACCACGGTCACCGTCTCCTCAGCGTCGAC	IGHV1-24	IGHD2-15	IGHJ6	19	ATAICRGGSCYYYHYGMDV	0.37	IgG1	CCAGACTCCCTGGCTGTGTCTCTGGGCGAGAGGGCCACCATCAACTGCAAGTCCAGCCAGAGTGTTTTATACAGATCCAACAATAAGAACTACTTAGCTTGGTACCAGCAGAAACCAGGACAGCCTCCTAAGCTGCTCATTTACTGGGCATCTACCCGGGAATCCGGGGTCCCTGACCGATTCAGTGGCAGCGGGTCTGGGACAGATTTCACTCTCACCATCAGCAGCCTGCAGGCTGAAGATGTGGCAGTTTATTACTGTCAGCAATATTATAGTACTCCGTACACTTTTGGCCAGGGGACCAAGGTGGAGATCAAACGTACG	IGKV4-1	IGKJ2	9	QQYYSTPYT	0.36
2.1.7G01	EVD2	1 month post discharge	Cloned	Antibody secreting cells	GP	Not tested (poor expression)	-	+	-	-	No	GGGGGAGGCGTGGTCCAGCCTGGGAAGTCCCTGAGACTCTCCTGTGCAGCCTCTGGATTCACCTTCACTAATTATGCTATCCACTGGGTCCGCCAGGCTCCCGGCAAGGGGCTGGAGTGGGTGGCACGTGTGTCAAATGATGGAAGTAAGAAATCCTATGCAGACTCCGTGAAGGGCCGATTCACCGTCTCCAGAGACAATTCCAAGAACACGGTGTCTCTGCAAATGAACAGCCTGAGAACGGATGACACGGCTGTCTATTACTGTGCGAGAGATCGGGGTGATATTGTAGTGGTGGTACCTGCCAATTACTTCGGCCCCTGGGGCCAGGGAACCCAGGTCACCGTCTCCTCAGCGTCGAC	IGHV3-30	IGHD2-15	IGHJ5	18	ARDRGDIVVVVPANYFGP	7.87	IgG1	CCAGCCACCCTGTCTTTGTCTCCAGGGGAAAGAGCCACCCTCTCCTGCAGGGCCAGTCAGAGTGTTGACAGGGACTTAGCCTGGTACCAACAGAGACCTGGCCAGGCTCCCAGGCTCCTCATCTATGATACATCCAACAGGGCCGCTGGCATCCCTGCCAGATTCAGTGGCAGTGGGTCTGGGACAGACTTCACTCTCACCATCAGCAGCCTAGAGCCTGAAGATTTTGCAGTTTATTATTGTCAGCAGCGTAGCAACTGGCCTCTCACTTTCGGCGGAGGGACCAAGGTGGAAATCAAACGTACG	IGKV3-11	IGKJ4	9	QQRSNWPLT	3.88
2.1.7G07	EVD2	1 month post discharge	Cloned	Antibody secreting cells	GP	Native or cleaved	-	-	+	-	Yes	GGGGGAGGCTTGGTACAGCCTGGGGGGTCCCTGAGACTCTCCTGTGCAGCCTCTGGATTCGCCTTTAGCACCTATGCCATGAGCTGGGTCCGCCAGGCTCCTGGGAAGGGACTGGAGTGGGTCTCAGCTATTACTGGTAGTGGTTATAGCACATACTACGCAGACTCCGTGAAGGGCCGGTTCACCATCTCCGGAGACAATTCCAAGAACACGCTTTATCTGCAAATGAACAGCCTGAGAGCCGAGGACACGGCCCTATATTACTGTGCGAAAGTTGGGGAGTATTACGATTTTTGGAGTGGTTATTCCCCCTTTGACTCCTGGGGCCAGGGAACCCTGGTAACCGTCTCCTCAGCGTCGAC	IGHV3-23	IGHD3-3	IGHJ4	18	AKVGEYYDFWSGYSPFDS	3.75	IgG1	CCAGGCACCCTGTCTTTGTCTCCAGGGGAAAGAGCCACCCTCTCCTGCAGGGCCAGTCAGAGTGTTAGCAGCAGCTACTTAGCCTGGTACCAGCAGAAACCTGGCCAGGCTCCCAGGCTCCTCATCTATGGTGCATTCAACAGGGCCACTGGCATCCCAGACAGGTTCAGTGGCAGTGGGTCTGGGACAGACTTCACTCTCACCATCAGCAGACTGGAGCCTGAAGATTTTGCAGTGTATTACTGTCAGCAGTATGGTAGGTCACCTTTCACTTTCGGCCCTGGGACCAAAGTGGATATCAAACGTACG	IGKV3-20	IGKJ3	9	QQYGRSPFT	1.15
2.1.7H11	EVD2	1 month post discharge	Cloned	Antibody secreting cells	GP	DTT only	-	-	+	+	No	GGCCCAGGACTGGTGAAGCCTTCGGAGACCCTGTCCCTCACCTGCACTGTCTCTGGTGGCTCCATCAGCAGTAGTAGTTACTTCTGGGGCTGGATCCGCCAGCTCCCAGGGAAGGGGCTGGAGTGGATTGGGACTATCTATTATAGTGGGAGCACCTACTACAACCCGTCCCTCAAGAGTCGAGTCACCATATCTGTAGACACGTCCAAGAACCAGTTCTCCCTGAAGCTGAGCTCTGTGACCGCCGCAGACACGGCTGTGTATTACTGTGCGAGAATAGTGGGAGCTACGAGGGGCTATTACTACTACTACCACGGTATGGACGTCTGGGGCCAAGGGACCACGGTCACCGTCTCCTCAGCGTCGAC	IGHV4-39	IGHD1-26	IGHJ6	19	ARIVGATRGYYYYYHGMDV	1.48	IgG3	CCAGGCACCCTGTCTTTGTCTCCAGGGGAAAGAGCCACCCTCTCCTGCAGGGCCAGTCAGAGTGTTAGCAGCAGCTACTTAGCCTGGTACCAGCAGAAACCTGGCCAGGCTCCCAGGCTCCTCATCTATGGTGCATCCAGCAGGGCCACTGGCATCCCAGACAGGTTCAGTGGCAGTGGGTCTGGGACAGACTTCACTCTCACCATCAGCAGACTGGAGCCTGAAGATTTTGCAGTGTATTACTGTCAGCAGTATGGTAGCTCACCTATTTCAACGTTCGGCCAAGGGACCAAGGTGGAAATCAAACGTACG	IGKV3-20	IGKJ1	10	QQYGSSPIST	0
2.1.7H12	EVD2	1 month post discharge	Cloned	Antibody secreting cells	No binding	Not tested	-	-	-	-	Not tested	GGGGGAGGCGTGGTCCAGCCTGGGAGGTCCCTGAGACTCTCCTGTGCAGCGTCTGGATTCACCTTCAGTAGCTATGGCATGCACTGGGTCCGCCAGGCTCCAGGCAAGGGGCTGGAGTGGGTGGCAGTTATATGGTATGATGGAAGTAATAAATACTATGCAGACTCCGTGAAGGGCCGATTCACCATCTCCAGAGACAATTCCAAGAACACGCTGTATCTGCAAATGAACAGCCTGAGAGCCGAGGACACGGCTGTGTATTACTGTGCGAGAGATGCCTATTTTGACTACTGGGGCCAGGGAACCCTGGTCACCGTCTCCTCAGCGTCGAC	IGHV3-33	IGHD3-16	IGHJ4	8	ARDAYFDY	0	IgG1	CCACTCTCTCTGTCCGTCACCCCTGGACAGCCGGCCTCCATCTCCTGCAAGTCTAGTCAGAGCCTCCTGCATAGTGATGGAAAGACCTATTTGTATTGGTACCTGCAGAAGCCAGGCCAGCCTCCACAGCTCCTGATCTATGAAGTTTCCAACCGGTTCTCTGGAGTGCCAGATAGGTTCAGTGGCAGCGGGTCAGGGACAGATTTCACACTGAAAATCAGCCGGGTGGAGGCTGAGGATGTTGGGGTTTATTACTGCATGCAAAGTATACAGCTTCCTCTCACTTTCGGCGGAGGGACCAAGGTGGAGATCAAACGTACG	IGKV2D-29	IGKJ4	9	MQSIQLPLT	0
2.1.8A01	EVD2	1 month post discharge	Cloned	Antibody secreting cells	GP	Native or cleaved	+	-	+	-	No	GGCCCAGGACTGGTGAAGCCTTCGGGGACCCTGTCCCTCACCTGCGCTGTCTCTGGTGGCTCCATCAGCAGTACTTACTGGTGGAGTTGGGTCCGCCAGTCCCCAGGGAAGGGGCTGGAGTGGATTGGGGAAATCTATCATAGTGGGAGAACCAACTACAACCCGTCCCTCAAGAGTCGAGTCACCTTATCAGTAGACAAGTCCAAGAACCAGTTCTCCCTGAAGCTGAGCTCTGTGACCGCCGCGGACACGGCCGTGTATTACTGTGCGAGTTTAACTACACGTCCGGGCTACTGGGGCCAGGGAACCCTGGTCACCGTCTCCTCAGCGTCGAC	IGHV4-4	IGHD6-6	IGHJ4	9	ASLTTRPGY	1.87	IgG1	CCACTCTCCCTGCCCGTCAGCCCTGGAGAGCCGGCCTCCATCTCCTGCAGGTCTAGTCAGAGCCTCCTGCATAGTAATGGATACAACTATTTGGATTGGTACCTGCAGAAGCCAGGGCAGTCTCCACAGCTCCTGATCTATTTGGGTTCTAATCGGGCCTCCGGGGTCCCTGACAGGTTCAGTGGCAGTGGATCAGGCACAGATTTTACACTGAAAATCAGCAGAGTGGAGGCTGAGGATGTTGGGGTTTATTACTGCATGCAAGCTCTACAAACTCCTCGGACGTTCGGCCAAGGGACCAAGGTGGAAATCAAACGTACG	IGKV2-28	IGKJ1	9	MQALQTPRT	0.37
2.10.1A09	EVD2	10 months post discharge	Cloned	MPER-binding B cells	No binding	Not tested	-	-	-	-	Not tested	GGGGGAGGCGTGGTCCAGCCTGGGAGGTCCCTGAGACTCTCCTGTGCAGCCTCTGGATTCACCTTCAGTAGTTATGGCATCCACTGGGTCCGCCAGGCTCCAGGCAAGGGGCTGGAGTGGGTGGCACTTATATCACATGATGGAACTAAGATACAGTATGCAGACTCCGTGAAGGGCCGATTCACCATCTCCAGAGACAATTCCAAGAACACGCTGTATCTGCAAATGACCAGCCTGAGACCTGAGGACACGGCTGTGTATTACTGTGCGAAAGTAAAGGGTACTGCGGTGACTTTCTTGTGGGGTATGGACGTCTGGGGCAAAGGGACCACGGTCACCGTCTCCTCAGCGTCGAC	IGHV3-30	IGHD6-19	IGHJ6	16	AKVKGTAVTFLWGMDV	4.12	IgG3	CCATCCTCCCTGTCTGCATCTGTAGGAGACAGAGTCACCATCACTTGCCGGGCAAGACAGAGCATTAACACCTATTTAAATTGGTATCAGCAGAAACCAGGGAAAGCCCCTAACCTCCTGATCTCTGATGCATCCAGTTTGCAAAGTGGGGTCCCATCAAGGTTCAGTGGCAGTGGGTCTGGGACAGATTTTACTCTCTCCATCAGCAATCTGCAACCTGAAGATTTTGCAACTTACTACTGTCAACAGAGTTTCAGAACCCCCCTCACTTTCGGCGGAGGGACCAAGGTGGAAATCAAACGTACG	IGKV1-39	IGKJ4	9	QQSFRTPLT	4.65
2.10.1B08	EVD2	10 months post discharge	Cloned	MPER-binding B cells	No binding	Not tested	-	-	-	-	Not tested	GGGGGAGGCTTGGTCCAGCCTGGGGGGTCCCTGAGACTCTCCTGTGCGGCCTCTGGATTCACGTTTGGTGGTTCTTGGATGAGCTGGGTCCGCCAGGCTCCAGGGAAGGGGCTGGAGTGGGTGGCCAACGTGAAGCCAGATGGAAGTGGGACATTCTATGGGGACTCTGTGAAGGGCCGATTTACCCTCTCCAGAGACAACGCCAAGAACTCACTGTATCTGCAAATGAACACCCTGAGAGCCGACGACACGGCTGTCTATTACTGTGCGACATCTGAGAGTCATAGCTGGCCCTCCTGGGGCCTGGGAACCCTGGTCACCGTCTCCTCAGCGTCGAC	IGHV3-7	IGHD3-10	IGHJ4	10	ATSESHSWPS	6.74	IgG2	GCCTCCGTGTCTGGGTCTCCTGGACAGTCGATCACCATCTCCTGCGCTGGAACCAGCGCTGATGTTGGGAGTTATAACACTGTCTCCTGGTACCAACAGTACCCAGGCAAAGCCCCCAAACTCATGATTTATGAGGTCAATAAGCGGCCCTCAGGAATTTCTGATCGCTTCTCTGGCTCCAAGTCTGGCAACACGGCCTCCCTGACAATCTCTGGGCTCCAGGCTGAGGACGAGGCTGATTATTACTGCTGCTCATATGCAAGTAGTGTCACTTACCTTTTCGGCGGAGGGACCAAACTGACCGTCCTAGGTCAGCCCAAGGCTGCCCCCTCGGTCACTCTGTTCCCGCCCTCGAG	IGLV2-23	IGLJ2	10	CSYASSVTYL	4.12
2.10.1E05	EVD2	10 months post discharge	Cloned	MPER-binding B cells	No binding	Not tested	-	-	-	-	Not tested	GGCCCCGGACTGGTGAAGCCTTCGGAGACCCTGTCCCTCACCTGCACTGTCTCTGGTGCCTCCATCAGTAGTTACTATTGGAGTTGGATCCGGCAGCCCCCAGGGACGGGACTGGAGTGGATTGGTTATTTCTCTAACAGTGGGAACACGTACTACAACCCCTCCCTCAAGAGTCGAGTCACCATGTCTATAGACACCTCCAAGAACGAGGTCTCCCTGAGGCTGACCTCCGTGACCGCTGCGGACACGGCCGTTTATTACTGTGCGAGAGATCGTTGGTTCGGGGCTTACTGGGGTAATTGGTTCGACCCCTGGGGCCAGGGAACCCTGGTCACCGTCTCCTCAGCGTCGAC	IGHV4-59	IGHD3-10	IGHJ5	16	ARDRWFGAYWGNWFDP	8.33	IgM	CCCTCAGTGTCTGCGGCCCCAGGACAGAAGGTCACCATCTCCTGCTCTGGAAGCAGCTCCAACATTGAGAGTAATTATGTATCCTGGTACCAGCAGCTCCCAGGAACAGCCCCCAAGCTCCTCATTTATGACAATTATAAGCGACCCTCAGGCATTCCTGACCGATTCTCTGGCTCCAAGTCTGGCACGTCAGCCACCCTGGACATCATCGGACTCCAGACTGGGGACGAGGGCGATTATTACTGCGGAACATGGGATAAGAGCCTGAGCGCTGGGGTATTCGGCGGAGGGACCAAACTGACCGTCCTAGGTCAGCCCAAGGCTGCCCCCTCGGTCACTCTGTTCCCACCCTCGAG	IGLV1-51	IGLJ2	11	GTWDKSLSAGV	3.79
2.10.1E06	EVD2	10 months post discharge	Cloned	MPER-binding B cells	MPER	Native or cleaved	-	-	-	-	Yes	GGGGGAGGCTTGATACAGCCTGGGGGGTCCCTGAGACTCTCCTGTACAGCCTCTGGATTCACATTTAGTAAGTTTGCCATGAGCTGGGTCCGCCAGGCTCCAGGGAGGGGACTGGAGTGGATTTCATACATTAGTGGCGGTAGTAAAACCAAATATTACGCAGACTCTGTGAGGGGACGATTCACCATCTCCAGAGACAATGCCAAGGGGTCACTGTTTCTGCAAATGAACAGCCTGAGAGCCGAGGACACGGCTATATACTTTTGTGCGAAGAAGGGGTGGCAGAGTACGTTCTTAGGGATGGACTACTTCTACGGCATGGACGTCTGGGGCAAAGGGACCACGGTCACCGTCTCCTCAGCGTCGAC	IGHV3-48	IGHD2-15	IGHJ6	20	AKKGWQSTFLGMDYFYGMDV	11.61	IgG1	CCAGGCACCCTGTCTTTGTCTCCAGGGGAAAGAGCCACCCTCTCCTGCAGGGCCAGTCAGAGTGTTACCAGCAACTACTTAGCCTGGTACCAGCAGAAACCTGGCCAGGCTCCCAGGGTCCTCATCTATGGTGCTTCCAGCAGGGCCACTGGCATCCCAGACAGGTTTAGTGGCAGTGGGTCTGGGACAGACTTCACTCTCACCATCAGCAGACTGGAGCCTGAAGATTTTGCAGTGTATTACTGTCAGCAGTTTGGTGCCTCACCCCCGTACAGTTTTGGCCAGGGGACCAAGGTGGAAATCAAACGTACG	IGKV3-20	IGKJ2	10	QQFGASPPYS	3.07
2.10.1F01	EVD2	10 months post discharge	Cloned	MPER-binding B cells	No binding	Not tested	-	-	-	-	Not tested	GGAGCAGAGGTGAAAAAGCCCGGGGAGTCTCTGAAGATCTCCTGTAGGGTTTCTGGATACAGCTTTACCAGCCACTGGATCGGCTGGGTGCGCCAGATGTCCGGGAAAGGCCTGGAGTGGATGGGGATCATCTATCCCGGTGACTCTGATACCAGATACAGCCCGTCCTTCCAGGGCCAGGTCACCATCTCAGCCGCCAAGTCCATCAGCACCGCCTACCTGCAGTGGAGCAGCCTGAAGGCCTCGGACACCGCCATGTATTACTGTGCGGTCCTAAGGGTTGATTACTATCATATTGGTGGTCCCTCGGGGCCCATTGACTACTGGGGCCAGGGAACCCTGGTCACCGTCTCCTCAGCGTCGAC	IGHV5-51	IGHD3-22	IGHJ4	19	AVLRVDYYHIGGPSGPIDY	2.62	IgM	CCAGACTCCCTGGCTGTGTCTCTGGGCGAGAGGGCCACCATCAACTGCAAGTCTAGCCAGAGTGTTTTATACAGTTCCAATAATAAGAACTACTTAGCTTGGTACCAGCACAAACCAGGACAGCCTCCTAAGCTGCTCATTTACTGGGCATCTACCCGGGAATCCGGGGTCCCTGACCGATTCAGTGGCAGCGGGTCTGGGACAGATTTCACTCTCACCATCAGCAGCCTGCAGGCTGAAGATGTGGCACTTTATTACTGTCAGCAATATTATAGTAGTCCTTTCACTTTCGGCCCTGGGACCAAAGTGGATATCAAACGTACG	IGKV4-1	IGKJ3	9	QQYYSSPFT	1.81
2.10.1F05	EVD2	10 months post discharge	Cloned	GP-binding B cells	GP	Native	+	-	+	-	No	GGGGGAGGCTTGGTCAAGCCTGGAGGGTCCCTGAGACTCTCCTGTGCAGCCTCTGGATTCACCTTCACTGACTACTACATGAGCTGGTTCCGCCAGGCTCCAGGGAAGGGGCCGGAGTGGTTTTCCTTTATAAGTAGTAGTGGTACTTACAGAAACTACGCAGACTCCGTGAAGGGGCGAGTCACCATCTCCAGAGACAACGCCAAGAACTCACTGTATCTGCAAATCAACAGCCTGAGAGCCGAGGACACGGCTGTGTACTACTGTGCGAGATGGACTGATAGCAGCAGCTGGAACGGGGGGCAGTTTGACTACTGGGGCCAGGGAACCCTGGTCACCGTCTCCTCAGCGTCGAC	IGHV3-11	IGHD6-13	IGHJ4	16	ARWTDSSSWNGGQFDY	5.99	IgG1	CCATCCTTCCTGTCTGCCTCTGTAGGAGACAGAGTCACCATCACTTGCCGGGCCAGTCAGGGCATTAGCACTTATTTAGCCTGGTATCAGCAAAAACCAGGGAAAGCCCCTAAACTCCTGATCTATGCTGCATCCACTTTGCAAAGTGGGGTCCCATCAAGGTTCAGCGGCAGTGGATCTGGGACAGAATTCACTCTCACAATCAGCAGCCTGCACCCTGAAGATTTTGCAACTTATTACTGTCAACAGCTTCATAGTTACCCTTTATTCACTTTCGGCCCTGGGACCAAAGTGGATATCAAACGTACG	IGKV1-9	IGKJ3	10	QQLHSYPLFT	1.94
2.10.1G03	EVD2	10 months post discharge	Cloned	MPER-binding B cells	No binding	Not tested	-	-	-	-	Not tested	GGCCCAGGACAGGTGAAGCCTTCGGAGACCCTGTCCCTCACCTGCACTGTCTCTGGTGGCTCCATCAGCGGTGGTAATTACTACTGGGACTGGATCCGCCAGACCCCAGGGAAGGGTCTGCAATGGATTGGGAGCATCTATCATAGTGGGAGAACCGACTACAACCCGTCCCTCGAGACTCGAGTCTCCATATCCGTAGACAAGTCCAAGAGCCAGTTCTCCCTGAAGTTGAACTCTGTGACCGCCGCGGACACGGCTGTTTATTACTGTGCGAGACGGGGGGTGATAACCCAGTTCGTCTGGGGCCAGGGAACCCTGGTCACCGTCTCCTCAGCGTCGAC	IGHV4-39	IGHD2-21	IGHJ4	10	ARRGVITQFV	8.15	IgG2	CCAGCCACCCTGTCTGTGTCTCCAGGGGAAAGAGCCACCCTCTCCTGCAGGGCCAGTGAGAGTGTTAGTACCAACTTAGCCTGGTACCAGCAGAAACCTGGCCAGGCCCCCAGGCTCCTCATATATGGTGCATCCACCAGGGCCACTGGTATCTCAGTCAGGTTCACTGGCAGTGGGTCTGGGACAGCGTTCACTCTCACCATCAGCAGCCTGCAGTCTGAAGATTTTGCAGTTTACTACTGTCAGCAGTATCATAACTGGCCCCCGATCACTTTCGGCCAAGGGACACGACTGGAGATTAAACGTACG	IGKV3-15	IGKJ5	10	QQYHNWPPIT	4.26
2.10.1H03	EVD2	10 months post discharge	Cloned	MPER-binding B cells	No binding	Not tested	-	-	-	-	Not tested	GGCCCAGGACAGGTGAAGCCTTCGGAGACCCTGTCCCTCACCTGCACTGTCTCTGGTGGCTCCATCAGCGGTGGTAATTACTACTGGGACTGGATCCGCCAGACCCCAGGGAAGGGTCTGGAATGGATTGGGAGTATCTATCATAGTGGGAGTACCGACTACAACCCGTCCCTCAAGAGTCGAGTCTCCATATCCGTAGACAAGTCCAAGAGCCAGTTCTCCCTAAACTTGAACTCTGTGACCGCCGCGGACACGGCTGTCTATTACTGTGCGAGACGGGGGGTCATAACCCAGTTCGTCTGGGGCCAGGGAACCCTGGTCACCGTCTCCTCAGCGTCGAC	IGHV4-39	IGHD3-10	IGHJ4	10	ARRGVITQFV	7.41	IgA2	CCAGCCACCCTGTCTGTGTCTCCAGGGGAAAGAGCCACCCTCTCCTGCAGGGCCAGTCAGAGTGTTAGCAGCAACTTAGCCTGGTACCAGCAGAAACCTGGCCAGGCTCCCAGGCTCCTCATCTATGGTGCATCCACCAGGGCCACTGGTATCTCAGTCAGGTTCACTGGCAGTGGGTCTGGGACAGCGTTCACTCTCACCATCAGCAGCCTGCAGTCTGAGGATTTTGGAGTTTACTACTGTCAGCAGTATCATAACTGGCCCCCGATCACTTTCGGCCAAGGGACACGACTGGAGATTAAACGTACG	IGKV3-15	IGKJ5	10	QQYHNWPPIT	3.1
2.6.1A08	EVD2	6 months post discharge	Cloned	GP-binding B cells	GP	Cleaved	-	+	+	+	No	GGGGGAGGCTTGGTCAAGCCTGGAGGGTCCCTGAGACTCTCCTGTGCAGCCTCTGGATTCACCTTCAGTGACTACTACATGAACTGGTTCCGCCAGGCTCCAGGGAAGGGGCTGGAGTGGGTTTCTTGTATTAGTAGTAGTGGTGACGCCACATACTATGCAGACTCTGTGAAGGGCCGATTCACCATCTCCAGGGACAACGCCAGGAACTCACTGTATCTACAAATGAACAGCCTGAGAGCCGACGACACGGCCGTGTATTATTGTGCGAGAGATCATGAGCCAGCCACTGCTATCCTATCCGGGTGGTTCGACCCCTGGGGCCAGGGAACCCTGGTCACCGTCTCCTCAGCGTCGAC	IGHV3-11	IGHD6-13	IGHJ5	17	ARDHEPATAILSGWFDP	5.62	IgG1	CCAGCCACCCTGTCTGTGTCTCCAGGGGAAAGAGCCACCCTCTCCTGCAGGGCCAGTCAGAGTGTTAGCAGCAACTTAGCCTGGTACCAGCAGAAACCTGGCCAGGCTCCCAGGCTCCTCATCTACTATGCATCCACCAGGGCCACTGGTGTCCCAGCCAGGTTCAGTGGCAGTGGGTCTGGGACAGAGTTCACTCTCACCATCAGCATCCTGCAGTCTGAAGATTTTGCAGTTTATTACTGTCAGCAGTATCATAACTGGCCTCCTGTCACCTTCGGCCAAGGGACACGACTGGAGATTAAACGTACG	IGKV3-15	IGKJ5	10	QQYHNWPPVT	2.33
2.6.2A05	EVD2	6 months post discharge	Cloned	GP-binding B cells	GP	DTT only	-	+	+	-	No	GGGGGAGGCGTGGTCCAGCCTGGGAGGTCCCTGAGACTCTCCTGTGCAGCCTCTGGATTCACCTTCAGTAGTTACGGCATGCACTGGGTCCGCCAGGCTCCAGGCAAGGGGCTGGAGTGGGTGGCAGTTATAACATATGATGGAAGTAACAAATACTATGCAGACTCCGTGAAGGGCCGATTCACCATCTCCAGAGACAATTCCAAGCAGACGGTGTATCTGCAAATGAACAGCCTGAGAGCGGAGGACACGGCTGTGTATTACTGTGCGGCCCCCGACCCCTATATCACTTCGTCTTCCCACTACTACAACGGCATGGATGTCTGGGGCAAAGGGACGACGGTCACCGTCTCCTCAGCGTCGAC	IGHV3-30	IGHD6-6	IGHJ6	19	AAPDPYITSSSHYYNGMDV	3	IgG1	CTCTCAGCGTCTGGGACCCCCGGGCAGAGGGTCACCATCTCTTGTTCTGGAAGCAGCTCCAACATCGGAGGTAATTATGTATACTGGTACCTGCAGCTCCCAGGAACGGCCCCCAAACTCCTCATCTATTCGAATAATCAGCGGCCCTCAGGGGTCCCTGACCGCGTCTCTGGCTCCAAGTCTGGCACCTCAGCCTCCCTGGCCATCAGTGGGCTCCGGTCCGAGGATGAGGCTGATTATTACTGTGCAGCATGGGATGACAGCCTGAGTGGTTGGGTGTTCGGCGGAGGGACCAAGCTGACCGTCCTAGGTCAGCCCAAGGCTGCCCCCTCGGTCACTCTGTTCCCACCCTCGAG	IGLV1-47	IGLJ3	11	AAWDDSLSGWV	2.65
2.6.2A09	EVD2	6 months post discharge	Cloned	GP-binding B cells	GP	DTT only	-	+	+	-	No	GGGGCTGAGGTGAAGAAGCCTGGGGCCTCAGTGAAGGTCTCCTGCAAGGCTTCTGGATACACCTTCACCGGCTACTATATACACTGGGTGCGACAGGCCCCTGGACAAGGGCTTGAGTGGATGGGACGGATCAACCCTAATAGTGGTGGCACATACTTTGCACAGAAGTTTCAGGGCAGGGTCACCATGACCAGGGACACGTCCATCACCACAGCCTACATGGAACTGAGTGGACTGAGGTCTGACGACACGGCCATATATTACTGTGCGAGACTCACGGTAGCTCCGATAATTGGGGCTTTTGATATCTGGGGCCAAGGGACAGTGGTCACCGTCTCTTCAGCGTCGAC	IGHV1-2	IGHD5-12	IGHJ3	14	ARLTVAPIIGAFDI	4.87	IgG1	GCCTCCGTGTCTGGGTCTCCTGGACAGTCGATCACCATCTCCTGCACTGGAACCAGCAGTGATGTTGGATATTATTACCTTGTCTCCTGGTACCAACAACACCCAGGCACAGCCCCCAAACTCATGATTTATGAGGGCAGTAAGCGGCCCTCAGGGGTCTCTAATCGCTTCTCTGGCTCCAAGTCTGGCAACACGGCCTCCCTGACAATCTCTGGGCTCCAGGCTGAGGACGAGGCTGATTATTATTGCTGCTCATATACAGGTAGTGACCTTTCTTATGTCTTCGGATCTGGGACCAGGGTCACCGTCCTAGGTCAGCCCAAGGCCAACCCCACTGTCACTCTGTTCCCACCCTCGAG	IGLV2-23	IGLJ1	11	CSYTGSDLSYV	3.37
2.6.2A10	EVD2	6 months post discharge	Cloned	GP-binding B cells	GP	DTT only	+	+	+	-	No	GGCTCAGGACTGGTGAAGCCTTCACAGACCCTGTCCCTCACCTGCGCTGTCTCTGGTGGCTCCATCAGCAGTGGTGGTAACTCCTGGAGCTGGATCCGGAAGCCACCAGGGAAGGGCCTGGAGTGGATTGGCTTCATTTATTATAGTGGGAGCACCTTCTACAACCCGTCCCTCAAGAGTCGCGTCACCATATCAGTTGAGAGGTCCAAGAACCAGTTCTCCCTGAAGCTGACCTCTGTGACCGCCGCGGACACGGCCGTGTATTATTGTGCCAGCAGTGGGTCCAGCTATGGTTTTGACTACTGGGGCCCGGGAACCCTGGTCACCGTCTCCTCAGCGTCGAC	IGHV4-30-2	IGHD5-18	IGHJ4	11	ASSGSSYGFDY	4.44	IgG1	GCCTCCGTGTCTGGGTCTCCTGGACAGTCGATCACCATCTCCTGCACTGGAACCAGCAGTGATGTTGGGCGTTATAACCTTGTCTCCTGGTACCAACACCACCCAGGCAAAGCCCCCAAACTCATTATTTATGAGGGCAGTACGCGGCCCTCAGGGATTTCTAATCGCTTCTCTGGCTCCAAGTCTGGCAGCACGGCCTCCCTGACAATCTCTGGGCTCCAGGCTGAGGACGAGGCTGATTATTACTGCTGCTCATATGCAGGTGTTAGCACTTCCTTCGGCGGAGGGACCAAGCTGACCGTCCTCGGTCAGCCCAAGGCTGCCCCCTCGGTCACTCTGTTCCCACCCTCGAG	IGLV2-23	IGLJ2	9	CSYAGVSTS	3
5.1.10B03	EVD5	1 month post discharge	Cloned	Antibody secreting cells	GP	Native or cleaved	+	+	+	+	Yes	GGGGGAGGCTTGGTACAGCCTGGGGGGTCCCTGAGACTCTCCTGTGCAGCCTCTGGATTCACCTTCAGAAGCTACGACATGCACTGGGTCCGCCAAGCTACAGGAAAAGGTCTGGAGTGGGTCTCAGCTATTGGTACTGCTGGTGACACATACTATCCAGGCTCCGTGAAGGGCCGATTCACCATCTCCAGAGAAAATGCCAAGAACTCCTTGTATCTTCAAATGAACAGCCTGAGAGCCGAGGACACGGCCGTGTATTACTGTGCAAGAGTCCGTTTCGGGGATACAGCCGTTGACTACTGGGGCCAGGGAACCCTGGTCACCGTCTCCTCAGCGTCGAC	IGHV3-13	IGHD3-16	IGHJ4	12	ARVRFGDTAVDY	1.14	IgG1	CCATCCTCCCTGTCTGCATCTGTAGGAGACAGAGTCACCATCACTTGCCGGGCAAGTCAGAGCATTAGCAGCTTTTTAAATTGGCATCAGCAGAAACCAGGGAAAGCCCCTAAGCTCCTGATCTATGCTGCATCCAGTTTGCAAAGTGGGGTCCCATCAAGGTTCAGTGGCAGTGGATCTGGGACAGATTTCACTCTCACCATCAGCAGTCTGCAACCTGAAGATTTTGCAATTTACTACTGTCAACAGAGTTACATTTCCCCATTCACTTTCGGCCCTGGGACCAAAGTGGATATCAAACGTACG	IGKV1-39	IGKJ3	9	QQSYISPFT	1.55
5.1.10B07	EVD5	1 month post discharge	Cloned	Antibody secreting cells	GP	Cleaved	-	+	+	-	No	GGGGCTGAGGTGAAGAAGCCTGGGTCCTCGGTGAAGGTCTCCTGCAAGGCTTCTGGAGGCACCTTCAGCAGGCATGCTATCAGCTGGGTGCGCCAGGCCCCTGGACAAGGGCTTGAGTGGATGGGAAGGATCATCCCTATGTTTGATATAGCAAGCAACGCACAGAAGTTCCAGGGCAGAGTCACGATTACCGCGGACAAATTTACGAGCACAGCCTACATGGAGCTGAGCAGCCTGATATCTGAGGACACGGCCGTGTATTACTGTGCGAGAGATGATCGGGATTATTATGATAGTAATGGTTATTACCTCTTTGACCACTGGGGCCAGGGAACCCTGGTCACCGTCTCCTCAGCGTCGAC	IGHV1-69	IGHD3-22	IGHJ4	18	ARDDRDYYDSNGYYLFDH	4.12	IgG3	CCGGCCACCCTGTCTGTGTCTCCAGGGGAAAGAGCCACCCTCTCCTGCAGGGCCAGTCAGAGTGTTGGCAGCAACTTAGCCTGGTACCAGCAGAAACCTGGCCAGGCTCCCAGGCTCCTCATGTATGGTGCATCCACCAGGGCCACTGGTATCCCAGCCAGGTTCAGTGGCAGTGGGTCTGGGACAGAGTTCACTCTCACCATCAGCAGCCTGCAGTCTGAAGATTTTGCAGTTTATTACTGTCAGCAGTATAATAACTGGCCTCCGGCGATCACCTTCGGCCAAGGGACACGACTGGAGATTAAACGTACG	IGKV3-15	IGKJ5	11	QQYNNWPPAIT	1.16
5.1.10C07	EVD5	1 month post discharge	Cloned	Antibody secreting cells	No binding	Not tested	-	-	-	-	Not tested	GGGGGAGGCTTGGTCCAACCGGGGGGGTCCCTAAGACTCTCCTGTGTAGGCTCTGGATTCATCTTTAGTAGTCATTGGATGAACTGGGTCCGCCAGGCCCCAGGGAAGGGGCTGGAGTGGGTGGCCAACATAAAGGGGGATGGAAGTGTGAGACAGTATATGGAGTCTGTGAAGGGCCGATTCACCATCTCCAGGGACAACGCCAAGAACTCAATGTATCTGCAAATGAACTCCCTGAGACCCGAGGACACGGCTGTGTATTATTGTATGAGTCCTTGGATAGCTACAGAAGGAACGGGCCCCGTCTGGGGCCAAGGGACCACGGTCACCGTCTCTTCAGCGTCGAC	IGHV3-7	IGHD1-1	IGHJ3	13	MSPWIATEGTGPV	9.36	IgG2	CCAGGCACCCTGTCCTTGTCTCCAGGGGAAAGAGCCACCCTCTCCTGTAGGGCCAGTCAGAGTGTTACCAGCGGTTACTTGGCCTGGTATCAGCAGAGACCTGGCCAGGCCCCCAGGCTCCTCATCTATGGTGTATCCACCAGGGCCACTGGCATCCCAGACAGGTTCAGTGGCAGTGGGTCTGGGACAGACTTCACCCTCACCATCATTGGCCTGGAACCTGAAGATTTTGCAGTGTATTACTGTCAACAATATGATACGGCACCTGACACTTTTGGCCAGGGGACCAAGGTGGAAATCAAACGTACG	IGKV3-20	IGKJ2	9	QQYDTAPDT	8.43
5.1.10C11	EVD5	1 month post discharge	Cloned	Antibody secreting cells	No binding	Not tested	-	-	-	-	Not tested	GGGGGAGGCTTGGTCCAACCGGGGGGGTCCCTAAGACTCTCCTGTGTAGGCTCTGGATTCATCTTTAGTAGTCATTGGATGAACTGGGTCCGCCAGGCCCCAGGGAAGGGGCTGGAGTGGGTGGCCAACATAAAGGGGGATGGAAGTGTGAGACAGTATATGGAGTCTGTGAAGGGCCGATTCACCATCTCCAGGGACAACGCCAAGAACTCAATGTATCTGCAAATGAACTCCCTGAGACCCGAGGACACGGCTGTGTATTATTGTATGAGTCCTTGGATAGCTACAGAAGGAACGGGCCCCGTCTGGGGCCAAGGGACCACGGTCACCGTCTCTTCAGCGTCGAC	IGHV3-7	IGHD1-1	IGHJ3	13	MSPWIATEGTGPV	9.36	IgG2	CCAGGCACCCTGTCCTTGTCTCCAGGGGAAAGAGCCACCCTCTCCTGTAGGGCCAGTCAGAGTGTTACCAGCGGTTACTTGGCCTGGTATCAGCAGAGACCTGGCCAGGCCCCCAGGCTCCTCATCTATGGTGTATCCACCAGGGCCACTGGCATCCCAGACAGGTTCAGTGGCAGTGGGTCTGGGACAGACTTCACCCTCACCATCATTGGCCTGGAACCTGAAGATTTTGCAGTGTATTACTGTCAACAATATGGTACGGCACCTGACACTTTTGGCCAGGGGACCAAGGTGGAGATCAAACGTACG	IGKV3-20	IGKJ2	9	QQYGTAPDT	8.05
5.1.10C12	EVD5	1 month post discharge	Cloned	Antibody secreting cells	GP	Cleaved	+	+	+	+	No	GGGGGAGGCGTGGTCCAGCCTGGGAGGTCCCTGAGACTCTCCTGTGCAGCGTCTGGATTCAGCGTCAGTAGCTATGGCATGCACTGGGTCCGCCAGGCTCCAGGCAAGGGGCTGGAGTGGGTGACAGTTATATGGTATGATGGAAGTAATAAATACTATGCAGACTCCGTGAAGGGCCGATTCACCATCTCCAGAGACAATTCCAAGAACACGCTGTATCTGCAAATGAACAGGCTGAGAGCCGAGGACACGGCTGTGTATTACTGTGCGAGAGACCCGGGGGGGATAGTGGGAGCACAATTTGACTACTGGGGCCAGGGAACCCTGGTCACCGTCTCCTCAGCGTCGAC	IGHV3-33	IGHD1-26	IGHJ4	14	ARDPGGIVGAQFDY	1.5	IgG1	CCAGCCACCCTGTCTGTGTCTCCAGGGGAAAGAGCCACCCTCTCCTGCAGGGCCAGTCAGAGTGTTAGCAGCAACTTAGCCTGGTACCAGCAGAAACCTGGCCAGGCTCCCAGGCTCCTCATCTATGGTGCATCCACCAGGGCCACTGGTATCCCAGCCAGGTTCAGTGGCAGTGGGTCTGGGACAGAGTTCACTCTCACCATCAGCAGCCTGCAGTCTGAAGATTTTGCAGTTTATTACTGTCAGCAGTATAATAACTGGCCTCCGTGGACGTTCGGCCAAGGGACCAAGGTGGAGATCAAACGTACG	IGKV3-15	IGKJ1	10	QQYNNWPPWT	0
5.1.10D06	EVD5	1 month post discharge	Cloned	Antibody secreting cells	No binding	Not tested	-	-	-	-	Not tested	GGGGGAGGCTTGGTCAAGCCTGGAGGGTCCCTGAGACTCTCCTGTGCAGCCTCTGGATTCACCTTCAGTGACTACTACATGAGCTGGGTCCGCCAGGCTCCAGGGAAGGGGCTGGAGTGGGTTTCATACATTAGTAGTAGTAGTACTTACACAAACTACGCAGACTCTGTGAAGGGCCGATTCACCATCTCCAGAGACAACGCCAAGAACTCACTGTATCTGCAAATGAACAGCCTGAGAGCCGAGGACACGGCTGTGTATTACTGTGCGAGAGAGGGAAAAGTATTACGATTTTTGGAGTACGTCTACTGGGGCCAGGGAACCCTGGTCACCGTCTCCTCAGCGTCGAC	IGHV3-11	IGHD3-10	IGHJ4	14	AREGKVLRFLEYVY	0.75	IgG1	CCATCCTCCCTGTCTGCATCTGTAGGAGACAGAGTCACCATCACTTGCCGGGCAAGTCAGAGCATTAGCAACTTTTTAATTTGGTATCAGCAGAAACCAGGGAAAGCCCCTAAGCTCCTGATCTATGCTGCATCCAGTTTGCAAAGTGGGGTCCCATCAAGGTTCAGTGGCAGTGGATCTGGGACAGATTTCACTCTCACCATCAGCAGTCTGCAACCTGAAGATTTTGCAACTTACTACTGTCAACAGAGTTACAGTACCCCTCGCACTTTCGGCGGAGGGACCAAGGTGGAGATCAAACGTACG	IGKV1-39	IGKJ4	9	QQSYSTPRT	1.16
5.1.10D11	EVD5	1 month post discharge	Cloned	Antibody secreting cells	GP	Cleaved	-	+	+	+	No	GGAGGAGGCTTGATCCAGCCTGGGGGGTCCCTGAGACTCTCCTGTGCAGCCTCTGGGTTCACCGTCAGTAGCAACTACATGAGCTGGGTCCGCCAGGCTCCAGGGAAGGGGCTGGAGTGGGTCTCAATTATTTATAGCGGTGGTAGCACATACTACGCAGACTCCGTGAAGGGCCGATTCACCATCTCCAGAGACAATTCCAAGAACACGCTGTATCTTCAAATGAACAGCCTGAGAGCCGAGGACACGGCCGTGTATTACTGTGCGAGGACTATAGTGGTTACGATTATTGGGTCCTGGTACTTCGATCTCTGGGGCCGTGGCACCCTGGTCACCGTCTCCTCAGCGTCGAC	IGHV3-53	IGHD5-12	IGHJ2	16	ARTIVVTIIGSWYFDL	0.38	IgG1	CCAGGCACCCTGTCTTTGTCTCCAGGGGAAAGAGCCACCCTCTCCTGCAGGGCCAGTCAGAGTGTTAGCAGCAGCTACTTAGCCTGGTACCAGCAGAAACCTGGCCAGGCTCCCAGGCTCCTCATCTATGATGCATCCAGCAGGGGCACTGGCATCCCAGACAGGTTCAGTGGCAGTGGGTCTGGGACAGACTTCACTCTCACCATCAGCAGACTGGAGCCTGAAGATTTTACAGTGTATTACTGTCAGCAGTATGGTAGCTCACCCTCCTTCGGCCAAGGGACACGACTGGAGATTAAACGTACG	IGKV3-20	IGKJ5	8	QQYGSSPS	1.15
5.1.10D12	EVD5	1 month post discharge	Cloned	Antibody secreting cells	GP	DTT only	-	+	-	-	No	GGGGCTGAGGTGAAGAAGCCTGGGTCCTCGGTGAAGGTCTCCTGCAAGGCTTCTGGAGGCACCTTCAGCAGTAATGCTTTCAGCTGGGTGCGACAGGCCCCTGGACAAGGGCTTGAGTGGATGGGAAGGATCATCCCTATCCTTGGTATAGGAAACTACGCACAGAAGTTCCAGGGCAGAGTCACGATTACCGCGGACAAATCCACGAGCACAGCCTACATGGAGCTGAGAAGCCTGAGATCTGAGGACACGGCCGTGTATTACTGTGCGAGAGATCTGTCCGGGATGGTTGGGAGTAATGATGCTTTTGATATCTGGGGCCAAGGGACAATGGTCACCGTCTCTTCAGCGTCGAC	IGHV1-69	IGHD3-10	IGHJ3	16	ARDLSGMVGSNDAFDI	1.87	IgG1	CCAGGCACCCTGTCTTTGTCTCCAGGGGAAGGAGCCACCCTCTCCTGCAGGGCCAGTCAGAGTGTTAGCAACAGCTACTTAGCCTGGTACCAGCAGAAACCTGGCCAGGCTCCCAGGCTCCTCATCTATGGTGCATCCAGCAGGGCCACTGGCATCCCAGACAGGTTCAGTGGCAGTGGGTCTGGGACAGACTTCACTCTCACCATCAGCAGACTGGAGCCTGGAGATTTTGCAGTGTATTACTGTCAACAATATGGTAGCTCACTCACTTTCGGCGGAGGGACCAAGGTGGAGATCAAACGTACG	IGKV3-20	IGKJ4	8	QQYGSSLT	1.92
5.1.10H03	EVD5	1 month post discharge	Cloned	Antibody secreting cells	No binding	Not tested	-	-	-	-	Not tested	GGGGGAGGCGTGGTCCAGCCTGGGAGGTCCCTGAGACTCTCCTGTGCAGCGTCTGGGTTCACCTTCAGTCGCTATGGCATGCACTGGGTCCGCCAGGCCCCAGGCAAGGGGCTGGAGTGGGTGGCAGTTATATGGTTTGATGGAAGTAATAAATACTATGCAGACTCCGTGAAGGGCCGATTCACCATCTCCAGAGACAATTCCAAGAACACGGTGTATCTGCAAATGAACAGCCTGAGAGCCGAGGACACGGCTGTGTATTACTGTGCGAGAGATGGGGGCGAGTGGGAACTACTGTTAGATTTTGACTACTGGGGCCAGGGAACCCTGGTCACCGTCTCCTCAGCGTCGAC	IGHV3-33	IGHD1-26	IGHJ4	15	ARDGGEWELLLDFDY	1.87	IgG1	CCCTCGGTGTCAGTGTCCCCAGGACAGACGGCCAGGATCACCTGCTCTGGAGATGCATTGCCAAAGCAATATGCTTATTGGTACCAGCAGAAGCCAGGCCAGGCCCCTCTACTGGTGATATATAAAGACAGTGAGAGGCCCTCAGGGATCCCTGAGCGATTCTCTGGCTCCGGCTCAGGGACATCAGGCACGTTGACCATCAGTGGAGTCCAGGCAGAAGATGAGGCTGACTATTACTGTCAATCAGTAGACGGTAGTGGTACTTCCGTGGTATTCGGCGGAGGGACCAAGCTGACCGTCCTAGGTCAGCCCAAGGCTGCCCCCTCGGTCACTCTGTTCCCGCCCTCGAG	IGLV3-25	IGLJ2	11	QSVDGSGTSVV	3.1
5.1.11A08	EVD5	1 month post discharge	Cloned	Antibody secreting cells	No binding	Not tested	-	-	-	-	Not tested	GGGGGAGGCTTGGTCAAGCCTGGAGGGTCCCTGAGACTCTCCTGCGTAGGTTCTGAATTCAGTTTCCATGACTACGACATGAATTGGATCCGTCAGGCTCCAGGGAAGGGGCTGGAGTGGGTTGCAAACATTGATCATGGTGGATTTGGTACATATTATGCAGACTCTGTGAAGGGCCGATTCACCATCTCCAGGGACAACACCAAGAATTCATTATTTCTGGAAATGAAAAGCCTGAGAGCCGACGACACGGCCGTGTATTTCTGCGCGCGGGACGGAATGGCACCAGCTGGCCCTATTCGAAAAAATTATTACGGTTTGGACGTCTGGGGCCAAGGGACCACGGTCACCGTCTCCTCAGCGTCGAC	IGHV3-11	IGHD6-13	IGHJ6	20	ARDGMAPAGPIRKNYYGLDV	14.61	IgG2	CCAGGCACCCTGTCTTTGTCTCCAGGGGAAAGAGCCACCCTCTCCTGCAGGGCCAGTCAAAGTGTTAGCAGCTTCTACCTGGCCTGGTACCAGCAGAAACCTGGCCAGGCTCCCAGGCTCCTCATCTATGGTGCATCCATCAGGGCCAGTGGCATCCCAGACAGGTTCAGTGGCAGTGGGTCCGGGACAGACTTCACTCTCTCCATCAGCAGACTGGAGCCTGAAGATTCTGCAGTGTATTACTGTCAGCAGTATGCTGACTCATCCAAGTACACTTTTGGCCAGGGGACCAAGGTGGAGATCAAACGTACG	IGKV3-20	IGKJ2	10	QQYADSSKYT	4.98
5.1.11A12	EVD5	1 month post discharge	Cloned	Antibody secreting cells	polyreactive	Not tested	+	+	+	+	Not tested	GGGGGAGGCGTGGTACAGCCTGGGGGGTCCCTGAGACTCTCCTGTGCAGCCTCTGGATTCACCTTTGCTGATTATGCCCTGCACTGGGTCCGTCAAGCTCCAGGGAAGGGTCTGGAGTGGGTCTCTCTTATTAGTGGGGATGGAAGTAGCACATACTATGCAGACTCTGTGAAGGGCCGATTCACCATCTCCAGAGACAACAGCAAAAACTCCCTGTATCTTCAAATGAACAGTCTGAGAAGTGAGGACACCGCCTTGTATTACTGTGCAAAAGGGATCTACGTATTACGATTTTTGGAGTGGCTCCGCTGGGGGAACTACTACTACCGTCTGGACGTCTGGGGCCAAGGGACCACGGTCACCGTCTCCTCAGCGTCGAC	IGHV3-43	IGHD3-3	IGHJ6	24	AKGIYVLRFLEWLRWGNYYYRLDV	2.25	IgG1	CCACTCTCCCTGCCCGTCACCCCTGGAGAGCCGGCCTCCATCTCCTGCAGGTCTAGTCAGAGCCTCCTGCATAGTAATGGATACAACTATTTGGCTTGGTACCTGCAGAGGCCAGGGCAGTCTCCACAGCTCCTGATCTATTTGGGTTCTAATCGGGCCTCCGGGGTCCCTGACAGGTTCAGTGGCAGTGGATCAGGCACAGATTTTACACTGAAGATCAGCAGAGTGGAGGCTGAGGATGTTGGGGTTTATTACTGCATGCAAGCTCTACAAACTCCTCTCACTTTCGGCGGAGGGACCAAGGTGGAAATCAAACGTACG	IGKV2-28	IGKJ4	9	MQALQTPLT	1.1
5.1.11B03	EVD5	1 month post discharge	Cloned	Antibody secreting cells	NP	Not tested	-	-	-	-	Not tested	GGCCCAGGACTGGTGAAGCCTTCGGAGACCCTGTCCCTCACCTGCACTGTCTCTGGTGGCTCCATCAGTAGTTACTACTGGAGCTGGATCCGGCAGCCCCCAGGGAAGGGACTGGAGTGGATTGGGTATATCTATTACAGTGGGAGCACCAACTACAACCCCTCCCTCAAGAGTCGAGTCACCATATCAGTAGACACGTCCAAGAACCAGTTCTCCCTGAAGCTGAGCTCTGTGACCGCCGCAGACACGGCCGTGTATTACTGTGCGAGACATATATCCCTAGCAGCAGCTGGTACGGGCTTTGACTACTGGGGCCAGGGAACCCTGGTCACCGTCTCCTCAGCGTCGAC	IGHV4-59	IGHD6-13	IGHJ4	15	ARHISLAAAGTGFDY	0	IgG1	CCCTCAGTGTCCGTGTCCCCAGGACAGACAGCCAGCATCACCTGCTCTGGAGATAAATTGGGGGATAAATATGCTTGCTGGTATCAGCAGAAGCCAGGCCAGTCCCCTGTGCTGGTCATCTATCAAGATAGCAAGCGGCCCTCAGGGATCCCTGAGCGATTCTCTGGCTCCAACTCTGGGAACACAGCCACTCTGACCATCAGCGGGACCCAGGCTATGGATGAGGCTGACTATTACTGTCAGGCGTGGGACAGCAGCACTGCCGTGGTATTCGGCGGAGGGACCAAGCTGACCGTCCTAGGTCAGCCCAAGGCTGCCCCCTCGGTCACTCTGTTCCCACCCTCGAG	IGLV3-1	IGLJ2	10	QAWDSSTAVV	0
5.1.11B11	EVD5	1 month post discharge	Cloned	Antibody secreting cells	No binding	Not tested	-	-	-	-	Not tested	GGGGGAGGCGTGGTACAGCCTGGGGGGTCCCTGAGACTCTCCTGTGCAGCCTCTGGATTCACCTTTGATGATTATGCCATGCACTGGGTCCGTCAAGCTCCAGGGAAGGGTCTGGAGTGGGTCTCTCTTATTAGTGGGGATGGTGGTAGCACATACTATGCAGACTCTGTGAAGGGCCGATTCACCATCTCCAGAGACAACAGCAAAAACTCCCTGTATCTGCAAATGAACAGTCTGAGAACTGAGGACACCGCCTTGTATTACTGTGCAAAAGCTGCCCACTACTGGGGCCAGGGAACCCTGGTCACCGTCTCCTCAGCGTCGAC	IGHV3-43	IGHD2-15	IGHJ4	6	AKAAHY	0	IgG1	CCATCCTCACTGTCTGCATCTGTAGGAGACAGAGTCACCATCTCTTGTCGGGCGAGTCAGGGCATTAGCAATTATTTAGCCTGGTTTCAGCAGAAACCAGGGAAAGCCCCTAAGTCCCTGATCTATGCTGCATCCAGTTTGCAAAGTGGGGTCCCATCAAAGTTCAGCGGCAGTGGATCTGGGACAGATTTCACTCTCACCATCAGCAGCCTGCAGCCTGAAGATTTTGCAACTTATTACTGCCAACAGTATAATAGTTACCCTCTCACTTTCGGCGGAGGGACCAAGGTGGAAATCAAACGTACG	IGKV1-16	IGKJ4	9	QQYNSYPLT	0.39
5.1.11C01	EVD5	1 month post discharge	Cloned	Antibody secreting cells	No binding	Not tested	-	-	-	-	Not tested	GGGGGAGGCGTGGTCCAGCCTGGGAGGTCCCTGAGACTCTCCTGTGAAGCCTCTGGATTCACCTTCAGTAGCTATGGCATGCACTGGGTCCGCCAGGCTCCAGGCAAGGGGCTGGAGTGGGTGGCAGTTATATCACATGATGGAAGTAATAAATACTATGCAGACTCCGTGAAGGGCCGATTCACCATCTCCAGAGACAATCCCAAGAACACGCTGTATCTGCAAATGAACAGCCTGAGAGCTGAGGACACGGCTGTGTATTACTGTGCGAAATCTAATTACGATATTTTGACTGGTTATCATGATGTTTTTCATATCTGGGGCCAAGGGACAATGGTCACCGTCTCTTCAGCGTCGAC	IGHV3-30	IGHD3-9	IGHJ3	17	AKSNYDILTGYHDVFHI	1.12	IgG1	CCAGGCACCCTGTCTTTGTCTCCAGGGGAAAGAGCCACCCTCTCCTGCAGGGCCAGTCAGAGTGTTAGCAGCAGCTACTTAGCCTGGTACCAGCAGAAACCTGGCCAGGCTCCCAGGCTCCTCATCTATGGTGCATCCAGCAGGGCCACTGGCATCCCAGACAGGTTCAGTGGCAGTGGGTCTGGGACAGACTTCACTCTCACCATCAGCAGACTGGAGCCTGAAGATTTTGCAGTGTATTACTGTCAGCAGTATGGTAGCTCACGGATCACTTTCGGCCCTGGGACCAAAGTGGATATCAAACGTACG	IGKV3-20	IGKJ3	9	QQYGSSRIT	0
5.1.11D01	EVD5	1 month post discharge	Cloned	Antibody secreting cells	No binding	Not tested	-	-	-	-	Not tested	GGGGGAGGCGTGGTCCAGCCTGGGAGGTCCCTGAGACTCTCCTGTGCAGCGTCTGGATTCACCTTCAGTAACTATGGCATGCACTGGGTCCGCCAGGCTCCAGGCAGGGGGCTGGAATGGGTGGCACTTATATGGTATGATGGAACTGATAAATACTATGCAGACTCCGTGAAGGGCCGATTCACCATCTCCAGAGACAATTCCAAAAACACTCTGTTTCTGCAAATGAACAGCCTGAGAGCCGAGGACACGGCTGTTTATTACTGTGCGAGGGGTCGTGGGACCTACTTTCGATACTACTTTGACTACTGGGGCCAGGGAACCCTGGTCACCGTCTCCTCAGCGTCGAC	IGHV3-33	IGHD1-26	IGHJ4	14	ARGRGTYFRYYFDY	3.75	IgG1	CCAGACTCCCTGGCTGTGTCTCTGGGCGAGAGGGCCACCATCAACTGCAAGTCCAGCCAGAGTGTTTTACACAGCTCCAACAATAAGAACTCCTTAGCTTGGTACCAGCAGAAACCAGGACAGCCTCCTAAGCTGCTCATTTACTGGGCATCTACCCGGGAATCCGGGGTCCCTGACCGATTCAGTGGCAGCGGGTCTGGGACAGATTTCACTCTCACCATCAGCAGCCTGCAGGCTGAAGATGTGGCAGTTTATTACTGTCAGCAATATTATACTACTCCCCTCACTTTCGGCGGAGGGACCAAGGTGGAAATCAAACGTACG	IGKV4-1	IGKJ4	9	QQYYTTPLT	1.09
5.1.11D02	EVD5	1 month post discharge	Cloned	Antibody secreting cells	GP	DTT only	-	-	+	-	No	GGGGGAGGCTTGGTACAGCCTGGGGGGTCCCTGAGACTCTCCTGTGCAGCCTCTGGATTCATCTTCAGTACCTACGACATGCACTGGGTCCGCCAAGGTACAGGAAAAGGTCTGGAGTGGGTCTCAGCTATTGGTACTGCTGGTGATACATACTATCCAGGCTCCGTGAAGGGCCGATTCACCATCTCCAGAGAAAATGGCAAGAACTCCTTATATCTTCAAATGAACAGCCTGAGAGTCGAGGACACGGCCGTGTATTACTGTGCAAGAGTGAGATGGCTACAATTTGACTACTGGGGCCAGGGAACCCTGGTCACCGTCTCCTCAGCGTCGAC	IGHV3-13	IGHD5-24	IGHJ4	10	ARVRWLQFDY	3.41	IgG1	CCAGGCACCCTGTCTTTGTCTCCAGGGGAAAGAGCCACCCTCTCCTGCAGGGCCAGTCAGAGTGTTAGCAGCAACTACTTAGCCTGGTACCAGCAGAGACCTGGCCAGGCTCCCAGGCTCCTCATCTATGGTGCATCCAGCAGGGCCACTGGCATCCCAGACAGGTTCAGTGGCAGTGGGTCTGGGACAGACTTCACTCTCACCATCAGCAGACTGGAGCCTGAAGATTTTGCAGTGTATTACTGTCAGCAGTATCGTAACTCAGTCTGGACGTTCGGCCAAGGGACCAAGGTGGAAATCAAACGTACG	IGKV3-20	IGKJ1	9	QQYRNSVWT	1.53
5.1.11E04	EVD5	1 month post discharge	Cloned	Antibody secreting cells	GP	Native	+	-	+	+	No	GGGGGAGGCTTGGTCCAGCCTGGGGAGTCCCTGAAACTCTCCTGTGCAGCCTCTGGGTTCACCTTCAGTGGCTCTGCTATGCACTGGGTCCGCCAGGCTTCCGGGAAAGGGCTGGAGTGGGTTGGCCGTATTAGAAGCAAAGCTAACAGTTACGCGACAGCATATGCTGCGTCGGTGAAAGGCAGGTTCACCATCTCCAGAGATGATTCAAAGAACACGGCGTATCTACAAATGAACAGCCTGAAAACCGAGGACACGGCCGTGTATTACTGTACTAGAACGCCCCCGGATCAGATGTATTTCCGCGCGCAGTACTACTACGCTATGGACGTCTGGGGCCAAGGGACCACGGTCACCGTCTCCTCAGCGTCGAC	IGHV3-73	IGHD6-6	IGHJ6	20	TRTPPDQMYFRAQYYYAMDV	0.73	IgG1	CCAGCCACCCTGTCTGTGTCTCCAGGGGAAAGAGCCACCCTCTCCTGCAGGGCCAGTCAGAGTGTTAGCAGTAACTTAGTCTGGTACCAGCAGAAACCTGGCCAGGCTCCCAGGCTCCTCATCTATGGTGCATCCACCAGGGCCACTGGTATCCCAGCCAGGTTCAGTGGCAGTGGGTCTGGGACAGAGTTCACTCTCACCATCAGCAGCCTGCAGTCTGAAGATTTTGCAGTTTATTACTGTCAGCATTATAATAACCCGGTAACCTTCGGCCAAGGGACACGACTGGAGATTAAACGTACG	IGKV3-15	IGKJ5	8	QHYNNPVT	1.16
5.1.11E08	EVD5	1 month post discharge	Cloned	Antibody secreting cells	No binding	Not tested	-	-	-	-	Not tested	GGGGCTGAGGTGAAGAAGCCTGGGTCCTCGGTGAAGGTCTCCTGCAAGGCTTCTGGAGGCACCTTCAGCAGCTATGCTATCAGCTGGGTGCGACAGGCCCCTGGACAAGGGCTTGAGTGGATGGGAGGGATCATCCCTATCTTTGGTACAACAAACTACGCACTGAAGTTCCAGGGCAGAGTCACGATTACCGCGGACAAATCCACGAGCACAGCCTACATGGAGCTGAGCAGCCTGAGATCTGATGACACGGCCGTGTATTACTGTGCGAGGGATCATTATTGTAGTGGTGGTAGCTGCTACTCGGACGCTTTGGACGTCTGGGGCCAAGGGACCACGGTCACCGTCTCCTCAGCGTCGAC	IGHV1-69	IGHD2-15	IGHJ6	18	ARDHYCSGGSCYSDALDV	1.12	IgG1	CCAGGCACCCTGTCTTTGTCTCCAGGGGAAAGAGCCACCCTCTCCTGCAGGGCCAGTCAGAGTGTTAGCAGCAGCTACTTAGCCTGGTACCAGCAGAAACCTGGCCAGGCTCCCAGGCTCCTCATCTATGTTGCATCCAGCAGGGCCACTGGCATCCCAGACAGGTTCAGTGGCAGTGGGTCTGGGACAGACTTCACTCTCACCATCAGCAGACTGGAGCCTGAAGATTTTTCAGTGTATTACTGTCAGCAGTATGGTAGCTCACCTCTCACTTTCGGCGGAGGGACCAAGGTGGAAATCAAACGTACG	IGKV3-20	IGKJ4	9	QQYGSSPLT	0.77
5.1.11F07	EVD5	1 month post discharge	Cloned	Antibody secreting cells	No binding	Not tested	-	-	-	-	Not tested	GGGGCTGAGGTGAAGAAGCCTGGGGCCTCAGTGAAGGTTTCCTGCAAGGCATCTGGATACACCTTCACCAGCTACTATATGCACTGGGTGCGACAGGCCCCTGGACAAGGGCTTGAGTGGATGGGAATAATCAACCCGAGTGGTGGTAGCACAAGCTACGCACAGAAGTTCCAGGGCAGAGTCACCATGACCAGGGACACGTCCACGGGCACAGTCTACATGGAGCTGAGCAGCCTGAGATCTGAGGACACGGCCGTGTATTACTGTGCGAGAGCTATATGGCCCGCCCGGGGAGACGGTGACTACAGACCGGGTGCTAGTTGTGTGGACGTCTGGGGCCAAGGGACCACGGTCACCGTCTCTTCAGCGTCGAC	IGHV1-46	IGHD4-17	IGHJ3	22	ARAIWPARGDGDYRPGASCVDV	0.75	IgG1	CCATCTTCCGTGTCTGCATCTGTAGGAGACAGAGTCACCATCACTTGTCGGGCGAGTCAGGGTATTAGTAGCTGGTTAGCCTGGTATCAGCAGAAACCAGGGAAAGCCCCTAAGCTCCTGATCTATGCTGCATCCAGTTTGCAAAGTGGGGTCCCATCAAGGTTCAGCGGCCGTGGATCTGGGACAGATTTCACTCTCACCATCAGCAGCCTGCAGCCTGAAGATTTTGCAACTTACTATTGTCAACAGGCTAACAGTTTCCCTCCCACTTTCGGCGGAGGGACCAAGGTGGAGATCAAACGTACG	IGKV1-12	IGKJ4	9	QQANSFPPT	0.78
5.1.11G11	EVD5	1 month post discharge	Cloned	Antibody secreting cells	No binding	Not tested	-	-	-	-	Not tested	GGAGCAGAGGTGAAAAAGCCCGGGGAGTCTCTGAAGATCTCCTGTAAGGGTTCTGGATACAGCTTCGCCAGCTACTGGATCGGCTGGGTGCGCCAGATGCCCGGGAAAGCCCTGGAGTGGATGGGGATCATCTATCCTGGTGACTCTGATACCAGATACAGCCCGTCCTTTCAAGGCCAGGTCACCATCTCAGCCGACAAGTCCATCAGCACCGCCTACCTGCAGTGGAGCAGCCTGAAGGCCTCGGACACCGCCATGTATTACTGTGCGAGACTGGGGAGGCTAGCAGCTCGACACCATGCTTCCGCCTGGCTCGACCCCTGGGGCCAGGGAACCCTGGTCACCGTCTCCTCAGCGTCGAC	IGHV5-51	IGHD6-6	IGHJ5	18	ARLGRLAARHHASAWLDP	1.5	IgM	CCAGCCACCCTGTCTGTGTCTCCAGGGGAAAGAGCCACCCTCTCCTGCAGGGCCAGTCAGAGTGTTAGCAGCAACTTTGCCTGGTACCAGCAGAAACCTGGCCAGGCTCCCAGGCTCCTCATCTATGGTGCATCCACCAGGGCCACTGGTATCCCAGCCAGGTTCAGTGGCAGTGGGTCTGGGACAGAGTTCACTCTCACCATCAGCAGCCTGCAGTCTGAAGATTTTGCAGTTTATTACTGTCAGCAGTATAATAACTGGCCTCGATTCACTTTCGGCCCTGGGACCAAAGTGGATATCAAACGTACG	IGKV3-15	IGKJ3	10	QQYNNWPRFT	0.39
5.1.11H04	EVD5	1 month post discharge	Cloned	Antibody secreting cells	No binding	Not tested	-	-	-	-	Not tested	GGGGCTGAGGTGAAGAAACCTGGGGCCTCACTGAAGGTTTCCTGCAAGGCATCTGGATTCACATTAATCAACTACTATATACACTGGGTGCGGCGGGCCCCTGGACAAGGGCTTGAGTGGATGGGAATAGTCAGCCCTGTTTCTGGTACGACAAGCAACGCACCGAAGTTCCAGGGCAGAGTCACAATGACCAGGGACACGTCCACGAACACAGCCTACATGGAACTGACTTCCCTGAAATCTGAAGACACGGCCATATATTACTGTGCGGGGGGAATCTATGGTTCAGGGGGATATGCGGGTGACTTCTGGGGCCAGGGAACCCTGGTCACCGTCTCCTCAGCGTCGAC	IGHV1-46	IGHD3-10	IGHJ4	14	AGGIYGSGGYAGDF	11.99	IgG2	CCACTCTCCCTGCCCGTCACCCCTGGAGAGCCGGCCTCCATCTCCTGTAGGTCTAGTCAGAGCCTCCTGCATAGTAATGGACACCACTATTTGGATTGGTACGTGCAGAAGCCAGGGCAGTCTCCACAGCTCGTGATCTATGTGGGTTCTATTCGGGCCTCCGGGGTCCCTGACAGGTTCAGTGGCAGTGGATCAGGCACAGATTTTACACTGAAAATCAGCAGAGTGGAGGCTGAGGATGTTGGGGTTTATTACTGCATGCAAGTTCTGCAGACTCCATTCACTTTCGGCCCTGGGACCAAAGTGGATATCAAACGTACG	IGKV2-28	IGKJ3	9	MQVLQTPFT	3.66
5.1.12A01	EVD5	1 month post discharge	Cloned	Antibody secreting cells	No binding	Not tested	-	-	-	-	Not tested	GGGGCTGAGGTGAAGAAGCCTGGGGCCTCAGTGAAGGTCTCCTGCAAGGCTTCTGGATACACCTTCAGCAGTCATGATATCAACTGGGTGCGACAGGCCACTGGACAAGGGCTTGAGTGGATGGGATGGATGAACCCTAATAGTGGTAACACAGGCTATGCACAGAAGTTCCAGGGCAGAGTCACCATGACCAGGAACACCTCCATAAGCACAGCCTACATGGAGCTGAGCAGCCTAGGATCTGAGGACACGGCCGTATATTACTGTGCGAGAGGTCCATCGACTAGATACTACGCTATGGACGTCTGGGGCCAAGGGACCACGGTCACCGTCTCCTCAGCGTCGAC	IGHV1-8	IGHD6-25	IGHJ6	13	ARGPSTRYYAMDV	2.25	IgM	CCATCCTCCCTGTCTGCATCTGTAGGAGACAGAGTCACCATCACTTGCCGGGCAAGTCAGAGCACTAGCAGCTATTTAAATTGGTATCAGCAGAAACCAGGGAAAGCCCCTAAGCTCCTGATCTATGCTGCATCCAGTTTGCAAAGTGGGGTCCCATCAAGGTTCAGTGGCAGTGGATCTGGGACAGATTTCACTCTCACCATCAGCAGTCTGCAACCTGAAGATTTTGCAACTTACTACTGTCAACAGACTTACAGTACCCCTCAGACGTTCGGCCAAGGGACCAAGGTGGAAATCAAACGTACG	IGKV1-39	IGKJ1	9	QQTYSTPQT	0.78
5.1.12A05	EVD5	1 month post discharge	Cloned	Antibody secreting cells	GP	No binding	+	-	+	+	No	GGGGGAGGCCTGGTCAAGCCTGGGGGGTCCCTGAGACTCTCCTGTGCAGCCTCTGGATTCACCTTCAGTAGCTATAGCATGAACTGGGTCCGCCAGGCTCCAGGGAAGGGGCTGGAGTGGGTCTCATCCATTAGTAGTAGTAGTAGTTACATATACTACGCAGACTCAGTGAAGGGCCGATTCACCATCTCCAGAGACAACGCCAAGAACTCACTGTATCTGCAAATGAACAGCCTGAGAGCCGAGGACACGGCTGTGTATTACTGTGCGAGAGCACCGCCTTCCAGGTACAACTGGAACGACGCGTTTGACTACTGGGGCCAGGGAACCCTGGTCACCGTCTCCTCAGCGTCGAC	IGHV3-21	IGHD1-1	IGHJ4	16	ARAPPSRYNWNDAFDY	0	IgG1	CCATCCTCCCTGTCTGCATCTGTAGGAGGCAGAGTCACCATCACTTGCCGGGCAAGTCAGGGCATTAGAAATGATTTAGGCTGGTATCAGCAGAAACCAGGGAAAGCCCCTAAGCGCCTGATCTATGCTGCATCCAGTTTGCAAAGTGGGGTCCCATCAAGGTTCAGCGGCAGTGGATCTGGGACAGAATTCACTCTCACAATCAGCAGCCTGCAGCCTGAAGATTTTGCAACTTATTACTGTCTACAGCATAATAGTTACCCGAGGACGTTCGGCCAAGGGACCAAGGTGGAGATCAAACGTACG	IGKV1-17	IGKJ1	9	LQHNSYPRT	0.39
5.1.12A11	EVD5	1 month post discharge	Cloned	Antibody secreting cells	polyreactive	Not tested	+	+	+	+	Not tested	GGCGCAGGACTGTTGAAGCCTTCGGAGACCCTGTCCCTCACCTGCGCTGTCTATGGTGGGTCCTTCAGTGGTTATTATTGGAGCTGGATCCGCCAGCCCCCAGGGAAGGGCCTGGAGTGGATTGGGGAAATAAATCATAGTGAAAGCACCACCTACAACCCGTCCCTCAAGAGTCGAGTCACCATATCGTTAGACACGTCCAAGAACCAGTTCTCCCTGAAGCTGAATTCTGTGACCGCCGCGGACACGGCTGTGTATTACTGTGCGAGAGGCCTTAGACGAGTGGGATGGAGGAGCAGCGGCTGGTACGATCGGGTGGTACCTAATTACTACCTTGACTACTGGGGCCAGGGAACCCTGGTCACCGTCTCCTCAGCGTCGAC	IGHV4-34	IGHD6-13	IGHJ4	26	ARGLRRVGWRSSGWYDRVVPNYYLDY	3.79	IgG	CCAGCCACCCTGTCTTTGTCTCCAGGGGAAAGAGCCACCCTCTCCTGCAGGGCCAGTCAGAGTGTTAGCACCTACTTAGCCTGGTACCAACAGAAACCTGGCCAGGCTCCCAGGCTCCTCATCTATGATGCATCCAACCGGGCCACTGGCATCCCAGCCAGGTTCAGTGGCAGTGGGTCTGGGACAGACTTCACTCTCACCATCAGCAGCCTAGAGCCTGAAGATTTTGCAGTTTATTACTGTCAGCAGCGTAGCAGCTGGCCTCCGTACACTTTTGGCCAGGGGACCAAGGTGGAGATCAAACGTACG	IGKV3-11	IGKJ2	10	QQRSSWPPYT	1.16
5.1.12B01	EVD5	1 month post discharge	Cloned	Antibody secreting cells	No binding	Not tested	-	-	-	-	Not tested	GGGGGAGGCTTGGTCAAGCCTGGAGGGTCCCTGAGACTCTCCTGTGCAGCCTCTGGATTCACCTTCAGTGACTACTACATGAGCTGGATCCGCCAGGCTCCAGGGAAGGGGCTGGAGTGGGTTTCATACATTAGTAGTAGTGGTAGTACCATATACTACGCAGACTCTGTGAAGGGCCGATTCACCATCTCCAGGGACAACGCCAAGAACTCACTGTATCTGCAAATGAACAGCCTGAGAGCCGAGGACACGGCCGTGTATTACTGTGCGAGAGATCTCGATATTTTGACTGGTTACACGATCAACTACGGTATGGACGTCTGGGGCCAAGGGACCACGGTCACCGTCTCCTCAGCGTCGAC	IGHV3-11	IGHD3-9	IGHJ6	18	ARDLDILTGYTINYGMDV	0	IgG1	CCCTCACTGACTGTGTCCCCAGGAGGGACAGTCACTCTCACCTGTGCTTCCAGCACTGGAGCAGTCACCAGTGGTTACTATCCAAACTGGTTCCAGCAGAAACCTGGACAAGCACCCAGGGCACTGATTTATAGTACAAGCAACAAACACTCCTGGACCCCTGCCCGGTTCTCAGGCTCCCTCCTTGGGGGCAAAGCTGCCCTGACACTGTCAGGTGTGCAGCCTGAGGACGAGGCTGAGTATTACTGCCTGCTCTACTATGGTGGTGCTCATGTGGTATTCGGCGGAGGGACCAAGCTGACCGTCCTAGGTCAGCCCAAGGCTGCCCCCTCGGTCACTCTGTTCCCACCCTCGAG	IGLV7-43	IGLJ2	10	LLYYGGAHVV	0
5.1.12B02	EVD5	1 month post discharge	Cloned	Antibody secreting cells	No binding	Not tested	-	-	-	-	Not tested	GGGGGAGGCGTGGTCCAGCCTGACACGGCCCTGAGACTCTCCTGTGTGACGTCTGGATTTACCTTCAATAATTACAACATATACTGGGTCCGCCAGGCTCCAGGCAAGGGGTTGGAGTGGGTGGCAGCTATATGGTATGATGGAACAAATAAATTATATGCGGACTCCGTGAGGGGCCGATTCACCGTCTCCAGAGACGACTCCAAGAGCACGATGTTTCTGCAAATGGACAGCCTGAGAGCCGAGGACACGGCTACATACTACTGTGCGAGGACGCAGGCCCTTTACAGTGCGACCTACAACCATATTTTTGATATGTGGGGCCAAGGCACAGTGGTCACCGTCTCTTCAGCGTCGAC	IGHV3-33	IGHD1-26	IGHJ3	17	ARTQALYSATYNHIFDM	12.73	IgG2	CCAGCCACCCTGTCTGTCTCTCCGGGGGAAAGAGTCACCCTCTCTTGCAGGGCCACTGAGAGTGTTAGAACCAACGTAGCCTGGTACCAGCAGAAACCTGGCCAGGCTCCCAGGGTCCTCATGTATGGTGCATCCACCAGGGCCATTGGTGTCCCAGCCAGGTTCAGTGGCAGTGGGTCTGGGACAGAGTTCACTCTTACCATCAGCAGCCTGCAGTCTGAAGATTTTCTAGTTTATTACTGTCAGCAATATAATGCCTGGCCGCTCACTTTCGGCGGAGGGACCAAGGTGGAAATCAAACGTACG	IGKV3-15	IGKJ4	9	QQYNAWPLT	7.36
5.1.12B03	EVD5	1 month post discharge	Cloned	Antibody secreting cells	No binding	Not tested	-	-	-	-	Not tested	GGGGGAGGCGTGGTCCAGCCTGGGAGGTCCCTGAGACTCTCCTGTGCAGCGTCTGGATTCAGCTTCAGTAGCTATGGCATGCACTGGGTCCGCCAGGCTCCAGGCAAGGGGCTGGAGTGGGTGGCAGTTATTTGGTATGATGGAAGTAATAAATATTATGCAGACTCCGTGAAGGGCCGATTCACCATCTCCAGAGACAATTCCAAGAACACGCTGTATCTGCAAATGAACAGCCTGAGAGCCGAGGACACGGCTGTGTATTACTGTGCGAGAGATGGTGGGTCGATAGCAGTAGGGGATGCTTTTGATATGTGGGGCCAAGGGACAATGGTCACCGTCTCTTCAGCGTCGAC	IGHV3-33	IGHD6-13	IGHJ3	15	ARDGGSIAVGDAFDM	1.12	IgG1	CCCTCAGTGTCTGGGGCCCCAGGGCAGAGGGTCACCATCTCCTGCACTGGGAGCAGCTCCAACATCGGGGCAGGTTATGATGTACACTGGTACCAGCAACTTCCAGGAACAGCCCCCAAACTCCTCATCTATGGTAACAGCAATCGGCCCTCAGGGGTCCCTGACCGATTCTCTGGCTCCAAGTCTGGCACCTCAGCCTCCCTGGCCATCACTGGGCTCCAGGCTGACGATGAGGCTGATTATTACTGCCAGTCCTATGACAGCAGCCTGCGTGTTTCGGTGTTCGGCGGAGGGACCAAGCTGACCGTCCTAGGTCAGCCCAAGGCTGCCCCCTCGGTCACTCTGTTCCCGCCCTCGAG	IGLV1-40	IGLJ3	11	QSYDSSLRVSV	0.75
5.1.12B05	EVD5	1 month post discharge	Cloned	Antibody secreting cells	No binding	Not tested	-	-	-	-	Not tested	GGGGGAGGTGTGGTACGGCCTGGGGGGTCCCTGAGACTCTCCTGTGCAGCCTCTGGATTCACCTTTGATGATTATGGCATGAGCTGGGTCCGCCAAGCTCCAGGGAAGGGGCTGGAGTGGGTCTCTGGTATTAAGTGGAATGGAGATAGCACAGCTTATGTAGACTCTGTGAAGGGCCGATTCACCATCTCCAGAGACAACGCCAAGAACTCCCTGTATCTGCAAATGAACAGTCTGAGAGCCGAGGACACGGCCTTGTATCACTGTGCGAGGTCGGGTGGGAGCTACTCTGACTACTGGGGCCAGGGAACCCTGGTCACCGTCTCCTCAGCGTCGAC	IGHV3-20	IGHD1-26	IGHJ4	10	ARSGGSYSDY	1.87	IgG1	CCCTCAGTGTCTGCGGCCCCAGGACAGAAGGTCACCATCTCCTGCTCTGGAAGCAGCTCCAACATTGGGAATAATTATGTATCTTGGTACCAGCAGCTCCCAGGAACAGCCCCCAAACTCCTCATTTATGACAATAATAAGCGACCCTCAGGGATTCCTGACCGATTCTCTGGCTCCAAGTCTGGCACGTCAGCCACCCTGGGCATCACCGGGCTCCAGACTGGGGACGAGGCCGATTATTACTGCGCAACATGGGATAGCAGCCTGAGTGCTGGGGTGTTCGGCGGAGGGACCAAGCTGACCGTCCTAGGTCAGCCCAAGGCTGCCCCCTCGGTCACTCTGTTCCCACCCTCGAG	IGLV1-51	IGLJ3	11	ATWDSSLSAGV	1.14
5.1.12B09	EVD5	1 month post discharge	Cloned	Antibody secreting cells	No binding	Not tested	-	-	-	-	Not tested	GGGGGAGGCTTGGTCCAGCCTGGGGGGTCCCTGAGACTCTCCTGTGCAGCCTCTGGATTCACCTTTAGTAGCTATTGGATGAGCTGGGTCCGCCAGGCTCCAGGGAAGGGGCTGGAGTGGGTGGCCAACATAAAGCAAGATGGAAGTGAGAAATACTATGTGGACTCTGTGAAGGGCCGATTCACCATCTCCAGAGACAACGCCAAGAACTCACTGTATCTGCAAATGAACAGCCTGAGAGCCGAGGACACGGCCGTGTATTACTGTGCGAGAGAGACACATGACTACGGTGACTACGTCCAATTTATTAGGTACTTCGATCTCTGGGGCCGTGGCACCCTGGTCACCGTCTCCTCAGCGTCGAC	IGHV3-7	IGHD4-17	IGHJ2	19	ARETHDYGDYVQFIRYFDL	0	IgM	CCCTCTGCCTCTGCCTCCCTGGGAGCCTCGGTCAAACTCACCTGCACTCTGAGCAGTGGGCACAGCAGCAACGCCATCGGATGGCATCAGCAGCAGCCAGAGAAGGGCCCTCGGTACTTGATGAAGGTTAACCGTGACGGCAGCCACAGTAAGGGGGCCGGGATCCCTGCTCGCTTCTCAGGCTCCAGCTCTGGGGCTGAGCGCTATCTCACCATCTCCAGCCTCCAGTCTGAGGATGAGGCTGTTTATTACTGTCAGACTTGGGGCACTGACATTCATTGGGTGTTCGGCGGAGGGACCAAGTTGACCGTCCTAGGTCAGCCCAAGGCTGCCCCCTCGGTCACTCTGTTCCCACCCTCGAG	IGLV4-69	IGLJ3	10	QTWGTDIHWV	4.76
5.1.12C07	EVD5	1 month post discharge	Cloned	Antibody secreting cells	GP	No binding	-	-	+	-	No	GGAGCAGAGGTGAAAAAGCCCGGGGAGTCTCTGAAGATCTCCTGTAAGGGTTCTGGATACAGTTTTACCAGCTACTGGATCGGCTGGGTGCGCCAGATGCCCGGGAAAGGCCTGGAGTGGATGGGGATCATCTATCCTGGTGACTCTGATACCAGATACAGCCCGTCCTTCCAAGGCCAGGTCACCATCTCAGCCGACAAGTCCATCAGCACCGCCTACCTGCAGTGGAGCAGCCTGAAGGCCTCCGACACCGCCATGTATTACTGTGCGAGACTGAAGGGTGGTCTCAAGCGGGAACTTGACTACTGGGGCCAGGGAACCCTGGTCACCGTCTCCTCAGCGTCGAC	IGHV5-51	IGHD6-13	IGHJ4	13	ARLKGGLKRELDY	0.75	IgG1	CCCTCAGTGTCTGCGGCCCCAGGACAGAAGGTCACCATCTCCTGCTCTGGAAGCAGCTCCAACATTGGGAATAATTATGTATCCTGGTACCAGCAACTCCCAGGAACAGCCCCCAAACTCCTCATTTATGACAATAATAAGCGACCCTCAGGGATTCCTGACCGATTCTCTGGCTCCAAGTCTGGCACGTCAGCCACCCTGGGCATCACCGGACTCCAGACTGGGGACGAGGCCGATTATTACTGCGGAACATGGGATAGCAGCCTGAGTGCTGGCCGGGTGTTCGGCGGAGGGACCAAGCTGACCGTCCTTAGTCAGCCCAAGGCTGCCCCCTCGGTCACTCTGTTCCCACCCTCGAG	IGLV1-51	IGLJ3	12	GTWDSSLSAGRV	0.38
5.1.12C09	EVD5	1 month post discharge	Cloned	Antibody secreting cells	GP	DTT only	-	+	-	-	No	GGGGCTGAGGTGAAGAAGCCTGGGTCCTCGGTGAAGGTCTCCTGCAAGGCTTCTGGAGGCACCTTCAGCACCTATTCTATCAGCTGGGTGCGACAGGCCCCTGGACAAGGGCTTGAGTGGATGGGAAGGATCATCCCTATGGTTGGCACACCAAATTACGCACAGAAGTTCCAGGGCAGAGTCACGATTACTGCGGACAGATCCACGAGCACAGCCTACGTGGAGTTGAGCAGCCTGAGATCTGAGGACACGGCCGTGTATTACTGTGCGAGAGATCTTGGAGTGGTGACTACGTCCGGGGACACCTGGGGCCAGGGAACCCTGGTCACCGTCTCCTCAGCGTCGAC	IGHV1-69	IGHD3-3	IGHJ4	13	ARDLGVVTTSGDT	4.12	IgG1	CCATCCTCACTGTCTGCATCTGTAGGAGACAGAGTCACCATCACTTGTCGGGCGAGTCAGGGCATTAGCAATTATTTAGCCTGGTTTCAGCAGAAACCAGGGAAAGCCCCTAAGTCCCTGATCTATGCTGCATCCAGTTTGCAAAGTGGGGTCCCATCAAAGTTCAGCGGCAGTGGATCTGGGACAGATTTCACTCTCACCATCAGCAGCCTGCAGCCTGAAGATTTTGCAACTTATTACTGCCAACAGTATAATAGTTACCCGTACACTTTTGGCCAGGGGACCAAGGTGGAAATCAAACGTACG	IGKV1-16	IGKJ2	9	QQYNSYPYT	0
5.1.12D08	EVD5	1 month post discharge	Cloned	Antibody secreting cells	No binding	Not tested	-	-	-	-	Not tested	GGGGGAGGCTTGGTAAAGCCGGGGGGGTCCCTGAGACTCTCCTGTGCAGCCTCTGGATTCACCTTCAGTACTTACGACATACACTGGGTCCGCCAAGCTACAGGAAAAGGTCTGGAGTGGGTCTCAAGTATTGCTACTACTGGTGACACGTACTATCCAGGCTCCGTGAAGGGCCGATTCACCATCTCCAGAGAAAATGCCAAGAACTCCTTGTATCTTCAAATGAACAGCCTGAGAGCCGGGGACACGGCTGTGTATTACTGTGCAAGAGGGAGTGGCTACGGACTCTACTACGGTATGGACGTCTGGGGCCAAGGGACCACGGTCACCGTCTCCTCAGCGTCGAC	IGHV3-13	IGHD5-12	IGHJ6	14	ARGSGYGLYYGMDV	3.79	IgG1	CCCTCAGTGTCAGTGGCCCCAGGAAAGACGGCCAGCATTACCTGTGGGGGAAACAACATTGGAAGTAACAATGTGCAGTGGTACCAGCAGAGGCCAGGCCAGGCCCCTGTGCTGGTCATCTATTATGATAGCGACCGGCCCTCAGGGATCCCTGAGCGATTCTCTGGCTCCAACTCTGGGAACACGGCCACCCTGACCATCAGCAGGGTCGAAGCCGGGGATGAGGCCGACTATTACTGTCAGGTGTGGGATAGTGGTAGTGATCATGTGCTATTCGGCGGAGGGACCAAGCTGACCGTCCTAGGTCAGCCCAAGGCTGCCCCCTCGGTCACTCTGTTCCCGCCCTCGAG	IGLV3-21	IGLJ2	11	QVWDSGSDHVL	2.71
5.1.12F01	EVD5	1 month post discharge	Cloned	Antibody secreting cells	No binding	Not tested	-	-	-	-	Not tested	GGGGCTGAGGTGAAGAAGCCTGGGGCCTCAGTGAAGGTTTCCTGCAAGGCATCTGGATACACCTTCACCAGCTACTATATGCACTGGGTGCGACAGGCCCCTGGACAAGGGCTTGAGTGGATGGGAGTAATCAACCCTAGTGGTGGTAGCACAAGTTTCGCACAGAAGTTCCAGGGCAGAGTCACCATGACCAGGGACACGTCCACCAGCACAGTCTACATGGAGCTGAGCAGCCTGAGATCTGAGGACACGGCCGTGTATTACTGTGCGAGAGGTGCGTCCGTCAGCTACCGCTACTACTACTACGGAATGGACGTCTGGGGCCAGGGGACCACGGTCACCGTCTCCTCAGCGTCGAC	IGHV1-46	IGHD3-10	IGHJ6	17	ARGASVSYRYYYYGMDV	1.5	IgG1	CCCTCAGCGTCTGGGACCCCCGGGCAGAGGGTCACCATTTCTTGTTCTGGAAGCAGCTCCAACATCGGAAGTAATACTGTAAACTGGTACCAGCAGCTCCCAGGAACGGCCCCCAAACTCCTCATCTATAGTGATAATCAGCGGCCCTCAGGGGTCCCTGACCGATTCTCTGGCGCCAAGTCTGGCACCTCAGCCTCCCTGGCCATCAGAGGACTCCAGTCTGAAGATGAGGCTGAATATTACTGTGCAGCATGGGATGACAGCCTGAATGGTTGGGTGTTCGGCGGAGGGACCAAGCTGACCGTCCTAGGTCAGCCCAAGGCTGCCCCCTCGGTCACTCTGTTCCCACCCTCGAG	IGLV1-44	IGLJ3	11	AAWDDSLNGWV	2.65
5.1.12F04	EVD5	1 month post discharge	Cloned	Antibody secreting cells	GP	Cleaved	+	+	+	+	No	GGGGGAGGCTTGGTCAAGCCTGGAGGGTCCCTGAGACTCTCCTGTGCAGCCTCTGGATTCACCTTCAGTGACTACTACATGAACTGGATCCGCCAGGCTCCAGGGAAGGGGCTGGAGTGGGTTTCACACATTAGTAGTAGTGGTAGTACTATGTACTCCGCAGACTCTGTGAAGGGCCGATTCGCCATCTACAGGGACAACGCCAAGAACTCCCTGTATCTACAAATGAACAGCCTGAGAGCCGAGGACACGGCCGCATATTTCTGTGCGAGACCTATAAGGGCAAGTGGTTACTACTACGACAGGTCCGGCGGTCTCTACGGTATGGACGTCTGGGGCCAAGGGACCACGGTCACCGTCTCCTCAGCGTCGAC	IGHV3-11	IGHD3-22	IGHJ6	22	ARPIRASGYYYDRSGGLYGMDV	4.49	IgG1	CCCTCGGTGTCAGTGTCCCCAGGACAAACGGCCAGGATCACCTGTTCTGGAGATGCATTGCCAAAAAAATATGCTCACTGGTACCAGCAGAAGTCAGGTCAGGCCCCTGTGCTGGTCATCTATGAGGACAGCAAACGACCCTCCGGGATCCCTGAGAGATTCTCTGGCTCCAGCTCAGGGACAATGGCCACCTTGACTATCAGTGGGGCCCAGGTGGAGGATGAAGCTGACTACTACTGTAACTCAGCAGACAGCAGTGGTAATCATATGGTATTCGGCGGAGGGACCGAGCTGACCGTCCTAGGTCAGCCCAAGGCTGCCCCCTCGGTCACTCTGTTCCCGCCCTCGAG	IGLV3-10	IGLJ2	11	NSADSSGNHMV	2.33
5.1.12G02	EVD5	1 month post discharge	Cloned	Antibody secreting cells	No binding	Not tested	-	-	-	-	Not tested	GGGGGAGGCTTAGTTCAGCCTGGGGGGTCCCTGAGACTCTCCTGTGCAGCCTCTGGATTCACCTTCAGTAGCTACTGGATGCACTGGGTCCGCCAAGCTCCAGGGAAGGGGCTGGTGTGGGTCTCACGTATTAGTAGTGATGGGAGTAGTATAATCTACGCGGACTCCGTGACGGGCCGATTCACCATCTCCAGAGACAACGCCAAGAACACGCTGTATCTGCAAATGAACAGTCTGAGACCCGAGGACACGGCTGTGTATTACTGTGCACGAGGGCAGGTAGTAGTGGCTGCGTACTACTTTGACTACTGGGGCCAGGGAACCCTGGCCACCGTCTCCTCAGCGTCGAC	IGHV3-74	IGHD6-19	IGHJ4	14	ARGQVVVAAYYFDY	2.25	IgM	CCAGACTCCCTGCCTGTGTCACTGGGCGAGAGGGCCACCATCAACTGCAAGTCCAGCCAGAGTGTTTTATACAGCTCCAACAATCAGAACTACTTAGCTTGGTACCAGCAGAAACCAGGTCAGCCTCCTAAGCTGCTCATTACCTGGGCATCTGCCCGGGAATCCGGGGTCCCTGACCGATTCACTGGCAGCGGGTCTGGGACAGACTTCACTCTCACCATCAGCAGCCTGCAGGCTGAAGATGTGGCAGTTTATTACTGTCAGCAATATTATAGTACTCCTCTCACCTTCGGCGGAGGGACCAAGGTGGAAATCAAACGTACG	IGKV4-1	IGKJ4	9	QQYYSTPLT	3.26
5.1.12H02	EVD5	1 month post discharge	Cloned	Antibody secreting cells	No binding	Not tested	-	-	-	-	Not tested	GGGGGAGGCGTGGTCCAGCCTGGGAGGTCCCTGAGACTCTCCTGTGCAGCCTCTGGATTCACCTTCAGTGGCTATGCTATGCACTGGGTCCGCCAGGCTCCAGGCAAGGGGCTGGAGTGGGTGGCAGTTATATCATATGATGGAAGCAATAAATACTACGCAGACTCCGTGAAGGGCCGATTCACCATCTCCAGAGACAATTACAAGAACACGCTGTATCTGCAAATGAACAGCCTGAGAGCTGAGGACACGGCTGTGTATTACTGTGCGAGAGATGTAATTCGGGGGGGCCTTTACTACTTCTACGGTATGGACGTCTGGGGCCAAGGGACCACGGTCACCGTCTCCTCAGCGTCGAC	IGHV3-30-3	IGHD3-10	IGHJ6	17	ARDVIRGGLYYFYGMDV	0.75	IgG1	CCAGGCACCCTGTCTTTGTCTCCAGGGGAAAGAGCCACCCTCTCCTGCAGGGCCAGTCAGAGTGTTAGCAGCAGCTACTTAGGCTGGTACCAGCAGAAACATGGCCAGGCTCCCAGGCTCCTCATCTATGGTGCATCCAGCAGGGCCACTGGCATCCCAGACAGGTTCAGTGGCAGTGGGTCTGGGACAGACTTCACTCTCACCATCAGCAGACTGGAGCCTGAAGATTTTGCAGTGTATTACTGTCAGCAGTATGGTAGCTCACCTGCGATCACCTTCGGCCAAGGGACACGACTGGAGATTAAACGTACG	IGKV3-20	IGKJ5	10	QQYGSSPAIT	0.77
5.1.12H04	EVD5	1 month post discharge	Cloned	Antibody secreting cells	GP	Native or cleaved	+	+	+	-	No	GGGGGAGGCTTGGTAAAGCCTGGGGGGTCCCTTAGACTCTCCTGTGCAGCCTCTGGATTCACTTTCAGTAACGCCTGGATGAGCTGGGTCCGCCAGGCTCCAGGGAAGGGGCTGGAGTGGGTTGGCCGTATTAAAAGCAAAACTGATGGTGGGACAACAGACTACGCTGCACCCGTGAAAGGCAGATTCACCATCTCAAGAGATGATTCAAAAAACACGCTGTATCTGCAAATGAACAGCCTGAAAGGCGAGGACACAGCCGTGTATTACTGTACCACAGAAATCATGGCTACAATTGGACTCTTCTACTACTTCGGTATGGACGTCTGGGGCCAAGGGACCACGGTCACCGTCTCCTCAGCGTCGAC	IGHV3-15	IGHD5-24	IGHJ6	18	TTEIMATIGLFYYFGMDV	0.73	IgG1	CCATCTTCTGTGTCTGCATCTGTAGGAGACAGAGTCACCATCACTTGTCGGGCGAGTCAGGTTATTCACAGCTGGTTAGCCTGGTATCAGCAGAAACCAGGGAAAGCCCCTAAGCTCCTAATCTATGCTGCATCCACTTTACAAAGTGGGGTCCCATCAAGGTTCAGCGGCAGTGGATCTGGGACAGAGTTCACTCTCACTATCAGCAGCCTGCAGCCTGAAGATTTTGCAACTTACTATTGTCAACAGGCTAACAGTTCCCAGTACACTTTTGGCCAGGGGACCAAGGTGGAGATCAAACGTACG	IGKV1D-12	IGKJ2	9	QQANSSQYT	2.71
5.1.13A08	EVD5	1 month post discharge	Cloned	Antibody secreting cells	No binding	Not tested	-	-	-	-	Not tested	GGGGCTGAGGTGAAGAAACCTGGGGCCTCACTGAAGGTTTCCTGCAAGGCATCTGGATTCACATTAATCAACTACTATATACACTGGGTGCGGCGGGCCCCTGGACAAGGGCTTGAGTGGATGGGAATAGTCAGCCCTGTTTCTGGTACGACAAGCAACGCACCGAAGTTCCAGGGCAGAGTCACAATGACCAGGGACACGTCCACGAACACAGCCTACATGGAACTGACTTCCCTGAAATCTGAAGACACGGCCATATATTACTGTGCGGGGGGAATCTATGGTTCAGGGGGATATGCGGGTGACTTCTGGGGCCAGGGAACCCTGGTCACCGTCTCCTCAGCGTCGAC	IGHV1-46	IGHD3-10	IGHJ4	14	AGGIYGSGGYAGDF	11.99	IgG2	CCACTCTCCCTGCCCGTCACCCCTGGAGAGCCGGCCTCCATCTCCTGTAGGTCTAGTCAGAGCCTCCTGCATAGTAATGGACACCACTATTTGGATTGGTACGTGCAGAAGCCAGGGCAGTCTCCACAGCTCGTGATCTATGTGGGTTCTATTCGGGCCTCCGGGGTCCCTGACAGGTTCAGTGGCAGTGGATCAGGCACAGATTTTACACTGAAAATCAGCAGAGTGGAGGCTGAGGATGTTGGGGTTTATTACTGCATGCAAGTTCTGCAGACTCCATTCACTTTCGGCCCTGGGACCAAAGTGGATATCAAACGTACG	IGKV2-28	IGKJ3	9	MQVLQTPFT	3.66
5.1.13B04	EVD5	1 month post discharge	Cloned	Antibody secreting cells	No binding	Not tested	-	-	-	-	Not tested	GGGGGAGGCGTGGTCCAGCCTGGGAGGTCCCTAAGACTCTCATGTGCAGTGTCTGGATTCACCTTCAGGAACTATGGCATGCACTGGGTCCGCCAGGCTCCAGGCAAGGGGCTGGAGTGGGTGGCAGTTATATGGTATGATGGAAGTAATGAATACTATGCAGACTCCGTGAAGGGCCGATTCACCATCTCCAGAGACAATTCCAAGAACACTCTGTATCTGCAAATGAACAGCCTGAGAGCCGAGGACACGGCTGTGTATTACTGTGCGAGAGATCGCCGCGTACGGTACTTCGATCTCTGGGGCCGTGGCTCCCTGGTCACCGTCTCCTCAGCGTCGAC	IGHV3-33	IGHD3-10	IGHJ2	11	ARDRRVRYFDL	2.62	IgG1	CCCTCAGTGTCTGCGGCCCCAGGACAGAAGGTCACCATCTCCTGCTCTGGAAGCAGCTCCAACATTGGGAATAATTATGTATCCTGGTACCAGCAGTTCCCAGGAACAGCCCCCAAACTCCTCATTTATGACAATGATCAGCGACCCTCAGGGATTCCTGACCGATTCTCTGGCTCCAAGTCTGGCACGTCAGCCACCCTGGGCATCACCGGACTCCAGACTGGGGACGAGGCCGATTATTACTGCGGAACATGGGATAGCAGCCTGAGTGCTGGGGTGTTCGGCGGAGGGACCAAGCTGACCGTCCTACGTCAGCCCAAGGCTGCCCCCTCGGTCACTCTGTTCCCACCCTCGAG	IGLV1-51	IGLJ3	11	GTWDSSLSAGV	1.14
5.1.13B08	EVD5	1 month post discharge	Cloned	Antibody secreting cells	No binding	Not tested	-	-	-	-	Not tested	GGGGGAGGCGTGGTCAAGCCTGGAGGGTCCCTGAGACTCTCCTGTGCAGCCTCTGGATTCACCTTCAGTGACTACTACATGAGCTGGTTCCGCCAGGCTCCAGGGAAGGGGCTGGAGTGGGTTTCATACATTAGTAGTAGCAGTAGTTACACAAACTACGCAGACTCTGTGAAGGGCCGATTCACCATCTCCAGAGACAACGCCAAGAACTCGCTGTATCTGCAAATGAACAGCCTGAGAGTCGAGGACACGGCTGTGTTTTACTGTGCGAGAGGTCGATTTTTGGAGTGGCCGGACTACTGGGGCCAGGGAACCCTGGTCACCGTCTCCTCAGCGTCGAC	IGHV3-11	IGHD3-3	IGHJ4	11	ARGRFLEWPDY	2.25	IgG1	CCAGTCACCCTGTGTGTGTCTCCAGGGGAAAGAGCCACCCTCTCCTGCAGGGCCAGTCAGAGTGTTAGTAGCAACTTAGCCTGGTACCAGCAGAAACCTGGCCAGGCTCCCAGGCTCCTCATCTATGGTACATCTACCAGGGCCACTGGTATCCCAGCCAGGTTCAGTGGCAGTGGGTCTGGGACAGAGTTCACTCTCACCATCAGCAGCCTGCAGTCTGAAGATTTTGCACTTTATTACTGTCAGCAATATAATAACTGGCCGTACACTTTTGGCCAGGGGACCAAGGTGGAAATCAAACGTACG	IGKV3-15	IGKJ2	9	QQYNNWPYT	2.71
5.1.13C03	EVD5	1 month post discharge	Cloned	Antibody secreting cells	No binding	Not tested	-	-	-	-	Not tested	GGGGGAGGCTTGGTACAGCCTGGGGGGTCCCTGAGACTCTCCTGTGCAGCCTCTGGATTCACCTTTAGCAGCTATGCCATGAGCTGGGTCCGCCAGGCTCCAGGGAAGGGGCTGGAGTGGGTCTCAGCTATTAGTGGTAGTGGTGGTAGCACATACTACGCAGACTCCGTGAAGGGCCGGTTCACCATCTCCAGAGACAATTCCAAGAACACGCTGTATCTGCAAATGAACAGCCTGAGAGCCGAGGACACGGCCGTATATTACTGTGCGAAGGGAGACACATACTACGGTGGTAACTCGGGGAGTTTCTGGGGCCAGGGAACCCTGGTCACCGTCTCCTCAGCGTCGAC	IGHV3-23	IGHD4-23	IGHJ4	14	AKGDTYYGGNSGSF	0	IgG2	TCCTCTGCCTCTGCTTCCCTGGGATCCTCGGTCAAGCTCACCTGCACTCTGAGCAGTGGGCACAGTAGCTACATCATCGCATGGCATCAGCAGCAGCCAGGGAAGGCCCCTCGGTACTTGATGAAGCTTGAAGGTAGTGGAAGCTACAACAAGGGGAGCGGAGTTCCTGATCGCTTCTCAGGCTCCAGCTCTGGGGCTGACCGCTACCTCACCATCTCCAACCTCCAGTCTGAGGATGAGGCTGATTATTACTGTGAGACCTGGGACAGTAACCCCTATTGGGTGTTCGGCGGAGGGACCAAGCTGACCGTCCTAGGTCAGCCCAAGGCTGCCCCCTCGGTCACTCTGTTCCCGCCCTCGAG	IGLV4-60	IGLJ3	10	ETWDSNPYWV	0
5.1.13C11	EVD5	1 month post discharge	Cloned	Antibody secreting cells	No binding	Not tested	-	-	-	-	Not tested	GGGGGAGGCTTGGTACAGCCAGGGCGGTCCCTGAGACTCTCCTGTACAGCTTCTGGATTCACCTTTGGTTATTATACTATGAGCTGGGTCCGCCAGGCTCCAGGGAAGGGGCTGGAGTGGGTAGGTTTCATTAGAAGCAAAGCTTATGGTGGGACAACAGAATACGCCGCGTCTGTGAAAGGCAGATTCACCTTCTCAAGAGATGATTCCAAAAGCATCGCCTATCTGCAAATGAACAGCCTGAAAACCGAGGACACAGCCGTGTATTACTGTACTAGAGTAGGGGTGGTGACTGCTATCCACATTGACTACTGGGGCCAGGGAACCCTGGTCACCGTCTCCTCAGCGTCGAC	IGHV3-49	IGHD2-21	IGHJ4	13	TRVGVVTAIHIDY	1.1	IgG1	CCCTCACTGACTGTGTCCCCAGGAGGGACAGTCACTCTCACCTGTGCTTCCAGCACTGGAGCAGTCACCAGTGGTTACTATCCAAACTGGTTCCAGCAGAAACCTGGACAAGCACCCAGGACACTGATTTATAGCACAAGCAACAAACACTCCTGGACCCCTGCCCGGTTCTCAGGCTCCCTCCTTGGGGGCAAAGCTGCCCTGACACTGTCAGGTGTGCAGCCTGAGGACGAGGCTGAGTATTACTGCCTGCTCTACTATGGTGGTGCTCAGTGGGTGTTCGGCGGAGGGACCAAGCTGACCGTCCTAGGTCAGCCCAAGGCTGCCCCCTCGGTCACTCTGTTCCCACCCTCGAG	IGLV7-43	IGLJ3	10	LLYYGGAQWV	0.75
5.1.13C12	EVD5	1 month post discharge	Cloned	Antibody secreting cells	No binding	Not tested	-	-	-	-	Not tested	GGGGGAGGCTTAGTTCAGCCTGGGGGGTCCCTGAGACTCTCCTGTGCAGCCTCTGGATTCACCTTCACTGATTACCGCATACACTGGGTCCGCCAAGTTCCAGGGAAGGGGCTGGTATGGGTCTCACGTATTAATGAAGATGGGACCGTTACAGCCTACGCGGACTCCGTGAAGGGCCGATTCACCATCTCCAGAGACAACGCCAAGAACACGCTATATCTGCAAATGAACAGTCTGAGAGACGAGGACACGGCTGTGTATTATTGTGCAACCTTAAGTGGTATTCCAGACTACTGGGGCCAGGGAACCCTGGTCACCGTCTCCTCAGCGTCGAC	IGHV3-74	IGHD2-21	IGHJ4	9	ATLSGIPDY	8.24	IgG2	CCCTCACTGACTGTGTCCCCAGGAGGGACAGTCACTCTCACCTGTGGCTCCAGCACTGGAGCTGTCACCGGAAATCATTGGTCCTATTGGTTCCAGCAGAAGCCTGGCCGAGCCCCCAGGACACTGATTTATGATACAACTAAGAAACACTCTTGGACACCTGCCCGGTTCTCAGGCTCCCTCCTTGGGGGCAAAGCTGCCCTGACCCTATCGGATGCGCAGCCTGACGATGAGGCTGATTATTATTGCTTACTCTACTATAATGATGTCCCTAAGGATGGCCCTAATCGGGTGTTCGGCGGAGGGACCAAGCTGACCGTCCTAGGTCAGCCCAAGGCTGCCCCCTCGGTCACTCTGTTCCCACCCTCGAG	IGLV7-46	IGLJ3	15	LLYYNDVPKDGPNRV	8.24
5.1.13D01	EVD5	1 month post discharge	Cloned	Antibody secreting cells	No binding	Not tested	-	-	-	-	Not tested	GGGGCGGAATTGAAGAAGCCTGGGGCCTCAGTGAAGATCTCCTGCAAGTCTTCTGGACACAGCCTCACCGATCAATATATACACTGGGTGCGGCAGGCCCCTGGACAGGGCCTAGAGTGGATGGGGTGGATCTATTCTAAGAGTAATAGCACAAAATATGCACCGAAGTTTCAGGGCCGGGTCACCGTGACCAGTGACACGTCCATCAACACTGCCTACATGGACGTGGATGGACTGGAATCTGACGACACTGCCATATATTACTGTGCGGGGTCCCCTGCCAGTTGGTCTAATTACTACTACGCGATGGACGTCTGGGGCCACGGGACCACGGTCACCGTCTCCTCAGCGTCGAC	IGHV1-2	IGHD2-2	IGHJ6	16	AGSPASWSNYYYAMDV	16.48	IgG1	CCAGGCACCCTGTCCTTGTCTCCAGGGGAAAGAGTCACCCTCTCCTGCAGGGCCAGTCAGACTATTAGCAACAACTACTTAGCCTGGTACCAGCAGAGACCTGGCCAGCCTCCCAGGCTCCTCATCTACAGTGCATCCACCAGGGCCACTGGCGTCCCAGACAGGTTCCGTGGCAGTGGGTCTGGGACAGACTTCACTCTCACCATCAGCAGACTGGAGCCTGAAGATTTTGCAGTGTATTACTGTCAGCAATTTGGTAGTTTATTTGGCCAGGGGACCAAGGTGGAGATCAAACGTACG	IGKV3-20	IGKJ2	6	QQFGSL	6.13
5.1.13D02	EVD5	1 month post discharge	Cloned	Antibody secreting cells	No binding	Not tested	-	-	-	-	Not tested	GGCCCAGGACTGGTGAAGCCTTCGGAGACCCTGTCCCTCACCTGCACTGTCTCTGGTGGCTCCATCAGCAGGAGTAGTTACTACTGGGGCTGGATCCGCCAGCCCCCAGGGAAGGGGCTGGAGTGGATTGGGAGTATCTATTATAGTGGGAGCACCTACTACAACCCGTCCCTCAAGAGTCGAGTCACCATATCCGTAGACACGTCCAAGAACCAGTTCTCCCTGAAGCTGAGCTCTGTGACCGCCGCAGACACGGCTGTGTATTACTGTGCGAGACGATTCATGGGATACAGCTATGACCCCCCCGACTCCTGGGGCCAGGGAACCCTGGTCACCGTCTCCTCAGCGTCGAC	IGHV4-39	IGHD5-18	IGHJ4	14	ARRFMGYSYDPPDS	0.37	IgG1	CCAGGCACCCTGTCTTTGTCTCCAGGGGAAAGAGCCACCCTCTCCTGCAGGGCCAGTCAGAGTGTTAGCAGCAGCTACTTAGCCTGGTACCAGCAGAAACCTGGCCAGGCTCCCAGGCTCCTCATCTATGGTGCATCCAGCAGGGCCACTGGCATCCCTGACAGGTTCAGTGGCAGTGGGTCTGGGACAGACTTCACTCTCACCATCAGCAGACTGGAGCCTGAAGATTTTGCAGTGTATTACTGTCAGCAGTATGGTAGCTCATCGATCACCTTCGGCCAAGGGACACGACTGGAGATTAAACGTACG	IGKV3-20	IGKJ5	9	QQYGSSSIT	0.38
5.1.13D04	EVD5	1 month post discharge	Cloned	Antibody secreting cells	polyreactive	Not tested	+	+	+	+	Not tested	GGGGCTGAGGTGAAGAAGCCTGGGGCCTCAGTGAAGGTCTCCTGCAAGGCTTCTGGATACACCTTCACCAGCTATGATATCCACTGGGTGCGACAGGCCACTGGACAAGGACTTGAGTGGATGGGATGGATGAACCCTAACAGTGGTAAAACAGGCTATGCACAGAAGTTCCAGGGCAGAGTCACCATGACCAGGGACACCTCCATAAGCACAGCCTACATGGAGCTGAGCAGCCTAAGATCTGAGGACACGGCCGTGTATTACTGTGCGAGAGGGGGATATTTTGACTGGTTAAGCCGATGGCACTACTACGGTTTGGACGTCTGGGGCCAAGGGACCACGGTCACCGTCTCCTCAGCGTCGAC	IGHV1-8	IGHD3-9	IGHJ6	19	ARGGYFDWLSRWHYYGLDV	1.87	IgG1	CCCTCAGCGTCTGGGACCCCCGGGCAGAGGGTCACCATCTCTTGTTCTGGAAGCAGCTCCAACATCGGAAGTAATTATGTACACTGGTACCAGCAGCTCCCAGGAACGGCCCCCAAACTCCTCATCTATAGGAATAATCAGCGGCCCTCAGGGGTCCCTGACCGATTCTCTGGCTCCAAGTCTGGCACCTCAGCCTCCCTGGCCATCAGTGGGCCCCGGTCCGAGGATGAGGCTGATTATTACTGTGAAACTTGGGATGACAGCCTGAGTGGTCGGGTGTTCGGCGGAGGGACCAAGCTGACCGTCCTAGGTCAGCCCAAGGCTGCCCCCTCGGTCACTCTGTTCCCACCCTCGAG	IGLV1-47	IGLJ3	11	ETWDDSLSGRV	1.89
5.1.13E07	EVD5	1 month post discharge	Cloned	Antibody secreting cells	No binding	Not tested	-	-	-	-	Not tested	GGGCCTGAGGTGAAGAAGCCTGGGACCTCAGTGAAGGTCTCCTGCAAGGCTTCTGGATTCACCTTTAGTAGCTCTGCTATGCAGTGGGTGCGACAGGCTCGTGGACAACGCCTTGAGTGGATAGGATGGATCGTCGTTGGCAGTGGTAACACAAAGTACGCACAGAAGTTCGAGGAAAGAGTCACCATCACCAGGGACATGTCCACAAGCACAGCCTACATGGAGCTGAGCAGGCTGAGATCCGAGGACACGGCCGTGTATTACTGTGCGGTCTCATCGGAGCCATTACGATATGTTGACTGGTTAGGGTACGGTATGGACGTCTGGGGTCAAGGGACCACGGTCACCGTCTCCTCAGCGTCGAC	IGHV1-58	IGHD3-9	IGHJ6	19	AVSSEPLRYVDWLGYGMDV	1.87	IgG1	CCATCCTCCCTGTCTGCATCTGTAAGAGACAGAGTCACCATCACTTGCCGGGCAAGTCAGAGCATTAGCAGCTATTTAAATTGGTATCAGCAGAAACCAGGGAAAGCCCCTAAGCTCCTGATCTATGCTGCATCCAGTTTGCAAAGTGGGGTCCCATCAAGGTTCAGTGGCAGTGGATCTGGGACAGAATTCACTCTCACCATCAGCAGTCTGCAACCTGAAGATTTTGCAACTTACTACTGTCAACAGAGTTACAGTACCCCTCACACTTTTGGCCAGGGGACCAAGGTGGAGATCAAACGTACG	IGKV1-39	IGKJ2	9	QQSYSTPHT	0.78
5.1.13E10	EVD5	1 month post discharge	Cloned	Antibody secreting cells	No binding	Not tested	-	-	-	-	Not tested	GTGAAGAAGCCTGGGTCCTCGGTGAAGGTCTCCTGCAAGGCTTCTGGAGGCACCTTCAGCAGCGATGCTATCAGTTGGGTGCGACAGGCCCCTGGACAAGGGCTTGAGTGGATGGGAAGGATCATCCCTATCCTTGGTATAGCAAACTACGCACAGAAGTTCCAGGGCAGAGTCACGATTACCGCGGACAAATCCACGAGCACAGCCTACATGGAGCTGAGGAGCCTGAGATCTGAGGACACGGCCGTGTATTACTGTGCGAGAGATTTTGCGGTGGCTGGTACTTCTGGTTGGTTCGACCCCTGGGGCCAGGGAACCCTGGTCACCGTCTCCTCAGCGTCGAC	IGHV1-69	IGHD6-19	IGHJ5	15	ARDFAVAGTSGWFDP	1.16	IgG1	CCAGGCACCCTGTCTTTGTCTCCAGGGGAAAGAGCCACCCTCTCCTGCAGGGCCAGTCAGAGTGTTAGCAGCAGGTCCTTAGCCTGGTACCAGCAGAAACCTGGCCAGGCTCCCAGGCTCCTCATCTATGATGCATCCAGCAGGGCCACTGGCATCCCAGACAGGTTCAGTGGCAGTGGGTCTGGGACAGACTTCACTCTCACCATCAGCAGACTGGAGCCTGAAGATTTTGCAGTGTATTACTGTCAGCAGTATGGTAGCTCACTTCTCACTTTCGGCGGAGGGACCAAGGTGGAGATCAAACGTACG	IGKV3-20	IGKJ4	9	QQYGSSLLT	1.15
5.1.13F04	EVD5	1 month post discharge	Cloned	Antibody secreting cells	No binding	Not tested	-	-	-	-	Not tested	GGGGGAGGCGTGGTCCAGCCTGGGAGGTCCCTGAGACTCTCCTGTGCAGCGTCTGGATTCACCTTCAGTAGCTATGGCATGCACTGGGTCCGCCAGGCTCCAGGCAAGGGGCTGGAGTGGGTGGCAGTTATATGGTATGATGGAAGTAATAAATACTATGCAGACTCCGTGAAGGGCCGATTCACCATCTCCAGAGACAATTCCAAGAACACGCTGTATGTGCAAATGAACAGCCTGAGAGCCGAGGACACGGCTGTCTATTACTGTGCGAGAGACGGGACGCAGCAGCTGGCACGGGGGTACTTTGACTACTGGGGCCAGGGAACCCTGGTCACCGTCTCCTCAGCGTCGAC	IGHV3-33	IGHD6-13	IGHJ4	15	ARDGTQQLARGYFDY	0.75	IgG1	CCCTCAGTGTCAGTGGCCCCAGGACAGACGGCCAGGATTACCTGTGGGGGAAAGAACATTGGAAGTAAAAGTGTGTACTGGTACCAGCAGAAGCCAGGCCAGGCCCCTGCGCTGGTCATCTATTATGATAGCGACCGGCCCTCAGGCATCCCTGAGCGATTCTCTGGCTCCAACTCTGGGAACACGGCCACCCTGACCATCAGCAGGGTCGAAGGCGGGGATGAGGCCGACTATTACTGTCAGGTGTGGGATAGTAGTAGTGATCATTGGGTGTTCGGCGGAGGGACCAAGCTGACCGTCCTAGGTCAGCCCAAGGCTGCCCCCTCGGTCACTCTGTTCCCACCCTCGAG	IGLV3-21	IGLJ3	11	QVWDSSSDHWV	2.71
5.1.13F07	EVD5	1 month post discharge	Cloned	Antibody secreting cells	No binding	Not tested	-	-	-	-	Not tested	GGGGGAGGCTTGGTAGAGCCGGGGGGGTCCCTGAGACTCTCCTGTGCAGCCTCTGGATTCTCATTTAGCTTCTCTGCCATGACCTGGGTTCGCCAGGCTCCAGGGAAGGGGCTGGAGTGGCTCTCAACTATCACTGGAACTGGTGACACCACATACTACGCCGACTCCGTGAAGGGCCGGTTCACCATCTCCAGAGACAATTCCAAGAACACTCTCTATCTGCAGATGAGCAGCCTGAGAGTCGATGACACGGCCGTGTATTACTGTGCGAAACATACCGTGTCAGTCTGGGGGAATTCTCGATTTCCCTCGGGATGGTTGGACCTCTGGGGCCAGGGAACCCTCGTCACCGTCTCCTCAGCGTCGAC	IGHV3-23	IGHD3-16	IGHJ5	20	AKHTVSVWGNSRFPSGWLDL	9.74	IgG2	CCAGTCACCCTGTCTGTGTCCCCAGGGGAGAATGCCACTCTCTCCTGCAGGGCCAGTCAGGCTATTAGCAGCAACTTAGCCTGGTTCCGGCGGAGACCTGGCCAGGCTCCCAGGCTCCTCATCTATGGTGCATCCACCAGGGCCACTGGTATCCCAGCCAGGTTCAGTGGCAGTGGGTCTGGGACAGAATTCACTCTCACCATCAGCAGCCTGCAGTCTGAAGATTTTGCAATTTATTACTGTCAACAATATCATAACTGGCCTCCGCTCACTTTCGGCGGAGGGACCAAGGTGGAAATCAAACGTACG	IGKV3-15	IGKJ4	10	QQYHNWPPLT	6.98
5.1.13F08	EVD5	1 month post discharge	Cloned	Antibody secreting cells	No binding	Not tested	-	-	-	-	Not tested	GGGGCTGAGGTGAAGCAGCCTGGGTCCTCGGTGAAGGTCTCCTGCAAGGCTTCTGGAGGAACCTTCAGCAGCTATGGTATCAGTTGGGTGCGACAGGCCCCTGGACAAGGGCTTGAGTGGATGGGAGGGATCATCCCTGTCTTTGGTACAGCAAACTACGCACAGAAGTTCCAGGGCAGAGTCACGATTACCGCGGACAAATCTGCGAGCACAGCCTACATGGAGCTGACCAGCCTGAGATCTGAGGACACGGCCGTGTATTACTGTGCGAGAAGTACTAAGGGATGGAGTGATTCCTTCTACTACCACGCTATGGACGTCTGGGGCCTAGGGACCACGGTCACCGTCTCCTCAGCGTCGAC	IGHV1-69	IGHD3-3	IGHJ6	18	ARSTKGWSDSFYYHAMDV	3	IgG1	CCATCCTCCCTGTCTGCATCTGTAGGAGACACAGTCACCATCACTTGCCAGGCGAGTCAGGACATTAGCCACTATTTAAATTGGTATCAGCAGAAACCAGGAAAAGTCCCTAAGCTCCTGATCTACGATGCATCCAATTTTGAAACAGGGGTCCCATCAAGGTTCAGTGGAAGTGGATCTGGGACAGATTTTACTTTCACCATCAGCAGCCTGCAGCCTGAAGATATTGCAACATATTACTGTCAACAGTATGATGATCTCCCGCTCACTTTCGGCGGAGGGACCAAGGTGGAAATCAAACGTACG	IGKV1-33	IGKJ4	9	QQYDDLPLT	2.33
5.1.13F11	EVD5	1 month post discharge	Cloned	Antibody secreting cells	No binding	Not tested	-	-	-	-	Not tested	GGGGGAGGCCTGGTCAAGCCTGGGGGGTCCCTGAGACTCTCCTGTGCAGCCTCTGGATTCACCTTCAGTGCCTATAGCTTTAACTGGGTCCGCCAGGCTCCAGGGAAGGGGCCGGAGTGGGTCTCATCCATTAATATTAGGAGTACTTACATATACTACGCAGACTCAGTGAAGGGCCGATTCACCGTCTCCAGAGACAACGCCAAGAACTCACTGTATCTGCACATGAACAGCCTGAGAGCCGAGGACACGGCTGTGTATTACTGTGCGAGAGATATAATACGGGCAGCGAACTACTACTACTACGGTATGGACCTCTGGGGCCAAGGGACCACGGTCACCGTCTCCTCAGCGTCGAC	IGHV3-21	IGHD3-10	IGHJ6	17	ARDIIRAANYYYYGMDL	4.12	IgG2	CCCTCAGTGTCTGCGGCCCCAGGACAGAAGGTCACCATCTCCTGCTCTGGAAGCAGCTCCAACATTGGGAATAATTTTGTATCCTGGTACCGGCAGCTCCCAGGAACAGCCCCCAAACTCCTCATTTATGACAATAATAAGCGACCCTCAGGGATTCCTGACCGATTCTCTGGCTCCAAGTCTGGCGCGTCAGCCACCCTGGGCATCACCGGACTCCAGACTGGGGACGAGGCCGATTATTACTGCGGAACATGGGATAGCAGCCTGAGTGCTGGGGTGTTCGGCGGAGGGACCAAGCTGACCGTCCTAGGTCAGCCCAAGGCTGCCCCCTCGGTCACTCTGTTCCCGCCCTCGAG	IGLV1-51	IGLJ3	11	GTWDSSLSAGV	1.14
5.1.13G03	EVD5	1 month post discharge	Cloned	Antibody secreting cells	GP	Native or cleaved	-	-	+	-	Yes	GGCCCAGGACTGGTGAAGCCTTCGGGGACCCTGTCCCTCACCTGCGCTGTCTCTGGTGGCTCCATCAGCAGTACTAACTGGTGGAGTTGGGTCCGCCAGCCCCCAGGGAAGGGGCTGGAGTGGATTGGGGAAATCTATCATAGTGGGAGCACCAACTACAACCCGTCCCTCAAGAGTCGAGTCACCATATCACTAGACAAGTCCAAGGACCAGTTCTCCCTGAAGCTGAGCTCTGTGACCGCCGCGGACACGGCCGTGTATTACTGTGCTTATAGTAACACCTGGACAGGGGGGTGGGGCCAGGGAACCCTGGTCACCGTCTCCTCAGCGTCGAC	IGHV4-4	IGHD6-13	IGHJ5	9	AYSNTWTGG	1.12	IgG3	CCATCCTCCCTGTCTGCATCTGTAGGAGACAGAGTCACCATCACTTGCCGGGCAAGTCAGAGCATTAGCAGCTATTTAAATTGGTATCAGCAGAAACCAGGGAAAGCCCCTAAGGTCCTGATCTATTCTGCATTCAGTTTGCAAAATGGGGTCCCATCAAGGTTCAGTGGCAGTGGATCTGGGACAGATTTCACTCTCACCATCAGCAGTCTGCAACCTGAGGATTTTGCAACTTACTACTGTCAACAGAGTTACAGTACGCCTCGGACGTTCGGCCAAGGGACCAAGGTGGAAATCAAACGTACG	IGKV1-39	IGKJ1	9	QQSYSTPRT	1.94
5.1.13G08	EVD5	1 month post discharge	Cloned	Antibody secreting cells	No binding	Not tested	-	-	-	-	Not tested	GGGGGAGGCTTGGTACAGCCTGGGGGGTCCCTGAGACTCTCGTGTGCAGCCTCTGGATTCACCTTTAGTAGCTATGCCATGAGCTGGGTCCGCCAGGCTCCAGGGAAGGGGCTGGAGTGGGTCTCAAGTATGAGTAATAGTGGTGGTACCACATACTACGCAGACTCCGTGAAGGGCCGGTTCACCATCTCCAGAGACAATTCCAAGAACACACTGTATCTGCACATGAACAGCCTGAGAGCCGACGACACGGCCATATATTACTGTGCGAAAGCCCCGTTTCGCAGCAACTGGGACTACTACTTTGACTACTGGGGCCAGGGAACCCTGGTCACCGTCTCCTCAGCGTCGAC	IGHV3-23	IGHD6-13	IGHJ4	15	AKAPFRSNWDYYFDY	4.49	IgM	CCAGCCACCCTGTCTTTGTCTCCAGGGGAAAGAGCCACCCTCTCCTGCAGGGCCAGTCAGAGTGTTAGGAGCTACTTAGCCTGGTACCAACACAAACCTGGCCAGGCTCCCAGGCTCCTCATCTATGATGCATCCAACAGGGCCACTGGCATCCCAGCCAGGTTCAGTGGCAGTGGGTCTGGGACAGACTTCACTCTCACCATCAGCAGCCTAGAGCCTGAAGATTTTGCAGTTTATTACTGTCAGCAACGTGGCAACTGGCCTCTCACGTTCGCCCCTGGGACCAAAGTGGATATCAAACGTACG	IGKV3-11	IGKJ3	9	QQRGNWPLT	1.55
5.1.13G11	EVD5	1 month post discharge	Cloned	Antibody secreting cells	No binding	Not tested	-	-	-	-	Not tested	GGGGGAGGCTTAGTACAGCCTGGGGGGCCCCTGAGACTCTCCTGTGCAACCTCTGGATTCACCTTTACCACTTACGCCTTGAATTGGGTCCGCCAGGCTCCAGGCAAGGGCCTAGAGTGGGTCGCACAGATCAGTGCCAGTCCTGATCTCACATATTACGCAGACTCCGTGAGGGGCCGGTTCACCATCTCCAGAGACTATTCCAACAACACGGTTTATCTGCAAATGAACAGTCTGAGAGTCGAGGACACGGCCGTATATTACTGTGCGAGAAGTCAAGGTTATTTCTCTTGGTTCGACCCCTGGGGCCAGGGAACCCTGGTCACCGTCTCCTCAGCGTCGAC	IGHV3-23	IGHD3-22	IGHJ5	12	ARSQGYFSWFDP	12.36	IgG2	CCAGGCACCCTGTCTGTGTCTCCAGGGGAAACTGCCACCCTCTCCTGCAGGGCCAGTGAGACTGTTAGTAACAACCTGGCCTGGTACCAGCAGAAACCTGGCCAGGCTCCCAGGCTCCTCATCTATGGTGCAACCACCAGGGCCACTGGTATCCCAGACAGGTTCACTGGCAGTGGGTTTGCGACAGAGTTCACTCTCATCATCAGCAGTCTGCAGTCTGAAGATTTTGCAGTTTATTACTGTCAGCAGTATAATAAGTGGCCCCCGTACACTTTTGGCCAGGGGACCAAGGTGGAAATCAAACGTACG	IGKV3-15	IGKJ2	10	QQYNKWPPYT	6.59
5.1.13H04	EVD5	1 month post discharge	Cloned	Antibody secreting cells	No binding	Not tested	-	-	-	-	Not tested	GGGGGAGGCTTGGTCCAACCGGGGGGGTCCCTAAGACTCTCCTGTGTAGGCTCTGGATTCATCTTTAGTAGTCATTGGATGAACTGGGTCCGCCAGGCCCCAGGGAAGGGGCTGGAGTGGGTGGCCAACATAAAGGGGGATGGAAGTGTGAGACAGTATATGGAGTCTGTGAAGGGCCGATTCACCATCTCCAGGGACAACGCCAAGAACTCAATGTATCTGCAAATGAACTCCCTGAGACCCGAGGACACGGCTGTGTATTATTGTATGAGTCCTTGGATAGCTACAGAAGGAACGGGCCCCGTCTGGGGCCAAGGGACCACGGTCACCGTCTCTTCAGCGTCGAC	IGHV3-7	IGHD1-1	IGHJ3	13	MSPWIATEGTGPV	9.36	IgG2	CCAGGCACCCTGTCCTTGTCTCCAGGGGAAAGAGCCACCCTCTCCTGTAGGGCCAGTCAGAGTGTTACCAGCGGTTACTTGGCCTGGTATCAGCAGAGACCTGGCCAGGCCCCCAGGCTCCTCATCTATGGTGTATCCACCAGGGCCACTGGCATCCCAGACAGGTTCAGTGGCAGTGGGTCTGGGACAGACTTCACCCTCACCATCATTGGCCTGGAACCTGAAGATTTTGCAGTGTATTACTGTCAACAATATGATACGGCACCTGACACTTTTGGCCAGGGGACCAAGGTGGAAATCAAACGTACG	IGKV3-20	IGKJ2	9	QQYDTAPDT	8.43
5.1.13H05	EVD5	1 month post discharge	Cloned	Antibody secreting cells	No binding	Not tested	-	-	-	-	Not tested	GGGGGAGGCTTGGTACAGCCTGGGGGGCCCCTGAGACTCTCCTGTGCAGCCTCTGGATTCACCTTTAGCAACTATGCCATGAGCTGGGTCCGCCAGGCACCAGAGAAGGGGCTGGAGTGGGTCTCAGCTATTAGTGGTAGTGGTGATAGCACATACTACGCAGACTCCGTGAAGGGCCGGGTCACCATCTCCAGAGACAATTCCAGGAACGCGCTGTATCTGCAAATGAGCAGCCTGAGAGCCGAAGACACGGCCGTATATTACTGTGCGAAATATCGGGGGCCCAGCAGCTCGTCATTTGTTGACTACTGGGGCCAGGGAACCCTGGTCACCGTCTCCTCAGCGTCGAC	IGHV3-23	IGHD6-6	IGHJ4	14	AKYRGPSSSSFVDY	3.75	IgG1	CCATCTTCCGTGTCTGCATCTGTAGGAGACAGAGTCACCATCACTTGTCGGGCGAGTCAGGGTATTAGCAGCTGGTTAGCCTGGTATCAGCAGAAACCAGGGAAAGCCCCTAACCTCCTGATCTATGCTGCATCCACTTTGCAAAGTGGGGTCCCATCAAGGTTCAGCGGCAGTGGATCTGGGACAGATTTCACTCTCACCATCAGCAGCCTGCAGCCTGAAGATTTTGCAACTTACTATTGTCAACAGGCTAACAGTTTCCCGCTCACTTTCGGCGGAGGGACCAAGGTGGAGATCAAACGTACG	IGKV1-12	IGKJ4	9	QQANSFPLT	0.78
5.1.1A03	EVD5	1 month post discharge	Cloned	GP-negative activated B cells	NP	Not tested	-	-	-	-	Not tested	GGGGCTGAGGTGAAGAAGCCTGGGTCCTCGGTGAAGGTCTCCTGCAAGGCTTCTGGAGGCACCTTCAGCAGCTATGCTATCAGCTGGGTGCGACAGGCCCCTGGACAAGGGCTTGAGTGGATGGGAAGGATCATCCCTATCCTTGGTATAGCAAACTACGCACAGAAGTTCCAGGGCAGAGTCACGATTACCGCGGACAAATCCACGAGCACAGCCTACATGGAGCTGAGCAGCCTGAGATCTGAGGACACGGCCGTGTATTACTGTGCGAGAGCAGCAGCTGGTAAAAACAACTGGTTCGACCCCTGGGGCCAGGGAACCCTGGTAACCGTCTCCTCAGCGTCGAC	IGHV1-69	IGHD6-13	IGHJ5	13	ARAAAGKNNWFDP	0	IgM	CCCTCAGCGTCTGGGACCCCCGGGCAGAGGGTCACCATCTCTTGTTCTGGAAGCAGCTCCAACATCGGAAGTAATTATGTATACTGGTACCAGCAGCTCCCAGGAACGGCCCCCAAACTCCTCATCTATAGGAATAATCAGCGGCCCTCAGGGGTCCCTGACCGATTCTCTGGCTCCAAGTCTGGCACCTCAGCCTCCCTGGCCATCAGTGGGCTCCGGTCCGAGGATGAGGCTGATTATTACTGTGCAGCATGGGATGACAGCCTGAGTGGTCCGGTATTCGGCGGAGGGACCAAGCTGACCGTCCTAGGTCAGCCCAAGGCTGCCCCCTCGGTCACTCTGTTCCCACCCTCGAG	IGLV1-47	IGLJ2	11	AAWDDSLSGPV	0
5.1.1A06	EVD5	1 month post discharge	Cloned	GP-negative activated B cells	VP40	Not tested	-	-	-	-	Not tested	GGGGGAGGCTTGGTAAAGCCAGGGCGGTCCCTGAGACTCTCCTGTACAGCTTCTGGATTCACCTTTGGTGATTATGGTATGAGCTGGTTCCGCCAGGCTCCAGGGAAGGGGCTGGAGTGGGTAGGTTTCATTAGAAGCAAAGCTTATGGTGGGACAACAGAATACGCCGCGTCTGTGAAAGGCAGATTCACCATCTCAAGAGATGATTCCAAAAGCATCGCCTATATGCAAATGAACAGCCTGAAAACCGAGGACACAGCCGTGTATTACTGTAGTAGCGAAGCAGCAGCTGGCCTGAAGTACTTCGATCTCTGGGGCCGTGGCACCCTGGTCACCGTCTCCTCAGCGTCGAC	IGHV3-49	IGHD6-13	IGHJ2	13	SSEAAAGLKYFDL	0.73	IgG1	CCAGACTCCCTGGCTGTGTCTCTGGGCGAGAGGGCCACCTTCAACTGCAAGTCCAGCCAGAGTGTTTTATACAGCTCCAACAATAAGAACTACTTAGCTTGGTACCAGCAGAAACCAGGACAGCCTCCTAAGCTGCTCATTTACTGGGCATCTACCCGGGAATCCGGGGTCCCTGACCGATTCAGTGGCAGCGGGTCTGGGACAGATTTCACTCTCACCATCAGCAGCCTGCAGGCTGAAGATGTGGCAGTTTATTACTGTCAGCAATATTATACTACTCCCCTCACTTTCGGCGGAGGGACCAAGGTGGAAATCAAACGTACG	IGKV4-1	IGKJ4	9	QQYYTTPLT	0.72
5.1.1A07	EVD5	1 month post discharge	Cloned	GP-negative activated B cells	No binding	Not tested	-	-	-	-	Not tested	GGGGGAGGCGTTGTCCAGCCCGGGAAGTCCCTGAGACTCTCCTGTAAAGCCTCTGGATTCAATTTCAGGGCTTATGCCATGCACTGGGTCCGCCAGGCTCCAGGCAAGGGACTGGAATGGCTGGCTCTTAGTTCGTATGATGAGACTAATGTCTATTATTCAGACTCCGTGCAGGGCCGATTCACCATTTCCAGAGACAACTCCAACAACGAGGTACATCTCCAAATGAACCGTCTGACAATGCAAGACACGGCTACGTACTACTGTGCGAAAGACTACGATTATTGGGGCTCGGGGAGCCCCCCTCAGGCCTTGGACGTCTGGGGCCGAGGGACCACGGTCACCGTCTCTTCAGCGTCGAC	IGHV3-30	IGHD3-10	IGHJ3	18	AKDYDYWGSGSPPQALDV	18.35	IgA1	CCCTCAGTGTCTGGGGCCCCCGGACAAAGAGTCACCATCTCTTGTTCTGGAACTACAGCCAACGTCGGAAGCAACTTCATCTTCTGGTATCAGCAATTTCCGGGAGCAGCCCCCAGACTCCTCATCCAGAAGACTAATGAGCGACACGCAGGGGTGTCTGACCGATTCTCTGGCTCCAGGTCTGGCACCTCAGCCTCCCTGGACATCAGTGGACTCCAGTCCGAAGATGAGGCTGATTATTATTGTGCAGCGTGGGATGACAGTCTGAGTAGCACTGTCTTCGGAACTGGGACCAAGGTCACCGTGCAAGGTCAGCCCAAGGCCAACCCCACTGTCACTCTGTTCCCGCCCTCGAG	IGLV1-47	IGLJ1	11	AAWDDSLSSTV	16.67
5.1.1A10	EVD5	1 month post discharge	Cloned	GP-negative activated B cells	No binding	Not tested	-	-	-	-	Not tested	GGGGGAGGCTTGGTAAAGCCTGGGGGGTCCCTTAGACTCTCCTGTGCAGCCTCTGGATTCACTTTCAGTAACGCCTGGATGAGTTGGGTCCGCCAGGCTCCAGGGAAGGGGCTGGAGTGGGTTGGCCGTATTAAAAGCAAAGTTGATGGTGGGACAACAGAGTACGCTGCACCCGTGAAAGGCAGATTCACCATCTCAAGAGATGATTCAAAAAACACGCTGTATCTGCAAATGAACAGCCTGAAAACCGAGGACACAGCCGTGTATTACTGTGTCACAATCCCCTCCTGGTTCAGGAGAGCTGACTACTGGGGCCAGGGAACCCTGGTCACCGTCTCCTCAGCGTCGAC	IGHV3-15	IGHD3-10	IGHJ4	12	VTIPSWFRRADY	1.47	IgG1	GCCTCCGTGTCTGGGTCTCCTGGACAGTCGATCACCATCTCCTGCACTGGAACCAGCAGTGACGTTGGTGGTTATAACTATGTCTCCTGGTACCAGCAGTACCCAGGCAAAGCCCCCAAACTCATGATTTATGATGTCAGTAATCGGCCCTCAGGGGTTTCTTATCGCTTCTCTGGCTCCAAGTCTGGCAACACGGCCTCCCTGACCATCTCTGGGCTCCAGGCTGAGGACGAGGCTGATTATTACTGCAGCTCATATACAAGCAGCAGCACTTATGTCTTCGGAACTGGGACCAAGGTCACCGTCCTAGGTCAGCCCAAGGCCAACCCCACTGTCACTCTGTTCCCACCCTCGAG	IGLV2-14	IGLJ1	10	SSYTSSSTYV	1.5
5.1.1C05	EVD5	1 month post discharge	Cloned	GP-negative activated B cells	No binding	Not tested	-	-	-	-	Not tested	GGAGCAGAGGTGAAAAAGCCCGGGGAGTCTCTGAGGATCTCCTGTAAGGGTTCTGGATACAGCTTTACCAGCTACTGGATCAGCTGGGTGCGCCAGATGCCCGGGAAAGGCCTGGAGTGGATGGGGAGGATTGATCCTAGTGACTCTTATACCAACTACAGCCCGTCCTTCCAAGGCCACGTCACCATTTCAGCTGACAAGTCCATCAGCACTGCCTACCTGCAGTGGAGCAGCCTGAAGGCCTCGGACACCGCCATGTATTATTGTGGGAGGCATAGTGGCTACGATGTATTGTTTGACAACTGGGGCCAGGGAACCCTGGTCACCGTCTCCTCAGCGTCGAC	IGHV5-10-1	IGHD5-12	IGHJ4	12	GRHSGYDVLFDN	0.75	IgG1	CCACTCTCCTCACCTGTCACCCTTGGACAGCCGGCCTCCATCTCCTGCAGGTCTAGTCAAAGCCTCGTAGACAGTGATGGAAACAGCTACTTGAGTTGGCTTCAGCAGAGGCCAGGCCAGCCTCCAAGACTCCTAATTTATAAGATTTCTAACCGGTTCTCTGGGGTCCCGGACAGATTCAGTGGCAGTGGGGCAGGGACAGATTTCACACTGAAAATCAGCAGGGTGGAAGCTGAGGATGTCGGGGTTTATTACTGCATGCAAGTTACACAATTTCCGTGGACGTTCGGCCAAGGGACCAAGGTGGAAATCAAACGTACG	IGKV2-24	IGKJ1	9	MQVTQFPWT	1.47
5.1.1C10	EVD5	1 month post discharge	Cloned	GP-negative activated B cells	VP40	Not tested	-	-	-	-	Not tested	GGAGCAGAGGTGAAAAAGCCCGGGGAGTCTGTGAAGATCTCCTGTAAGGGTTCTGGATACAGCTTTACCTTCTACTGGATCGGCTGGGTGCGCCAGATGCCCGGGAAAGGCCTGGAGTGGATGGGGATCATCTATCCTGGTGACTCTGATACCAGATACAGCCCGTCCTTCGAAGGCCAGGTCACCATCTCAGCCGACAAGTCCATCAGCACCGCCTACCTGCAGTGGAGCAGCCTGAAGGCCTCGGACACCGCCATGTATTACTGTGCGAGAAGTCGAATAGCAGCAGCTGGCGATGCTTTTGATATCTGGGGCCAAGGGACAATGGTCACCGTCTCTTCAGCGTCGAC	IGHV5-51	IGHD6-13	IGHJ3	14	ARSRIAAAGDAFDI	1.5	IgG1	CCCTCAGCGTCTGGGACCCCCGGGCAGAGGGTCACCATCTCTTGTTCTGGAAGCAGCTCCAACATCGGAAGTAATACTGTAAACTGGTACCAGCAGCTCCCAGGAACGGCCCCCAAACTCCTCATCTATAGTAATAATCAGCGGCCCTCAGGGGTCCCTGACCGATTCTCTGGCTCCAAGTCTGGCACCTCAGCCTCCCTGGCCATCAGTGGGCTCCAGTCTGAGGATGAGGCTGATTATTACTGTGCAGCATGGGATGACAGCCTGAATGGTTATGTCTTCGGAACTGGGACCAAGGTCATCGTCCTAGGTCAGCCCAAGGCCAACCCCACTGTCACTCTGTTCCCGCCCTCGAG	IGLV1-44	IGLJ1	11	AAWDDSLNGYV	0
5.1.1D04	EVD5	1 month post discharge	Cloned	GP-negative activated B cells	No binding	Not tested	-	-	-	-	Not tested	GGAGGAGCCTTGGTCCAGCCTGGGGGGTCCCTGAGACTCTCCTGTGCAGCCTCTGGGTTCACCGTCAGCAACAACTACATGAGCTGGGTCCGCCAGGCTCCAGGGAAGGGGCTGGAGTGGGTCTCAGTTATCTACAGCGGTGGTAGCACATACTACGCAGACTCCGTGAAGGGCCGATTCACCATTTTTAGACACAATTCCAAGAACACACTGTATCTTCAAATGAGCAGCCTGAGAACTGAGGACACGGCCGTGTATTACTGTGCGAGATCCCTAAACTACGGTGAATCGTATTACTACTACTACTACGGTATGGACGTCTGGGGCCAAGGGACCACGGTCACCGTCTCCTCAGCGTCGAC	IGHV3-53	IGHD4-17	IGHJ6	19	ARSLNYGESYYYYYYGMDV	4.17	IgG1	CCAGGCACCCTGTCTTTGTCTCCAGGGGAAAGAGCCACCCTCTCCTGCAGGGCCAGTCAGAGTATTAGCAGCAGCTACTTAGCCTGGTACCAGCAGAAACCTGGCCAGGCTCCCAGGCTCCTCATCTATGGTGCATCCAGGAGGGCCCCTGGCATCCCAGACAGGTTCAGTGGCACTGGGTCTGGGACAGACTTCACTCTCACCATCAGCAGACTGGAGCCTGAAGATTTTGCAGTGTATTACTGTCAGCAGTATGGTAGCTCACCTCCGGGGACGTTCGGCCAAGGGACCAAGGTGGAAATCAAACGTACG	IGKV3-20	IGKJ1	10	QQYGSSPPGT	1.53
5.1.1D08	EVD5	1 month post discharge	Cloned	GP-negative activated B cells	No binding	Not tested	-	-	-	-	Not tested	GGGGGAGGCTTGGTCCAGCCTGGGGGGTCCCTGAGACTCTCCTGTGCAGCCTCTGGATTCACCTTTAGTAACTATTGGATGAGCTGGGTCCGCCAGGCTCCAGGGAAGGGGCTGGAGTGGGTGGCCAACATAAAGGAAGATGGAAGTGAGAAAGACTATGTGGACTCTGTGAAGGGCCGATTCACCATCTCCAGAGACAACGCCAAGAACTCGCTGTATCTGCAAATGAACAGCCTGAGAGCCGAGGACACGGCCGTGTATTACTGTGCGAGAGATACATTTGTGGAAGGACCAGGTGCTATATTCTATTACTACTACGCTATGGACGTCTGGGGCCAAGGGACCACGGTCACCGTCTCCTCAGCGTCGAC	IGHV3-7	IGHD2-2	IGHJ6	21	ARDTFVEGPGAIFYYYYAMDV	1.5	IgG1	CCAGCCACCCTGTCTGTGTCTCCAGGGGAAAGAGCCACCCTCTCCTGCAGGGCCAGTCAGAGTGTTAGCAGCAACTTAGCCTGGTATCAGCAGAAACCTGGCCAGGCTCCCAGGCTCCTCATCTATGATGCATCCACCAGGGCCACTGGTATCCCAGCCAGGTTCAGTGGCAGTGGGTCTGGGACAGAGTTCACTCTCACCATCAGCAGCCTGCAGTCTGAAGATTTTGCAGTTTATTACTGTCAGCAGTATAATAACTGGCCTCCGATCACCTTCGGCCAAGGGACACGACTGGAGATTAAACGTACG	IGKV3-15	IGKJ5	10	QQYNNWPPIT	0.78
5.1.1D10	EVD5	1 month post discharge	Cloned	GP-negative activated B cells	No binding	Not tested	-	-	-	-	Not tested	GGGGGAGGCCTGGTCAAGCCTGGGGGGTCCCTGAGACTCTCCTGTGCAGCCTCTGGGTTCACCTTCAGTAGCTATAGCATGAGTTGGGTCCGCCAGGCTCCAGGGAAGGGGCTGGAGTGGGTCTCATCCATTAGTAGCAGTAGTAGTTACATTTACTACGCTGACTCAGTGAAGGGCCGATTCACCATCTCCAGAGACAACGCCAAGAACTCACTGTATCTGCAAATGAACAGCCTGAGAGACGAGGACACGGCTGTTTATTACTGTGCGAGAGATCAGTATGATTCCGTCAGGGGATACTTTGACTATTGGGGCCAGGGAACCCTGGTCACCGTCTCCTCAGCGTCGAC	IGHV3-21	IGHD3-16	IGHJ4	14	ARDQYDSVRGYFDY	3	IgG1	CCATCCTCCCTGTCTGCATCTGTAGGAGACAGAGTCACCATCACTTGCCAGGCGAGTCAGGACATTAGCAACTTTTTAAATTGGTATCAGCAGAAACCAGGGAAAGCCCCTAAGCTCCTGATCTACGATGCATCCAATTTGGAAACAGGGGTCCCATCCAGGTTCAGTGGGAGTGGATCTGGGACAGATTTTACTTTCACCATCAGCAGCCTGCAGCCTGAAGATATTGCAACATATTACTGTCAACAGTATGGTAATCTCCCGTGGACGTTCGGCCAAGGGACCAAGGTGGAGATCAAACGTACG	IGKV1-33	IGKJ1	9	QQYGNLPWT	1.55
5.1.1D11	EVD5	1 month post discharge	Cloned	GP-negative activated B cells	VP40	Not tested	-	-	-	-	Not tested	GGCCCAGAACTGGTGAAGCCTTCGGAGACCCTGTCCCTCACCTGCACTGTCTCTGGTGGCTCCATCAGCAGTAGTGGTTACTACTGGGGCTGGATCCGCCAGCCCCCAGGGAAGGGGCTGGAGTGGATTGGGAGTATCTATTATAGTGGGAGCACCTACTACAACCCATCCCTCCAGAGTCGAGTCACCATATCCGTAGACACGTCCAAGAACCAGTTCTCCCTGAAGCTGAGCTCTGTGACCGCCGCAGACACGGCTGTGTATTACTGTGCGAGATTTTCGGCGTATCACTATGATAGTAGTGGTTATTATGCCACGTACCACTTTGACTACTGGGGCCAGGGAACCCTGGTCACCGTCTCCTCAGCGTCGAC	IGHV4-39	IGHD3-22	IGHJ4	21	ARFSAYHYDSSGYYATYHFDY	1.48	IgG3	CCCTCCGCGTCCGGGTCTCCTGGACAGTCAGTCACCATCTCCTGCACTGGAACCAGCAGTGACGTTGGTGGTTATAACTATGTCTCCTGGTACCAACAGCACCCAGGCAAAGCCCCCAAACTCATGATTTATGAGGTCACTAAGCGACCCTCAGGGGTCCCTGATCGCTTCTCTGGCTCCAAGTCTGGCAACACGGCCTCCCTGACCGTCTCTGGGCTCCAGGCTGAGGATGAGGCTGATTATTACTGCAGCTCATATGCAGGCAGCAACACCCATGTCTTCGGAACTGGGACCAAGGTCACCGTCCTAGGTCAGCCCAAGGCCAACCCCACTGTCACTCTGTTCCCACCCTCGAG	IGLV2-8	IGLJ1	10	SSYAGSNTHV	0.75
5.1.1E02	EVD5	1 month post discharge	Cloned	GP-negative activated B cells	No binding	Not tested	-	-	-	-	Not tested	GGGGCTGAGGTGAAGAAGCCTGGGTCCTCGGTGAAGGTCTCCTGCAAGGCTTCTGGAGGCCCCTTCAGCAACTATGCTATCAGCTGGGTGCGACAGGCCCCTGGACAAGGGCTTGAGTCGATGGGAACGATCATCCCTATTTTTGGAACAACAAACTACGCACAGAAGTTCCAGGGCAGAGTCACGATAACCGCGGACGAATCCACGAGGATAGCCTACTTGGAGCTGAGCAGCCTGAGATCTGAGGACACGGCCATGTATTACTGTGCGAGAGAGGACTACGCGGGGTGGTTCGACCCCTGGGGCCAGGGAACCCTGGTCACCGTCTCCTCAGCGTCGAC	IGHV1-69	IGHD4-17	IGHJ5	11	AREDYAGWFDP	4.87	IgG1	CCAGGCACCCTGTCTTTGTCTCCAGGGGAAAGAGCCACCCTCTCCTGCAGGGCCAGTCAGAGTGTTAGCAGCAGCTACTTTGCCTGGTACCAGCAGAAACCTGGCCAGGCTCCCAGGCTCCTCATCTATGGTGCATCCAGCAGGGCCACTGGCATCCCAGACAGGTTCAGTGGCAGTGGGTCTGGGACAGACTTCACTCTCACCATCGGCAGACTGGAGCCTGAAGATTTTGCAGTGTATTACTGTCAGCAGTATGGTAGCTCACCGTCCACTTTTGGCCAGGGGACCAAGGTGGAAATCAAACGTACG	IGKV3-20	IGKJ2	9	QQYGSSPST	0.77
5.1.1E04	EVD5	1 month post discharge	Cloned	GP-negative activated B cells	No binding	Not tested	-	-	-	-	Not tested	GGGGCTGAGGTGAAGAAGCCTGGGGCCTCAGTGAAGGTCTCCTGCAAGGCTTCTGGATACAGCTTCACCAGTTATGATATCAACTGGGTGCGAGAGGCCACTGGACAAGGGCTTGAGTGGATGGGATGGATGAACCCTAATATTGGTAACACAGGCTATGCACAGAAGTTCCAGGGCAGAGTCACCATGACCAGGGACACCTCCATAAGCACAGCCTACATGGAGCTGAGCAGCCTGATATCTGAGGACACGGCCGTGTATTACTGTGCGAGAGGCTATGGTGCATATAGTGGCTACGCGTCGGGAAAACAGAACAATTGGTTCGACCCCTGGGGCCAGGGAACCCTGGTCACCGTCTCCTCAGCGTCGAC	IGHV1-8	IGHD5-12	IGHJ5	21	ARGYGAYSGYASGKQNNWFDP	2.25	IgG1	CCAGCCACCCTGTCTGTGTTTCCAGGGGAAAGAGCCACCCTCTCCTGCAGGGCCAGTCAGAGTGTTAGCAGCAACTTAGCCTGGTACCAGCAGAAACCTGGCCAGGCTCCCAGGCTCCTCATCTATGGTGCATCCACCAGGGCCACTGGTATCCCAGCCAGGTTCAGTGGCAGTGGGTCTGGGACAGAGTTCACTCTCACCATCAGCAGCCTGCAGTCTGAAGATTTTGCAGTTTATTACTGTCAGCAGTGTAATAACTGGCCTCCGTGGACGTTCGGCCAAGGGACCAAGGTGGAAATCAAACGTACG	IGKV3-15	IGKJ1	10	QQCNNWPPWT	0.78
5.1.1E06	EVD5	1 month post discharge	Cloned	GP-negative activated B cells	No binding	Not tested	-	-	-	-	Not tested	GGGGCTGAGGTGAAGAAGCCTGGGGCCTCAGTGAAGGTTTCCTGCAAGGCCTCTGGATACACCTTCACCAGCTACTATATGCACTGGGTGCGACAGGCCCCTGGACAAGGGCTTGAGTGGATGGGAATAATCAACCCCAGTGGTGGTGGCACAAGCTACGCACAGAAGTTCCAGGGCAGAGTCACCATGACCAGGGACACGTCCACGAGCACAGTCTACATGGAGTTGAGTAGCCTGAGATCTGAGGACACGGCCGTGTATTATTGTGCGAGAGTCGAATCAGGTCTCTACGCGCCCCACTACTGGGGCCAGGGAACCCTGGTCACCGTCTCCTCAGCGTCGAC	IGHV1-46	IGHD4-17	IGHJ4	12	ARVESGLYAPHY	2.25	IgG1	CCATCCACCCTGTCTGCATCTGTAGGAGACAGAGTCACCATCACTTGCCGGGCAAGTCAGGGCATTAGAAATGATTTAGGCTGGTATCAGCAGAAACCAGGGAAAGCCCCTAAGCGCCTGATCTATGCTGCATCCAGTTTACAAAGTGGGGTCCCATCAAGGTTCAGCGGCAGTGGATCTGGGACAGAATTCACTCTCACAATCAGCAGCCTGCAGCCTGAAGATTTTGCAACTTATTACTGTCTACAGCATAATAGTTACCTCCTGACTTTCGGCGGAGGGACCAAGGTGGAAATCAAACGTACG	IGKV1-17	IGKJ4	9	LQHNSYLLT	0.78
5.1.1E11	EVD5	1 month post discharge	Cloned	GP-negative activated B cells	GP	DTT only	+	+	+	+	No	GGCCCAGGACTGGTGAAGCCTTCGGAGACCCTGTCCCTCACCTGCACTGTCTCTGGTGGCTCCGTCAGCAGTGGTAGTTACTACTGGAGCTGGATCCGGCAGCCCCCAGGGAAGGGACTGGAGTGGATTGGGTGTCTCTATTACAGTGGGAGCACCAATTACAACCCCTCCCTCAAGAGTCGAGTCACCATATCAGTAGACACGTCCAAGAACCAGTTCTCCCTGAAGCTGAGCTCTGTGACCGCTGCGGACACGGCCGTGTATTACTGTGCGAGAGTTCGCGGTAACCCCGACCTCTACTACAACTTCGGTATGGACGTCTGGGGCCAAGGGACCACGGTCACCGTCTCCTCAGCGTCGAC	IGHV4-61	IGHD4-23	IGHJ6	17	ARVRGNPDLYYNFGMDV	1.11	IgG1	CCTTCCACCCTGTCTGCATCTGTAGGAGACAGAGTCACCATCACTTGCCGGGCCAGTCGGAGTATTAGTAGCTGGTTGGCCTGGTATCAGCAGAAACCAGGGAAAGCCCCTAACCTCCTGATCTATAAGGCGTCTACTTTAGAAAGTGGGGTCCCATCAAGGTTCAGCGGCAGTGGATCTGGGACAGAATTCACTCTCACCATCAGCAGCCTGCAGCCTGATGATTTTGCAACTTATTACTGCCAACAGTATAATAGTTATTCGACGTGGACGTTCGGCCAAGGGACCAAGGTGGAAATCAAACGTACG	IGKV1-5	IGKJ1	10	QQYNSYSTWT	1.16
5.1.1G03	EVD5	1 month post discharge	Cloned	GP-negative activated B cells	No binding	Not tested	-	-	-	-	Not tested	GGGGGAGGCTTAGTACAGCCTGGGGGGTCCCTGAGACTCTCCTGTGCAGCCTCTGGTTTCACCTTTAGCCTCTATGCCATGACCTGGGTCCGCCAGGCTCCAGGGAAGGGGCTGGAGTGGGTCTCAGGCATTAGTGTTAGAGGTGGTGGCACTTCCTACTCAGACTCCGTGAAGGGCCGGTTCACCATCTCCAGAGACAATTCCAAGAACACATTGTATTTGCAAATGAACAGCCTGAGAGCCGAGGACACGGCCGTATATTACTGTGCGAAAGCACAGGAATGTAGCAGCACAACCTGCTATGCGTTCGATATCTGGGGCCAAGGGACAATGGTCACCGTCTCTTCAGCGTCGAC	IGHV3-23	IGHD2-2	IGHJ3	16	AKAQECSSTTCYAFDI	5.99	IgM	CCACTCTCCCTGCCCGTCACCCCTGGAGAGCCGGCCTCCATCTCCTGCAGGTCTAGTCAGAGCCTCCTGCATAGTGATGGATACAACTATTTGGATTGGTATCTGCAGAAGCCAGGGCAGTCTCCACATCTCCTGATCTATTTGGGTTCTAATCGGGCCTCCGGGGTCCCTGGCAGGTTCAGTGGCAGTGGATCAGGCACAGACTTTACACTGAAAATCAGCAGAGTGGAGGCTGAGGATGCTGGGGTTTATTACTGCATGCAAGCTCTACAAAGTCACCGGACGTTCGGCCAAGGGACCAAGGTGGAAATCAAACGTACG	IGKV2-28	IGKJ1	9	MQALQSHRT	2.2
5.1.1G07	EVD5	1 month post discharge	Cloned	GP-negative activated B cells	GP	DTT only	+	+	+	-	No	GGAGCTGAGGTGAAGAAGCCTGGGGCCTCAGTGAAGGTCTCCTGCAAGGCTTCTGGTTACACCTTTAACAGATATGGTATCAGCTGGGTGCGACAGGCCCCTGGACAAGGGCTTGAGTGGATGGGATGGATCAGCGCTTATAATGGTAACACAAACTACGCACAGAAGTTCCAGGGCAGAGTCACCATGACCACAGACACATCCACGAGCACAGCCTATTTGGAGCTGAGGAGCCTGAGATCTGACGACACGGCCGTGTATTACTGTGCGAGAGTCATTAGTATGATATTGGTGGGCCCCTTTGACTACTGGGGCCAGGGAACCCTGGTCACCGTCTCCTCAGCGTCGAC	IGHV1-18	IGHD3-22	IGHJ4	14	ARVISMILVGPFDY	2.62	IgG1	CCAGGCACCCTGTCTTTGTCTCCAGGGGAAAGAGTCACCCTCTCCTGCAGGGCCAGTCAGAGTGTTAGCAGCAGCTACTTAGCCTGGTACCAGCAGAAGCCTGGCCAGGCTCCCAGGCTCCTCATCTATGGTGCATCCAGCAGGGCCACTGGCATCCCAGACAGGTTCAGTGGCAGTGGGTCTGGGACAGACTTCACTCTCACCATCAGCAGACTGGAGCCTGAAGATTTTGCAGTGTATTACTGTCAGCAGTATGGTAACTCACCGCTCACTTTCGGCGGAGGGACCAAGGTGGAAATCAAACGTACG	IGKV3-20	IGKJ4	9	QQYGNSPLT	1.15
5.1.1G10	EVD5	1 month post discharge	Cloned	GP-negative activated B cells	VP40	Not tested	-	-	-	-	Not tested	GGACCAGAGGTGAAAAAGCCCGGGGAGTCTCTGACGATCTCCTGTAAGGGTTCTGGATACAGCTTTACCAACTACTGGATCGGCTGGGTGCGCCAGATGCCCGGGAAAGGCCTGGAGTGGATGGGGATCATCTATCCTGGTGACTCTGATACCAGATACAGCCCGTCCTTCCAAGGCCAGGTCACCATCTCAGCCGACAAGTCCATCAGCACCGCCTACCTGCAGTGGAGCAGCCTGAAGGCCTCGGACACCGCCATGTATTACTGTGCGAGAACCCGTTCCTTCTATACGGGGGGTTTTGACTACTGGGGCCAGGGAACCCTGGTCACCGTCTCCTCAGCGTCGAC	IGHV5-51	IGHD2-2	IGHJ4	13	ARTRSFYTGGFDY	1.12	IgG1	CCAGCCACCCTGTCTTTGTCTCCAGGGGAAAGAGCCACCCTCTCCTGCAGGGCCAGTCAGAGTGTTAGCAACTACTTAGCCTGGTACCAACAGAAACCTGGCCAGGCTCCCAGGCTCCTCATCTATGATGCATCCAACAGGGCCACTGGCATCCCAGCCAGGTTCAGTGGCAGTGGGTCTGGGACAGACTTCATTCTCACCATCAGCAGCCTAGAGCCTGAGGATTTTGCAATTTATTACTGTCAGCAGCGTAGCAACTGGCCGTTCACTTTTGGCCAGGGGACCAAGGTGGAGATCAAACGTACG	IGKV3-11	IGKJ2	9	QQRSNWPFT	1.55
5.1.1H02	EVD5	1 month post discharge	Cloned	GP-negative activated B cells	No binding	Not tested	-	-	-	-	Not tested	GGGGGAGGCGTGGTCCAGCCCGGGAGGTCCCTGAGACTCTCCTGTGCAGCGTCTGGATTCACCTTCAGTACCTTTGGCATGCACTGGGTCCGCCAGGCTCCAGGCAAGGGGCTGGAGTGGGTGGCAGTTATATGGTATGATGGAAGTAATAAATACCATGCAGACTCCGTGAAGGGCCGATTCACCATCTCCAGAGACAATTCCAAGAACACGCTGTATCTGCACATGAACAGCCTGAGAGCCGAGGACACGGCTGTGTATTACTGTGCGAGAGCCATTAGCAGTAGCTGGTTCGGGGGGGCTTACTACTTCTACTACGGTATGGACGTCTGGGGCCATGGGACCACGGTCACCGTCTCCTCAGCGTCGAC	IGHV3-33	IGHD6-13	IGHJ6	21	ARAISSSWFGGAYYFYYGMDV	1.87	IgG3	GCCTCCGTGTCTGGGTCTCCTGGACAGTCGATCACCATCTCCTGCACTGGAACCAGCAGTGACGTTGGTGGTTATAACTATGTCTCCTGGTACCAACAGCACCCAGGCAAAGCCCCCAAACCCATGATTTATGATGTCAGTAGTCGGCCCTCAGGGGTTTCTAATCGCTTCTCTGGCTCCAAGTCTGGCAACACGGCCTCCCTGACCATCTCTGGGCTCCAGGCTGAGGACGAGGCTGATTATTACTGCAGCTCATATACAAGCGCCAGCACCGAAGTCTTCGGAACTGGGACCAAGGTCACCGTCCTAGGTCAGCCCAAGGCCAACCCCACTGTCACTCTGTTCCCGCCCTCGAG	IGLV2-14	IGLJ1	10	SSYTSASTEV	1.87
5.1.1H04	EVD5	1 month post discharge	Cloned	GP-negative activated B cells	NP	Not tested	-	-	-	-	Not tested	GGCCCAGGACTGGTGAAGCCTTCGGAGACCCTGTCCCTCACCTGCACTGTCTCTGGTGGCTCCATCAGCAGTAGTAGTTACTACTGGGGCTGGATCCGCCAGCCCCCAGGGAAGGGACTGGAGTGGATTGGATATCTGTATTATGGTGGGAGCACCTACTACAACCCGTCCCTCAAGAGTCGAGTCACCATATCCGTAGACACGTCCAAGAACCAGTTCTCCCTGAAGCTGAGCTCTGTGACCGCCGCAGACACGGCTGTGTATTATTGTGGGAGAATGCTACCGGGACCTATAACCCACTGGGGCCAGGGAACCCTGGTCACCGTCTCCTCAGCGTCGAC	IGHV4-39	IGHD2-2	IGHJ1	10	GRMLPGPITH	2.96	IgG1	CCTTCCACCCTGTCTGCATCTGTAGGAGACAGAGTCACCATCACTTGCCGGGCCAGTCAGAGTATTAGTAGCTGGTTGGCCTGGTATCAGCAGAAACCAGGGAAAGCCCCTAAACTCCTGATCTATAAGGCGTCTAGTTTAGAAAGTGGGGTCCCATCAAGGTTCAGCGGCAGTGGATCTGGGACGGAATTCACTCTCACCATCAGCAGCCTGCAGCCTGATGATTTTGCAACTTATTACTGCCAACAGTATAGTACTTATTCGGAGACGTTCGGCCAAGGGACCAAGGTGGAGATCAAACGTACG	IGKV1-5	IGKJ1	9	QQYSTYSET	1.55
5.1.1H05	EVD5	1 month post discharge	Cloned	GP-negative activated B cells	VP40	Not tested	-	-	-	-	Not tested	GGCCCAGGACTGGTGAAGCCTTCGGAGACCCTGTCCCTCACCTGCACTGTCTCTGGTGGCTCCATCGGCAGGAGTACTTACTACTGGGGCTGGATCCGCCAGCCCCCAGGGAAGGGGCTGGAGTGGATTGGGAGTATCTATTATAGTGGGACCACCCACGACAACCCGTCCCTCAAGAGTCGAGTCACCCTATCCGTAGACACGTCCAAGAACCAGTTCTCCCTGAGGCTGAGTTCTGTGACCGCCGCAGACACGGCTGTGTATTACTGTGCGAGATTAAGTGGAGTCGTCGTAGTACCACCTGCCCTGCGCTACTACTACGGTATGGACGTCTGGGGCCAAGGGACCACGGTCACCGTCTCCTCAGCGTCGAC	IGHV4-39	IGHD2-2	IGHJ6	21	ARLSGVVVVPPALRYYYGMDV	3.33	IgG1	CCATCCTCCCTGTCTGCATCTGTAGGAGACAGAGTCACCATCACTTGCCGGGCAAGTCAGAGCATTAGCAACTATTTAAATTGGTATCAGCAGAAACCAGGGAAAGCCCCTAAGCTCCTGATCTATGCTGCATCCAGTTTGCAAAGTGGGGTCCCATCAAGGTTCAGTGGCAGTGGATTTGGGACAGATTTCACTCTCACCATCAGCAGTCTGCAACCTGAAGATTTTGCAACTTACTACTGTCAACAGAGTTACAGCACCCCTCCGACGTTCGGCCAAGGGACCAAGGTGGAAATCAAACGTACG	IGKV1-39	IGKJ1	9	QQSYSTPPT	1.16
5.1.1H08	EVD5	1 month post discharge	Cloned	GP-negative activated B cells	NP	Not tested	-	-	-	-	Not tested	GGGGCTGAGGTGAAGAAGCCTGGGGCCTCAGTGAAGGTCTCCTGCAAGGCTTCTGGATACTCCTTCACCGGCTACTATCTGCACTGGGTGCGACAGGCCCCTGGCCAAGGGCTTGAGTGGATGGGCTGGATCAACCCTAACAATGGTGGCACAAAATATGCACAGAGGTTTCAGGGCTGGGTCACCATGACCAGGGACACGTCCATCGGCACAGCCTACATGGAGCTGAGCAGGCTGAGATCTGACGACACGGCCGTGTATTATTGTGCGAGAGAGAGTATGGCAGCTCGTCGCACTTTCTACGCTATGGACGTCTGGGGCCAAGGGACCACGGTCACCGTCTCCTCAGCGTCGAC	IGHV1-2	IGHD6-6	IGHJ6	16	ARESMAARRTFYAMDV	3.37	IgG1	CCAGCCACCCTGTCTTTGTCTCCAGGGGAAAGAGCCACCCTCTCCTGCAGGGCCAGTCAGAGTGTTAGCAGCTATTTAGCCTGGTACCAGCAGAAACCTGGCCAGGCTCCCAGGCTCCTCATCTATGATGCATCCAACAGGGCCACTGGCATCCCAGCCAGGTTCAGTGGCAGTGGGTCTGGGACAGACTTCACTCTCACCATCAGCAGCCTAGAGCCTGAAGATTTTGCAGTTTATTACTGTCAACAACGTAGCAACTGGGCATCCACTTTCGGCCCTGGGACCAAAGTGGATATCAAACGTACG	IGKV3-11	IGKJ3	9	QQRSNWAST	1.55
5.1.1H11	EVD5	1 month post discharge	Cloned	GP-negative activated B cells	No binding	Not tested	-	-	-	-	Not tested	GGGGGAGGCTTGGTACAGCCTGGGGGGTCCCTGAGACTCTCCTGTGCAGCCCCTGGATTCACCTTCAGTAGTTATAGCATGAACTGGGTCCGCCAGGCTCCAGGGAAGGGGCTGGAGTGGGTTTCATACATTAGTAGTAGGAGTAGTACCATATACTACGCAGACTCTGTGAAGGGCCGATTCACCATCTCCAGAGACAATGCCAAGAACTCACTGTATCTGCAAATGAACAGCCTGAGAGACGAGGACACGGCTGTGTATTACTGTGCGAGAGACCACTACGGTGACTACGTTTCTTTCTTTGGGGGTATGGACGTCTGGGGCCAAGGGACCACGGTCACCGTCTCCTCAGCGTCGAC	IGHV3-48	IGHD4-17	IGHJ6	17	ARDHYGDYVSFFGGMDV	1.12	IgM	CCAGGCACCCTGTCTTTGTCTCCAGGGGAAAGAGCCACCCTCTCCTGCAGGGCCAGTCAGAGTGTTAGCAGCAGCTACTTAGCCTGGTACCAGCAGAAACCTGGCCAGGCTCCCAGGCTCCTCATCTATGGTGCATCCAGCAGGGCCACTGGCATCCCAGACAGGTTCAGTGGCAGTGGGTCTGGGACAGACTTCACTCTCACCATCAGCAGACTGGAGCCTGAAGATTTTGCAGTGTATTACTGTCAGCAGTATGGTAGCTCACCGAGGACGTTCGGCCAAGGGACCAAGGTGGAGATCAAACGTACG	IGKV3-20	IGKJ1	9	QQYGSSPRT	0
5.1.1H12	EVD5	1 month post discharge	Cloned	GP-negative activated B cells	No binding	Not tested	-	-	-	-	Not tested	GGGGCTGAGGTGAAGAGGCCAGGGGCCTCAGTTAATGTCTCCTGCAAGGCCTCTGGTTCCACCTTTACCAGTCATGGTTTCAGCTGGGTGCGACAGGCCCCTGGACAAGGACTTGAGTGGATGGGATGGATCAGCGGCAACAGTGGCAACACATATTATGTACAGAAGTTCCAGGGCAGAGTCACCATGACCACAGACACATCCACGAGCACCGTCTACATGGAGCTGAGGAGTCTGAGATCTGACGACACGGCCGTGTACTACTGTGCGAGAGATTCGAACTATTACTCTGATGGTAATAGTCATTGGATCATTGACTACTGGGGCCAGGGAACCCTGGTCACCGTCTCCTCAGCGTCGAC	IGHV1-18	IGHD3-22	IGHJ4	18	ARDSNYYSDGNSHWIIDY	8.99	IgA2	CCATCCTCCCTGTCTGCATCTGTAGGAGACAGAATCACCATCACTTGCCGGGCGAGTCAGGGCATTAGCAATTATTTAGCCTGGTTCCAGCAGAAACCGGGGAAACTTCCTAATCTCCTGATCTATGCTGCATCCACTTTGCAATCAGGGGTCCCATCTCGGTTCAGTGGCAGTGGATCTGGGACAGATTTCACTCTCACCATCAGCAGCCTGCAGCCTGAAGATGCTGCAACTTATTACTGTCAAAAGTATAACAGTGTCCCAGCGCCGTTCGGCCAAGGGACCAAGGTGGAGATCAAACGTACG	IGKV1-27	IGKJ1	9	QKYNSVPAP	2.71
5.1.2A03	EVD5	1 month post discharge	Cloned	GP-negative activated B cells	VP30	Not tested	-	-	-	-	Not tested	GGGGCTGAGGTGAAGAAGCCTGGGTCCTCGGTGAAGGTCTCCTGCAAGGCTTCTGGAGGCACCTTCAGCAGCTATGCTATCACCTGGGTGCGACAGGCCCCTGGACAAGGGCTTGAGTGGATGGGAAGGATCATCCCTATCGTTGAAATAGCAAACTACGCACAGAAGTTCCAGGGCAGAGTCACGATTACCGCGGACAAATTCACGAGCACAGCCTACATGGAGCTGAGCAGCCTGAGATCTGAGGACACGGCCGTGTATTACTGTGCGAGAGCGACGAGCCTAGGATACACTTTTGCCTCCTGGGGCCAGGGAACCCTGGTCACCGTCTCCTCAGCGTCGAC	IGHV1-69	IGHD3-3	IGHJ4	12	ARATSLGYTFAS	1.87	IgG1	CCACTCTCCCTGCCCGTCACCCCTGGAGAGCCGGCCTCCATCTCCTGCAGGTCTAGTCAGAGCCTCCTGCATAGTAATGGATACAACTATTTGGATTGGTACCTGCAGAAGCCAGGGCAGTCTCCACAGCTCCTGATCTATTTGGGTTCTAATCGGGCCTCCGGGGTCCCTGACAGGTTCAGTGGCAGTGGATCAGGCACAGATTTTACACTGAAAATCAGCAGAGTGGAGGCTGAGGATGTTGGGGTTTATTACTGCATGCAAGCTCTACAAACTATCACCTTCGGCCAAGGGACACGACTGGAGATTAAACGTACG	IGKV2-28	IGKJ5	8	MQALQTIT	0
5.1.2A07	EVD5	1 month post discharge	Cloned	GP-negative activated B cells	No binding	Not tested	-	-	-	-	Not tested	GGCCCAGGACTGGTGAAGACTTCGGAGACCCTGTCCCTCACCTGCACTGTCTCTGGTGGCTCCATCAGCAGTAGTGTTTACTACTGGGGCTGGATCCGCCAGCCCCCAGGGAAGGGGCTGGAGTGGATTGGGAGTATCTATTATAGTGGGAGCACCTACTACAACCCGTCCCTCAAGAGTCGAGTCACCATATCCGTAGACACGTCCAAGAAGCAGTTCTCCCTGAACCTGAGCTCTGTGACCGCCGCAGACACGGCTGTGTATTACTGTGCGAGACATATTTGGGGGAGCTATCGTTACCGACCCACACCCTTTGACTACTGGGGCCAGGGAACCCTGGTCACCGTCTCCTCAGCGTCGAC	IGHV4-39	IGHD3-16	IGHJ4	17	ARHIWGSYRYRPTPFDY	1.85	IgG1	CCAGGCACCCTGTCTTTGTCTCCAGGGGAAAGAGCCACCCTCTCCTGCAGGGCCAGTCAGAGTGTTAGCAGCGGCTACTTAGCCTGGTACCAGCAGAAACCTGGCCAGGCTCCCAGGCTCCTCATCTATGGTGCATCCAGCAGGGCCACTGGCATCCCAGACAGGTTCAGTGGCAGTGGGTCTGGGACAGACTTCACTCTCACCATCAGCAGACTGGAGCCTGAAGATTTTGCAGTGTATTCCTGTCAGCAGTATGGTAGTTCACCGATCACTTTCGGCGGAGGGACCAAGGTGGAAATCAAACGTACG	IGKV3-20	IGKJ4	9	QQYGSSPIT	1.15
5.1.2A08	EVD5	1 month post discharge	Cloned	GP-negative activated B cells	No binding	Not tested	-	-	-	-	Not tested	GGAGCTGAGGTGAAGAAGCCTGGGGCCTCAGTGAAGGTCTCCTGTAAGGCTTCTGGTTACACCTTTACCAGCTATGGTATCAGCTGGGTGCGACAGGCCCCTGGACAAGGGCTTGAGTGGATGGGATGGGTCAGCGCTTACAATGGTAACACAAACTATGCACAGAAGCTCCAGGGCAGAGTCACCATGAGCACAGACACATCCACGAGCACAGCCTACATGGAGCTGAGGAGCCTGAGATCTGACGACACGGCCGTGTATTACTGTGCGAGAGATCGCGATTTTTCGAGTGGTTCTTATTACTACTGGGGCCAGGGAACCCTGGTCACCGTCTCCTCAGCGTCGAC	IGHV1-18	IGHD3-3	IGHJ4	13	ARDRDFSSGSYYY	1.12	IgG1	CCATCCTTCCTGTCTGCATCTGTAGGAGACAGAGTCACCATCACTTGCCGGGCCAGTCAGGGCATTAGCAGTTATTTAGCCTGGTATCAGCAAAAAGCAGGGAAAGCCCCTAAGCTCCTGCTCTATACTGCATTCACTTTGCAAAGTGGGGTCCCATCAAGGTTCAGCGGCAGTGGATCTGGGACAGAATTCACTCTCACAATCAGCAGCCTGCAGCCTGAAGATTTTGCGACTTATTACTGTCAACAGCTTAATATTTACCCTCGGACGTTCGGCCAAGGGACCAAGGTGGAAATCAAACGTACG	IGKV1-9	IGKJ1	9	QQLNIYPRT	2.33
5.1.2B01	EVD5	1 month post discharge	Cloned	GP-negative activated B cells	No binding	Not tested	-	-	-	-	Not tested	GGGGGAGGCTTAGTTCAGCCTGGGGGGTCCCTGAGACTCTCCTGTGCAGCCTCTGCATTCACCTTCAGTAGCAACTGGATGCACTGGGTCCGTCAAACTCCAGGGAACGGGCTGGTGTGGGTCTCACGTATTAATAGTGATGGAGGTATCACGAACTACGCGGACTCCGTGAAGGGCCGATTCACCATCTCCAGAGACAACGCCAAGAACACACTGTATCTGCAAATGAACAGTCTGAGAGCCGACGACACGGCTGTGTATTACTGTGCAAGAGAGGCCTACGGGGCGGAACGGTACTTCGATCTCTGGGGCCGTGGCACCCTGGTCACCGTCTCCTCAGCGTCGAC	IGHV3-74	IGHD3-10	IGHJ2	13	AREAYGAERYFDL	4.49	IgM	CCATCGTCCCTGTCTGCATCTGTAGGAGACAGAGTCACCATCACTTGCCGGGCAAGTCAGAGCATTAGCAACTATTTAAATTGGTATCAGCAGAATCCAGGGAAAGCCCCTAAGCTCCTGATCTATGCTGCATCCAGTTTGCAAAGTGGGGTCCCATCAAGGTTCAGTGGCAGTGGATCTGGGACAGATTTCACTCTCACCATCAGCAGTCTGCAACCTGAAGATTTTGCAACTTACTACTGTCAACAGAGTTACAATACCCCTCGGACGTTCGGCCAAGGGACCAAGGTGGAAATCAAACGTACG	IGKV1-39	IGKJ1	9	QQSYNTPRT	1.55
5.1.2B06	EVD5	1 month post discharge	Cloned	GP-negative activated B cells	No binding	Not tested	-	-	-	-	Not tested	GGGGGAGGCTTCGTTCAGCCTGGGGAGTCCCTGAGACTCTCCTGTGCAGCTTCTGGATTCGCCCTCAGTAGTTACTGGATTTACTGGGTCCGCCAAGATCCAGGGAAGGGACTGGTGCTGGTCTCACGTAGTAATACTGATGGGAGTGACACAAGGTATGCGGACTCCGTGAAGGGCCGATTCACCATGTCCAGAGACAACGCCAAGAATATGCTGTATCTGGAAATGACCAGTCTGAGAGACGACGACACGGCTGTTTATTTTTGTGCAAGGATCACCAACAGGGATTACTTTGATTACTGGGGTCAGGGAACTCTGGTCACCGTCTCCTCAGCGTCGAC	IGHV3-74	IGHD6-13	IGHJ4	11	ARITNRDYFDY	10.49	IgG2	CCCTCCGCGTCCGGGTCTCCTGGACAGTCAGTCACCATCTCCTGCACTGGCACCAGCAGTGACGTTGGTGGTTATGACCGTGTCTCCTGGTACCAACACCACCCAGGCAAAGCCCCCAAACTCATGATTTATGAAGTCACTAAGCGGCCCTCAGGAGTCCCTGATCGCTTCTCTGGCTCCAAGTCTGGCAACACGGCCTCCCTGACCGTCTCTGGGCTCCGGGCTGAGGATGAGGCTCATTATTACTGCACTTCACATGCAAACACCAACAATTTCGAGGTGGTGTTCGGCGGAGGGACCCAGCTGACCGTCCTAGGTCAGCCCAAGGCTGCCCCCTCGATCACTCTGTTCCCACCCTCGAG	IGLV2-8	IGLJ2	12	TSHANTNNFEVV	5.99
5.1.2C03	EVD5	1 month post discharge	Cloned	GP-negative activated B cells	VP40	Not tested	-	-	-	-	Not tested	GGGGGAGGCGTGGTCCAGCCTGGGAGGTCCCTGAGACTCTCCTGTGCAGCGTCCGGATTCACCTTCAGCAGCTATGGCATGCACTGGGTCCGCCAGGCTCCAGGCAAGGGGCTGGAGTGGGTGGCAGTTATTTGGTATGATGGAAGTAATAAATACTATGTAGACTCCGTGAAGGGCCGATTCACCATCTCCAGAGACAATTCCAAGAAGACGGTGTATTTGGAAATGAACAGCCTGAGAGCCGAGGACACGGCTGTGTATTACTGTGCGAGGGGCCGGGGGAGCAGTGGCTGGTACTTCTTGGACTACTGGGGCCAGGGAGCCCTGGTCACCGTCTCCTCAGCGTCGAC	IGHV3-33	IGHD6-19	IGHJ4	14	ARGRGSSGWYFLDY	3	IgG1	CCAGCCACCCTGTCTGTGTCTCTAGGGGAAAGAGCCACCCTCTCCTGCAGGGCCAGTCAGAGTGTTAGCAGCAACTTAGCCTGGTACCAGCAGAAACCTGGCCAGGCTCCCAGGCTCCTCATCTATGGTGCATACACCAGGGCCACTGGTATCCCAGCCAGGTTCAGTGGCGGTGGGTCTGGGACAGAGTACACTCTCACCATCAGCAGTCTGCAGTCTGAAGATTTTGCAGTTTATTACTGTCAGCAGTATAATAACTGGCCTCCGATCACCTTCGGCCAAGGGACACGACTGGAGATTAAACGTACG	IGKV3-15	IGKJ5	10	QQYNNWPPIT	1.94
5.1.2C04	EVD5	1 month post discharge	Cloned	GP-negative activated B cells	No binding	Not tested	-	-	-	-	Not tested	GGGGGAGGCCTGGTCAAGCCTGGGGGGTCCCTGAGACTCTCCTGTGCAGCCTCTGGATTCACCTTCAGTAACTATAGCATGAACTGGGTCCGCCAGGCTCCAGGGAAGGGGCTGGAGTGGGTCGCATCCATTAGTAGAAGTAGTAATTACATGTACTACGCAGACTCACTGAAGGGCCGATTCACCATCTCCAGAGACAACGCCAAGAACTCACTGTATCTGCGGATGAACAGCCTGAGAGCCGAGGACACGGCTGTTTATTACTGTGCGAGGATGCATTTTGTAGTAGTACCAGCTGCTTCGATACCGTTTGACTACTGGGGCCAGGGAACCCTGGTCACCGTCTCCTCAGCGTCGAC	IGHV3-21	IGHD2-2	IGHJ4	17	ARMHFVVVPAASIPFDY	3.37	IgG1	CCATCCTCCCTGTCTGCATCTGTAGGAGACAGAGTCACCATCACTTGCCGGGCAAGTCAGATCATTAGCACCTATTTAAATTGGTATCAGCAGAAACCAGGGAAAGCCCCTAAGCTCCTGATCTATGCTACATCCACTTTGCAAAGTGGGGTCCCTTCAAGGTTCAGTGGCAGTGGATCTGGGACAGATTTCACTCTCACCATCAGCAGTCTGCAACCTGAAGATTTTGCAACTTACTACTGTCAACAGAGTTACAGTACCCCTCGATACACTTTTGGCCAGGGGACCAAGGTGGAGATCAAACGTACG	IGKV1-39	IGKJ2	10	QQSYSTPRYT	1.94
5.1.2C06	EVD5	1 month post discharge	Cloned	GP-negative activated B cells	polyreactive	No binding	+	+	+	+	Not tested	GGGGGAGGCCTGGTGAAGCCGGGGGGGTCCCTTAGACTCTCCTGTGCAGCCTCTGGATTCCCCTTCAGTAGCGCCTGGATGAGTTGGGTCCGCCAACTTCCAGGGAAGGGGTTGGAGTGGGTTGCCCGTATCAAACCGAAAACTGATGGTGAGACAAAAGACTACCTTGCACCCGTGAAAGGTAGAAGATTTACCATCTCAAGAGACGATTCCAGAAATACGGTGTATTTACAAGTGAACAGCCTGAAAGCCGAGGACAGTGCCGTCTATTACTGCACCACAGATGCTTGTGCTAGAACCAGCTGCCGATACCAAGACTTTGACTACTGGGGCCGGGGAGCCCTGGTCACCGTCTCCTCAGCGTCGAC	IGHV3-15	IGHD2-2	IGHJ4	17	TTDACARTSCRYQDFDY	12.82	IgA1	GCCTCCGTGTCTGGGTCTTATGGACAGTCGATCACCATCTCCTGCACGGGAACCAGCAATGATATTGGTACTTACAACCTTGTCTCCTGGTACCAACAACACCCGGGCAAAGCCCCCAAAGTCCTTATTTATGAGGGCAATAAGCGGCCCTCAGGAGTTTCTGATCGCTTCTCTGGCTCCAAGTCTGGCAACACGGCCTCCCTGACTATCTCTGGGCTCCGGACTGAGGACGAGGCTGATTATCACTGCTGCTCATATACAAGTAGTGCCACTTGGATTTTCGGCGGAGGGACCAAGCTGACCGTCCTAAGTCAGCCCAAGGCTGCCCCCTCGGTCACTCTGTTCCCGCCCTCGAG	IGLV2-14	IGLJ3	10	CSYTSSATWI	8.61
5.1.2C07	EVD5	1 month post discharge	Cloned	GP-negative activated B cells	GP	Native	+	-	+	+	No	GGGGGAGGCTTGGTACAGCCTGGGGGGTCCCTGAGACTCTCCTGTGCAGCCTCTGGATTCACCTTTAGCAGCTATGGCATGAGCTGGGTCCGCCAGGCTCCAGGGAAGGGGCTGGAGTGGGTCTCAGCTATTAGTGGTAGTGGTGGTAGCACATACTACGCAGACTCCGTGAAGGGCCGGTTCACCATCTCCAGAGACAATTCCAAGAACACGCTGTATCTGCAAATGAACAGCCTGAGAGCCGAGGACACGGCCGTATATTACTGTGCGAAAGATCTGGATAACTGGAACTACGGTCAGTTTGACTACTGGGGCCAGGGAACCCTGGTCACCGTCTCCTCAGCGTCGAC	IGHV3-23	IGHD1-7	IGHJ4	14	AKDLDNWNYGQFDY	0.37	IgA1	CCCTCAGCGTCTGGGACCCCCGGGCAGAGGGTCACCATCTCTTGTTCTGGAAGCAGCTCCAACATCGGAACTAATTATGTATACTGGTACCAGCAGCTCCCAGGAACGGCCCCCAAACTCCTCATCTATAGGAATAATCAGCGGCCCTCAGGGGTCCCTGACCGATTCTCTGGCTCCAAGTCTGGCACCTCAGCCTCCCTGGCCATCAGTGGGCTCCGGTCCGAGGATGAGGCTGATTATTACTGTGCAGCATGGGATGACAGCCTGAGTGGTTATGTCTTCGGAACTGGGACCAAGGTCACCGTCCTAGGTCAGCCCAAGGCCAACCCCACTGTCACTCTGTTCCCACCCTCGAG	IGLV1-47	IGLJ1	11	AAWDDSLSGYV	0.38
5.1.2C10	EVD5	1 month post discharge	Cloned	GP-negative activated B cells	VP40	Not tested	-	-	-	-	Not tested	GGGGCTGAGGTGAAGAAGCCTGGGTCCTCGGTGAAGGTCTCCTGCAAGGCTTCTGGAGGCACCTTCAGCAGCTATGCTGTCAGCTGGGTGCGACAGGCCCCTGGACAAGGGTTTGAGTGGATGGGAAGGATCATCCCTATCCTTGGTATAGCAAACTACGCACAGAGGTTGCAGGGCAGACTCACGATTACCGCGGACAAAGCCACGAGCACAGCCTACATGGAGGTGAGCAGCCTGAGATCTGAGGACACGGCCGTGTATTACTGTGCGATAGATGTTGTTCGGGGCCGATCTGGATACAGCTATGGTTTCCGGGTCTACGGTATGGACGTCTGGGGCCAAGGGACCACGGTCACCGTCTCCTCAGCGTCGAC	IGHV1-69	IGHD5-18	IGHJ6	22	AIDVVRGRSGYSYGFRVYGMDV	2.62	IgG1	CCCTCACTGACTGTGTCCCCAGGAGGGACAGTCACTCTCACCTGTGGCTCCAGCACTGGAGCTGTCACCAGTGGTCATTATCCCTACTGGTTCCAGCAGAAGCCTGGCCAAGCCCCCAGGACACTGATTTATGATACAAGCAACAAACACTCCTGGACACCTGCCCGGTTCTCAGGCTCCCTCCTTGGGGGCAAAGCTGCCCTGACCCTTTCGGGTGCGCAGCTTGAGGATGAGGCTGAGTATTTCTGCTTACTCTCCTATAGTGGTGCTCTCTGGGTGTTCGGCGGAGGGACCAAGCTGACCGTCCTAGGTCAGCCCAAGGCTGCCCCCTCGGTCACTCTGTTCCCACCCTCGAG	IGLV7-46	IGLJ3	10	LLSYSGALWV	1.12
5.1.2C12	EVD5	1 month post discharge	Cloned	GP-negative activated B cells	NP	Not tested	-	-	-	-	Not tested	GGGGGAGGCTTAGTTCAGCCTGGGGGGTCCCTGAGACTCTCCTGTGCAGCCTCTGGATTCACCTTCAGTAGCTACTGGATGCACTGGGTCCGCCAAGCTCCAGGGAAGGGGCTGGTGTGGGTCTCACGTATTAATAGTGATGGGAGTAGCACAAGCTACGCGGACTCCGTGAAGGGCCGATTCACCATCTCCAGAGACAACGCCAAGAACACGCTGTATCTGCAAATGAACAGTCTGAGAGCCGAGGACACGGCTGTGTATTACTGTGCAACGGGGCATAGCAGTGGCTGGTACTACTACTACTACGGTATGGACGTCTGGGGCCAAGGGACCACGGTCACCGTCTCCTCAGCGTCGAC	IGHV3-74	IGHD6-19	IGHJ6	17	ATGHSSGWYYYYYGMDV	0	IgG1	CCCTCGGTGTCAGTGTCCCCAGGACAGACGGCCAGGATCACCTGCTCTGGAGATGCATTGCCAAAGCAATATGCTTATTGGTACCAGCAGAAGCCAGGCCAGGCCCCTGTGCTGGTGATATATAAAGACAGTGAGAGGCCCTCAGGGATCCCTGAGCGATTCTCTGGCTCCAGCTCAGGGACAACAGTCACGTTGACCATCAGTGGAGTCCAGGCAGAAGACGAGGCTGACTATTACTGTCAATCAGCAGACAGCAGTGGTACTTATCTGTTCGGCGGAGGGACCAAGCTGACCGTCCTAGGTCAGCCCAAGGCTGCCCCCTCGGTCACTCTGTTCCCACCCTCGAG	IGLV3-25	IGLJ3	10	QSADSSGTYL	0
5.1.2D01	EVD5	1 month post discharge	Cloned	GP-negative activated B cells	No binding	Not tested	-	-	-	-	Not tested	GGGGGAGGCCTGGTACAGCCAGGGCGGTCCCTGAGACTCTCCTGTGTAGTTTCTGGATTCACCTTTGGTGATCATGCTATGAGCTGGGTCCGCCAGGCTCCAGGGAAGGGGCTGGAGTGGGTAGGTTTCATTAGAACCAAAGCTCATGGTGGGACAACAGAATACGCCGCGTCTGTGAAAGGCAGATTCACCATCTCAAGAGATGATTCCAAAAGCATCGCCTATCTGCACATGAACAGCCTGAAAACCGAGGACACAGCCGTGTATTACTGTACTAGAGATCGCGGTTCGGGGAGTTATTATGGCCTCTTTGACTACTGGGGCCAGGGAACCCTGGTCACCGTCTCCTCAGCGTCGAC	IGHV3-49	IGHD3-10	IGHJ4	15	TRDRGSGSYYGLFDY	2.93	IgM	CCAGACTCCCTGGCTGTGTCTCTGGGCGAGAGGGCCACCATCAACTGCAAGTCCAGCCAGAGTGTTTTATACAGCTCCAACAATAAGAACTACTTAGCTTGGTACCAGCAGAAACCAGGACAGCCTCCTAAGCTGCTCATTTACTGGGCATCTACCCGGGAATCCGGGGTCCCTGACCGATTCAGTGGCAGCGGGTCTGGGACAGATTTCACTCTCACCATCAGCAGCCTGCAGGCTGAAGATGTGGCAGTTTATTACTGTCAGCAATATTATAGTAGTCTCACTTTCGGCGGAGGGACCAAGGTGGAAATCAAACGTACG	IGKV4-1	IGKJ4	8	QQYYSSLT	0
5.1.2D02	EVD5	1 month post discharge	Cloned	GP-negative activated B cells	No binding	Not tested	-	-	-	-	Not tested	GGCCCAGGACTGGTGAAGCCTTCGGAGACCCTGTCCCTCACCTGCACTGTCTCTGGTGCCTCCATCAGTAGTGCCTACTGGAGCTGGCTCCGGCAGCCCCCAGGGAAGGGACTGGAGTGGATTGGATATGTCTATTACACTGGGAGCACCAACTACAACCCCTCCCTCAAGAGTCGAGTCGCCATATCAGTAGACACGTCCAAGAGCCAGTTCTCCCTGAAGCTGAGCTCTGTGACCGCTGCGGACACGGCCATATATTACTGTGCGAGGGGTTACTATGATAGTAGTGGTTCTTCTAATACTTTTGATGTGTGGGGCCAAGGGACAATGGTCACCGTCTCTTCAGCGTCGAC	IGHV4-59	IGHD3-22	IGHJ3	16	ARGYYDSSGSSNTFDV	4.17	IgM	CCAGACTCCCTGGCTGTGTCTCTGGGCGAGAGGGCCACCATCAACTGCAAGTCCAGCCAGAGTCTTTTATACAGCCGCAACAATAAGAACTACTTAGCTTGGTACCAGCAGAAACCAGGACAGCCTCCTAAGTTGCTCATTTACTGGGCATCTACCCGGGAGTCCGGGGTCCCTGACCGATTCAGTGGCAGCGGGTCTGAGACAGATTTCACTCTCACCATCAGCAGCCTGCAGGCTGAAGATGTGGCAGTTTATCACTGTCAGCAGTACTTACATACTCCTCGGACGTTCGGCCAAGGGACCAAGGTGGAAATCAAACGTACG	IGKV4-1	IGKJ1	9	QQYLHTPRT	4.71
5.1.2D05	EVD5	1 month post discharge	Cloned	GP-negative activated B cells	No binding	Not tested	-	-	-	-	Not tested	GGGGGAGGCTTGGTCCAGCCTGGAGGGTCCCTGAGACTCTCCTGTGCAGCCTCTGGATTCACCTTCAGTGACCACTACATGGACTGGGTCCGCCAGGCTCCAGTCAAGGGGCTGGAGTGGGTTGGCCGTACTAGAAACAAAGCTAACCTTTACACCACAGAATACGCCGCCTCTGTGAAAGGCAGATTCACCATCTCAAGAGATGATTCAAAGAACTCACTGTATCTGCAAATGAACAGCCTGAAAACCGAGGACACGGCCGTGTATTACTGTGTTAGAAGCGGGAGCTATTCACCGTTTGACTTCTGGGGCCGGGGAACCCTGGTCACCGTCTCCTCAGCGTCGAC	IGHV3-72	IGHD1-26	IGHJ4	11	VRSGSYSPFDF	1.83	IgG2	CCATCCTTCCTGTCTGCATCTGTAGGAGACAGAGTCACCATCACTTGCCGGGCCAGTCAGGGCATTAGCAGTTATTTAGCCTGGTATCAGCAAAAACCAGGGAAAGCCCCTAAGCTCCTGATCTATGGTGCATCCACTTTGCAAAGTGGGGTCCCATCAAGGTTCAGCGGCAGTGGATCTGGGACAGAATTCACTCTCACAGTCAGCAGCCTGCAGCCTGAAGATTTTGCAACTTATTACTGTCAACAGCTTAATAGTTTCCCTCTCACTTTTGGCCAGGGGACCAAGGTGGAAATCAAACGTACG	IGKV1-9	IGKJ2	9	QQLNSFPLT	0.78
5.1.2D06	EVD5	1 month post discharge	Cloned	GP-negative activated B cells	No binding	Not tested	-	-	-	-	Not tested	GGCGCAGGACTGTTGAAGCCTTCGGAGACCCTGTCCCTCACCTGCGCTGTCTATAGTGGGTCCTTCAGTGGTTACTACTGGAGCTGGATCCGCCAGCCCCCAGGGAAGGGGCTGGAGTGGATTGGGGAAATCAATCACAGTGGAAACGCCAAGTACAACCCGTCCCTCAAGAGTCGAGTCACCCTATCAGTAGACACGTCCAAGAACCAGTTCTCCCTGAAGCTGAGCTCGGTCACCGCCGCGGACATGGCTGTTTATTACTGTGCGAGAGGCAGAGTTTCCAGCAGCTGGCACGCTAGGGGCTGGTTCGACCCCTGGGGCCAGGGAACCCTGGTCACCGTCTCCTCAGCGTCGAC	IGHV4-34	IGHD6-13	IGHJ5	17	ARGRVSSSWHARGWFDP	3.79	IgG1	CGCTCAGTGTCCGGGTCTCCTGGACAGTCAGTCACCATCTCCTGCACTGGAACCAGCAGTGATGTTGGTGGTTATAACTATGTCTCCTGGTACCAACAACACCCAGGCAAAGCCCCCAAAGTCATCATTTATGATGTCAATAAGCGGCCCTCAGGGGTCCCTGATCGCTTCTCTGGCTCCAAGTCTGGCAACACGGCCTCCCTGACCATCTCTGGGCTCCAGGCTGAGGATGAGGCTGATTATTACTGCTGCTCATATGCAGGCACCTACACTCTTTATGTCTTCGGAACTGGGACCATGCTCACCGTCCTAGGTCAGCCCAAGGCCAACCCCACTGTCACTCTGTTCCCACCCTCGAG	IGLV2-11	IGLJ1	11	CSYAGTYTLYV	1.87
5.1.2D07	EVD5	1 month post discharge	Cloned	GP-negative activated B cells	No binding	Not tested	-	-	-	-	Not tested	GGGGCTGAGGTGAAGAAGCCTGGGTCCTCGGTGAAGGTCTCCTGCAAGACTTCTGGAGGCACCTTCAGGAGCTATGCTATTACCTGGGTGCGACAGGCCCCTGGACAAGGGCTTGAGTGGATGGTAGGGATCATCCCTATCTTTGGTACAGCAAACTACGCACAGAAGTTCCAGGGCAGAGTCACGGTAACCGCGGACGAATCCACGAACACAGTCTACATGGAGGTGAGCAGCCTGAGATCTGAGGACACGGCCGTGTATTACTGTGCGTTAGTGGCTGGTCTTACAATTCCCTTCCCCTCCTACTGTGACTACTGGGGCCAGGGAACGCTGGTCACCGTCTCCTCAGCGTCGAC	IGHV1-69	IGHD5-12	IGHJ4	16	ALVAGLTIPFPSYCDY	3.75	IgG1	CGCTCAGTGTCCGGGTCTCCTGGACAGTCAGTCACCATCTCCTGCACTGGAACCAGCAGTGATGTTGGTGGTTATAACTATGTCTCCTGGTACCAACAGCACCCCGGCAAAGCCCCCAAACTCATGATTTATGATGTCAGTAAGCGGCCCGCAGGGGTCCCTGATCGCTTCTCTGGCTCCAAGTCTGGCAACACGGCCTCCCTGACCATCTCTGGGCTCCAGGCTGAGGATGAGGCTGATTATCACTGCTGCTCATATGCAGGCAGCTACATGCTGTTCGGCGGAGGGACCAAGCTGACCGTCCTGGGTCAGCCCAAGGCTGCCCCCTCGGTCACTCTGTTCCCGCCCTCGAG	IGLV2-11	IGLJ2	9	CSYAGSYML	1.12
5.1.2D08	EVD5	1 month post discharge	Cloned	GP-negative activated B cells	No binding	Not tested	-	-	-	-	Not tested	GGGGGAGGCTTGGTACAGCCTGGGGGGTCCCTGAGACTCTCCTGTGCAGCCTCTGGATTCACCTTCAGTAGCTATAGCATGAACTGGGTCCGCCAGGCTCCAGGGAAGGGGCTGGAGTGGGTTTCATACATTAGTAGTAGTAGTAGTACCATATACTACGCAGACTCTGTGAAGGGCCGATTCACCATCTCCAGAGACAATGCCAAGAACTCACTGTATCTGCAAATGAACAGCCTGAGAGACGAGGACACGGCTGTGTATTACTGTGCGAGAGGTACGCGGTTTATTGACTACTGGGGCCAGGGAACCCTGGTCACCGTCTCCTCAGCGTCGAC	IGHV3-48	IGHD3-10	IGHJ4	9	ARGTRFIDY	0	IgM	CCAGCCACCCTGTCTGTGTCTCCAGGGGAAAGAGCCACCCTCTCCTGCAGGGCCAGTCAGAGTGTTAGCAGCAACTTAGCCTGGTACCAGCAGAAACCTGGCCAGGCTCCCAGGCTCCTCATCTATGGTGCATCCACCAGGGCCACTGGTATCCCAGCCAGGTTCAGTGGCAGTGGGTCTGGGACAGAGTTCACTCTCACCATCAGCAGCCTGCAGTCTGAAGATTTTGCAGTTTATTACTGTCAGCAGTATAATAACTGGCCGTACACTTTTGGCCAGGGGACCAAGGTGGAAATCAAACGTACG	IGKV3-15	IGKJ2	9	QQYNNWPYT	0
5.1.2D10	EVD5	1 month post discharge	Cloned	GP-negative activated B cells	No binding	Not tested	-	-	-	-	Not tested	GGAGCAGAGGTGAAAAAGCCCGGGGAGTCTCTGAGGATCTCCTGTAAGGGTTCTGGATACAACTTTACCAAATATTGGATCAACTGGGTGCGCCAGATGCCCGGGAAAGGCCTGGAGTGGATGGGGACGATTGATCCTAGTGACTCTTATACCAACTACAGCCCGTCCTTCCAAGGCCACGTCACCATCTCAGCTGACAAGTCCATCAGCACTGCCTACCTGCAGTGGAGCAGCCTGAAGGCCTCGGACACCGCCATGTATTACTGTGCGAGAGGGGGTTATTACTATGCTAGTCGTGGTTACTACTCTACTTTTGACTACTGGGGCCAGGGAACCCTGGTCACCGTCTCCTCAGCGTCGAC	IGHV5-10-1	IGHD3-22	IGHJ4	18	ARGGYYYASRGYYSTFDY	2.25	IgG1	CCATCCTCCCTGTCTGCATCTGTAGGAGACAGAGTCTCCATCACTTGCCGGGCAAGTCAGGGCATTAGAAATGATTTAGGCTGGTATCAGCAGAAACCAGGGAAAGCCCCTAAGCGCCTGATCTATGCTGCATCCAGTTTGCAAAGTGGGGTCCCATTTAGGTTTAGCGGCCGTGGATTTGGGACAGAATTCACTCTCACAATCAGCAGCCTGCAGCCTGAAGATTTTGCAACTTATTACTGTCTACAGCATAATAGTTACCCGTGGACGTTCGGCCACGGGACCAAGGTGGAAATCAAACGTACG	IGKV1-17	IGKJ1	9	LQHNSYPWT	2.33
5.1.2D12	EVD5	1 month post discharge	Cloned	GP-negative activated B cells	No binding	Not tested	-	-	-	-	Not tested	GGGGGAGGCTTGGTCAAGCCTGGAGGGTCCCTGAGACTCTCCTGTGCAGCCTCTGGATTCACCTTCAGTGACTACTACATGAGTTGGATCCGCCAGGCTCCAGGGAAGGGGCTGGAGTGGGTTTCATACATTAGCAGTAGTAGTAGTTACACAAACTACGCAGACTCTGTGAAGGGCCGATTCACCATCTCCAGAGACAATGTCAAGAACTCACTGTATCTGCAAATGAACAGCCTGAGAGCCGAGGACACGGCTGTGTATTACTGTGCGAGAGACCTGCGCTATATAGCAGTGGCCCCACGTTGGTTCGACTCCTGGGGCCAGGGAACCCTGGTCACCGTCTCCTCAGCGTCGAC	IGHV3-11	IGHD6-19	IGHJ5	16	ARDLRYIAVAPRWFDS	1.5	IgM	CCAGGCACCCTGTCTTTGTCTCCAGGGGAAAGAGCCACCCTCTCCTGCAGGGCCAGTCAGAGTGTTAGCAGCAGCTACTTAACCTGGTACCAGCAGAAACCTGGCCAGGCTCCCAGGCTCCTCATCTATGGTGCATCCAGTAGGGCCACTGGCATCCCAGACAGGTTCAGTGGCAGTGGGTCTGGGACAGACTTCACTCTCACCATCAGCAGACTGGAGCCTGAAGATTTTGCAGTGTATTACTGTCAGCAGTATGGTAGCTCACCTCCGACGTTCGGCCAAGGGACCAAGGTGGAGATCAAACGTACG	IGKV3-20	IGKJ1	9	QQYGSSPPT	0.77
5.1.2E01	EVD5	1 month post discharge	Cloned	GP-negative activated B cells	No binding	Not tested	-	-	-	-	Not tested	GGGGGAGGCTTGGTGAAGCCTGGGGGGTCCCTTAGACTCTCCTGTGCAGCCTCTGGTTTCATTTTCAGTAACGCCTGGATGAACTGGGTCCGCCAGGCTCCAGGGAAGGGGCTGGAGTGGGTCGGCCGTATTATAAGCAAAACTGATGGTGGGACAACAGACTACGCTGCACCCGTGAAAGGCAGATGCACCATCTCAAGAGATGATTCAAAAAACACGCTGTATCTGCAGATGAACAGCCTGAAAATCGAGGACACAGCCGTGTATTACTGTATCGCAGATTTCAGCAACCCCGGAACCTTTGACTACTGGGGCCAGGGAACCCTGGTCACCGTCTCCTCAGCGTCGAC	IGHV3-15	IGHD1-14	IGHJ4	12	IADFSNPGTFDY	2.2	IgM	CCAGACTCCCTGGCTGTGTCTCTGGGCGAGAGGGCCACCATCAACTGCAAGTCCAGCCAGAGTCTTTTATACAGCTCCAACAATAAGGACTACTTAGCTTGGTACCAGCAGAAACCAGGACAGCCTCCTAAACTGCTCATTTACTGGGCATCTACCCGGGAATCCGGGGTCCCTGACCGATTCAGTGGCAGCGGGTCTGGGACAGATTTCACTCTCACCATCAGCAGCCTGCAGGCTGAAGATGTGGCAGTTTATTACTGTCACCAATATTATAGAACTCCGATCACCTTCGGCCAAGGGACACGACTGGAGATTAAACGTACG	IGKV4-1	IGKJ5	9	HQYYRTPIT	1.81
5.1.2E02	EVD5	1 month post discharge	Cloned	GP-negative activated B cells	No binding	Not tested	-	-	-	-	Not tested	GGGGCTGAGGTGAAGAAGCCTGGGTCATCGGTGAAGGTCTCCTGCAAGGCTTCTGGAGGCACCTTCATCAGCTATGATATCAACTGGGTGCGACAGGCCCCTGGACAAGGGCTTGAGTGGATGGGAGGGATCATCCCTATCTTTGGTACAGCAAACTACGCACAGAAGTTCCAGGGCAGAGTCACGATTACCGCGGACAAATCCACGAGCACAGCCTACATGGAGCTGACCAGCCTGAGATCTGAGGACACGGCCGTGTATTACTGTGAGAGGGCCTCCCCCCAAAGCGGTCTGGACGTCTGGGGCCAAGGGACCACGGTCACCGTCTCCTCAGCGTCGAC	IGHV1-69	IGHD2-15	IGHJ6	11	ERASPQSGLDV	1.87	IgA1	CCCTCCGCGTCCGGGTCTCCTGGACAGTCAGTCACCATCTCCTGCACTGGAATCAGCAATGACGTTGATGGTTATAACTATGTCTCCTGGTACCAACAGCACCCAGGCAAAGCCCCCAAACTCATGATTTATGATGTCAGTAAGCGGCCCTCAGGGGTCCCTGATCGCTTCTCTGGCTCCAAGTCTGGCAACACGGCCTCCCTGACCGTCTCTGGGCTCCAGGCTGAAGATGAGGCTGATTATTACTGCAGCTCATATGCAGGCAGCAACAATTGGGTGTTCGGCGGGGGGACCAAGCTGACCATCCTAGGTCAGCCCAAGGCTGCCCCCTCGGTCACTCTGTTCCCACCCTCGAG	IGLV2-8	IGLJ3	10	SSYAGSNNWV	1.87
5.1.2E05	EVD5	1 month post discharge	Cloned	GP-negative activated B cells	No binding	Not tested	-	-	-	-	Not tested	GGGGGAACCTTGGTGCAGCCGGGGGGGTCCCTGAGACTCTCCTGTGCAGCCTCTGGATTCACCTTCAGCAGCTATGCCATAAGCTGGGTCCGCCAGGGCCCAGGGAAGCGGCTGGAGTGGGTCTCAGGTATCGATGGTCGTGATGGTGCCACACGGTACGCTGACTCCGTGAAGGGCCGGTTCACCATCTCCAGAGACAACTCTAACAACACTCTGCATCTGCAAATGAACAGCCTGAGAGCCGAAGACACGGCCGTGTATTACTGTGCGAAGGCCAGTCGGGACGATGGTTACTTCTATTATGCTTTTGACGTCTGGGGCCAGGGGACCACGGTCACCGTCTCCTCAGCGTCGAC	IGHV3-23	IGHD2-21	IGHJ6	16	AKASRDDGYFYYAFDV	10.49	IgA2	CCAGCCACCCTGTCTGTGTCTCCGGGAGAAAGAGGCACCCTCTCATGCAGGGCCAGTCAGAGCGTCGGCAACAACGTAGCCTGGTATCAGCAGAAACCTGGCCAGGCTCCCAGACTCCTCATCTATGGTGCATCCACGAGGGTCACTGGTGTCCCAGCCAGGTTCAGTGGCAGTCGGTCTGGGACAGACTTCACTCTCACCATCAGCGGCCTGCAGTCAGAAGATTTTGCAGTTTATTACTGTCAGCAGTATCTTAACTGGCCTCCGCACACTTTTGGCCAGGGGACCAAGGTGGAGATCAAACGTACG	IGKV3-15	IGKJ2	10	QQYLNWPPHT	7.75
5.1.2E06	EVD5	1 month post discharge	Cloned	GP-negative activated B cells	No binding	Not tested	-	-	-	-	Not tested	GGGGGAAACTTGGTACAGCCTGGCAGGTCCCTGAGACTCTCCTGTGCAGCCTCTGGATTCAGTTTTGATGATTATGCCATGAACTGGGTCCGGCAAGCTCCAGGGAAGGGCCTGGAGTGGGTCTCAGGTATTAGTTGGAACAGTGGTAGCATAGACTATGCGGACTCTGTGAAGGGCCGATTCACCATCTCCAGAGACAACGCCAAGAACTCCCTGTATCTGCAAATGAACAGTCTGAGAGCTGAAGACACGGCCTTGTATTACTGTACAAAAGATATCTCAGTGGCTGGTCCGAAGTACTTTGACTACTGGGGCCAGGGAACCCTGGTCACCGTCTCCTCAGCGTCGAC	IGHV3-9	IGHD6-19	IGHJ4	14	TKDISVAGPKYFDY	3	IgG	CCATCCTCCCTGTCTGCATATGTAGGAAACAGAGTCACCATCACTTGCCAGGCGAGTCAGGACATTAGCAACTATTTAAATTGGTATCAGCAGAAACCAGGGAAAGCCCCTAAGCTCCTGATCTACGATGCATCCAATTTGGAAACAGGGGTCCCATCAAGGTTCAGTGGAAGTGGATCTGGGACAGATTTTACTTTCACCATCAGCAGCCTGCAGCCTGAAGATATTGCAACATATTACTGTCAACAGTATGATAATCTCCCCACCTTCGGCCAAGGGACACGACTGGAGATTAAACGTACG	IGKV1-33	IGKJ5	8	QQYDNLPT	0.78
5.1.2E10	EVD5	1 month post discharge	Cloned	GP-negative activated B cells	VP40	Not tested	-	-	-	-	Not tested	GGGGCTGAGGTGAAGAAGCCTGGGGCCTCAGTGAAGGTTTCCTGCAAGGCATCTAGATACACCTTCACCGACTACTATATGCACTGGGTGCGACAGGCCCCTGGACAAGGGCTTGAGTGGATGGGAATAATCAACCCTAGTGGTGGTACCACAAGCTACGCACAGAAGTTCCAGGGCAGAGTCACCATGACCAGAGACACGTCCACGAGAACAGTCTACATGGAGCTGAGCAGCCTGAGATCTGAGGACACGGCCGTGTATTACTGTGCGAGAGCACTTGGGGATAGCAGCAGCTGGTCTACAATATCCAACTGGTTCGACCCCTGGGGCCAGGGAACCCTGGTCACCGTCTCCTCAGCGTCGAC	IGHV1-46	IGHD6-13	IGHJ5	19	ARALGDSSSWSTISNWFDP	2.25	IgG1	CCAGCCACCCTGTCTTTGTCTCCAGGGGAAAGAGCCACCCTCTCCTGCAGGGCCAGTCAGAGTGTTAGCAGCTACTTAGCCTGGTACCAACAGAAACCTGGCCAGGCTCCCAGGCTCCTCATCTATGATGCATCCAACAGGGCCACTGGCATCCCAGCCAGGTTCAGTGGCAGTGGGTCTGGGACAGACTTCACTCTCACCATCAGCAGCCTAGAGCCTGAAGATTTTGCAGTTTATTACTGTCAGCAGCGTAACAACTGGCCTCTCACTTTCGGCGGAGGGACCAAGGTGGAAATCAAACGTACG	IGKV3-11	IGKJ4	9	QQRNNWPLT	0.39
5.1.2E11	EVD5	1 month post discharge	Cloned	GP-negative activated B cells	No binding	Not tested	-	-	-	-	Not tested	GGGGGAGCCTTGGTCCAGCCTGGGGGGTCCCTAGGACTCTCATGTGCAGTCTCTGGATTCACCTTTAGTAAATATTGGATGGCCTGGGTCCGTCAGGTTCCAGGGAAGGGGCTGGAGTGGGTGGCCAACATAAAGTATGATGGAAGTGAGAAACATTTTATGGACTCTGTGAACGGCCGATTCACCATCTCCAGAGACAACGCCAAGAACTCACTGTCTCTACAAATGAACAGCCTGACAGCCGACGACACGGCCGTGTATTACTGTGCGAGAGATCAATTTGGGGGAGTATTTGATATTTGGGGCCTAGGCACAGTGGTCACCGTCTCTTCAGCGTCGAC	IGHV3-7	IGHD3-16	IGHJ3	11	ARDQFGGVFDI	8.24	IgA2	CCAGGCACCCTGTCTTTGTCTCCAGGGGATAGAGCCACTCTCTCCTGCAGGGCCAGTCAGAGTGTTAGGAACAATTACTTAGCCTGGTACCAGCAGAAACCTGGCCAGGCTCCCAGGCTCCTCATCTATGCTACATTCACCAGGGCCACTGGCATCCCAGACAGGTTCAGTGGCAGTGGGTCTGGGACGGACTTCACTCTCACCATCAGCAGACTGGAGCCTGAAGATTTTGCAGTCTATTACTGTCAGCAATATGGTAACTCACCTCGGACGTTCGGCCAAGGGACCAAGGTGGAAATCAAACGTACG	IGKV3-20	IGKJ1	9	QQYGNSPRT	5.36
5.1.2E12	EVD5	1 month post discharge	Cloned	GP-negative activated B cells	No binding	Not tested	-	-	-	-	Not tested	GGCCCAGGACTGGTGAAGCCTTCGGAGACCCTGTCCCTCACCTGCACTGTCTCTGGTGGCTCCATCAGCAGTAGTAGTAACTACTGGGGCTGGATCCGCCAGCCCCCAGGGAAGGGGCTGGAGTGGATTGGGAGTATCTATTATAGTGGGGGCACGTACTACAACCCGTCCCTCAAGAGTCGAGTCACCATATCCGTGGACACGTCCAAGAACCAGTTCTCCCTGAAGCTGAGCTCTGTGACCGCCGCAGACACGGCTGTGTATTACTGTGCGAGACATCCTCACTACGGGCGCGGTACTTTTGATATCTGGGGCCAAGGGACAATGGTCACCGTCTCTTCAGCGTCGAC	IGHV4-39	IGHD2-8	IGHJ3	13	ARHPHYGRGTFDI	1.48	IgM	CCCTCCGCGTCCGGGTCTCCTGGACAGTCAGTCACCATCTCCTGCACTGGAACCAGCAGTGACGTTGGTGGTTATAACTATGTCTCCTGGTACCAACAGCACCCAGGCAAAGCCCCCAAACTCATGATTTATGAGGTCAGTAAGCGGCCCTCAGGGGTCCCTGATCGCTTCTCTGGCTCCAAGTCTGGCAACACGGCCTCCCTGACCGTCTCTGGGCTCCAGGCTGAGGATGAGGCTGATTATTACTGCAGCTCATATGCAGGCAGCAACAATTTGGGGGTGTTCGGCGGAGGGACCAAGCTGACCGTCCTAGGTCAGCCCAAGGCTGCCCCCTCGGTCACTCTGTTCCCACCCTCGAG	IGLV2-8	IGLJ3	11	SSYAGSNNLGV	0
5.1.2F03	EVD5	1 month post discharge	Cloned	GP-negative activated B cells	No binding	Not tested	-	-	-	-	Not tested	GGGGGAGGCTTGGTACAGCCTGGGGGGTCCCTGAGACTCTCCTGTGCAGCCTCTGGATTCACCTTCAGTAGCTATAGCATGAACTGGGTCCGCCAGGCTCCAGGGAAGGGGCTGGAGTGGGTTTCATACATTAGTAGTAGTAGTAGTACCATATACTACGCAGACTCTGTGAAGGGCCGATTCACCATCTCCAGAGACAATGCCAAGAACTCACTGTATCTGCAAATGAACAGCCTGAGAGACGAGGACACGGCTGTGTATTACTGTGCGAGATGGGGGGTGGGAGCTACTACTGACTACTGGGGCCAGGGAACCCTGGTCACCGTCTCCTCAGCGTCGAC	IGHV3-48	IGHD1-26	IGHJ4	11	ARWGVGATTDY	0	IgM	TCTTCCCTCTCTGCATCTCCTGGAGCATCAGCCAGTCTCACCTGCACCTTGCGCAGTGGCATCAATGTTGGTACCTACAGGATATACTGGTACCAGCAGAAGCCAGGGAGTCCTCCCCAGTATCTCCTGAGGTACAAATCAGACTCAGATAAGCAGCAGGGCTCTGGAGTCCCCAGCCGCTTCTCTGGATCCAAAGATGCTTCGGCCAATGCAGGGATTTTACTCATCTCTGGGCTCCAGTCTGAGGATGAGGCTGACTATTACTGTATGATTTGGCACAGCAGCGCTTGGGTGTTCGGCGGAGGGACCAAGCTGACCGTCCTAGGTCAGCCCAAGGCTGCCCCCTCGGTCACTCTGTTCCCACCCTCGAG	IGLV5-45	IGLJ3	9	MIWHSSAWV	0
5.1.2F04	EVD5	1 month post discharge	Cloned	GP-negative activated B cells	No binding	Not tested	-	-	-	-	Not tested	GGGGCTGAGGTGAAGAAGCCTGGGGCCTCAGTGAAAGTTTCCTGCAAGGCTTATGGATACTCCTTCACCACTAACTATATGCACTGGGTGCGACAGGCCCCTGGACAAGGGCTTGAGTGGATGGGAGTGATCAACCCTAGTGGTGGTAGCACAAACTACGCACAGGAGTTCCAGGGCAGAGTCACCATGACCAGGGACACGTCCACGAGCACAGTCTACATGGAGGTGAGCAGCCTGAGATCTGAGGACACGGCCGTCTATTACTGTGCGCGAGAAGGGTACAGCTATGTTTCCAGCTGGTTCGACCCCTGGGGCCAGGGAACCCTGGTCACCGTCTCCTCAGCGTCGAC	IGHV1-46	IGHD5-18	IGHJ5	14	AREGYSYVSSWFDP	4.87	IgG1	CCCTCAGCGTCTGGGACCCCCGGGCAGAGGGTCCCCATCTCTTGTTCTGGAAGCACCTCCAACATCGGAACTAATACTGTAAGCTGGTACCAGCAGCTCCCAGGAACGGCCCCCAAACTCCTCATCTATAGTAATGATCAGCGGCCCTCAGGGGTCCCTGACCGTTTCTCTGGCTCCAAGTCTGGCACCTCAGCCTCCCTGGCCATCAGTGGGCTCCAGTCTGAGGATGAGGCTGATTATTACTGTGCAGCATGGGATGACAGCCTCAATGGTTGGGTGTTCGGCGGAGGGACCAAACTGACCGTCCTAGGTCAGCCCAAGGCTGCCCCCTCGGTCACTCTGTTCCCGCCCTCGAG	IGLV1-44	IGLJ3	11	AAWDDSLNGWV	2.27
5.1.2F05	EVD5	1 month post discharge	Cloned	GP-negative activated B cells	No binding	Not tested	-	-	-	-	Not tested	GGGGCTGAGGTGAAGAAGCCTGGGTCCTCGGTGAAGGTCTCCTGCAAGGCTTATGGAGGCACCTTCAGTAACTATGCTATTAGCTGGGTGCGACAGGCCCCTGGACAAGGGCTTGAGTGGATGGGAGGGATCATCCCTATCTTTGGTACATCAAACTACGCACAGAAGTTCCAGGGCAGAGTCACGATTACCGCGGACGAATCCACGAGCACAGCCTACATGGAGCTGAGCAGCCTGAGATCTGAGGACACGGCCGTGTATTACTGTGCGAGGCGCGCTTTAGCAGCAGCTGCCCCCTTTGACTACTGGGGCCAGGGAACCCTGGTCACCGTCTCCTCAGCGTCGAC	IGHV1-69	IGHD6-13	IGHJ4	13	ARRALAAAAPFDY	1.87	IgG1	CCAGCCACCCTGTCTGTGTCTCCAGGGGAAAGAGCCACCCTCTCCTGCAGGGCCAGTCAGAGTGTTAGCAGCAACTTAGCCTGGTACCAGCAGAAACCTGGCCAGGCTCCCAGGCTCCTCATCTATGGTGCATCCACCAGGGCCACTGGTATCCCAGCCAGGTTCAGTGGCAGTGGGTCTGGGACAGAGTTCACTCTCACCATCAGCAGCCTGCAGTCTGAAGATTTTGCAGTTTATTACTGTCAGCAGTATGATAACTGGCCTCCGTACACTTTTGGCCAGGGGACCAAGGTGGAAATCAAACGTACG	IGKV3-15	IGKJ2	10	QQYDNWPPYT	0.39
5.1.2F06	EVD5	1 month post discharge	Cloned	GP-negative activated B cells	No binding	Not tested	-	-	-	-	Not tested	GGGGGAGGCTTGGTTCAGCCTGGGGGGTGCCTGAGACTCTCCTGTGCAGCCTCTGGATTCAGCTTCACTTCCTACAGCATGAACTGGGTCCGCCAGGCTCCAGGGAAGGGGCTGCAGTGGGTTGCATACATTAGTGGAGGTAACACATACTACGCAGAGTCTGTGAAGGGCCGATTCACCATCTCCAGAGACAGTGCCAAGGACTCACTTTATCTGCATATGGACAGCCTGAGAGACGACGACACGGCTGTCTATTATTGTGCGAGAGATTATAACTGGGGGTTTGACTTCTGGGGCCAGGGAACCCTGGTCACCGTCTCCTCAGCGTCGAC	IGHV3-48	IGHD1-20	IGHJ5	10	ARDYNWGFDF	8.81	IgM	CCCTCCGCGTCCGGGTCTCCTGGACAGTCAGTCACCATCTCCTGCACTGGAACCAGCAGTGACGTTGGTTATTATGACCATGTCTCCTGGTACCAACAGCACCCAGGCAAAGCCCCCAAACTCATAATTTATGAGGTCAATAAGCGGCCCTCAGGGGTCCCTGATCGCTTCTCTGGCTCCAAGTCTGGCAACACGGCCTCCCTGACCGTCTCTGGGCTCCAAACTGAGGATGAGGCTGATTATTACTGCAACTCACATGCAGGCAGAATCAATTTCTGGGTGTTCGGCGGAGGGACCAAACTGACCGTCCTAGGTCAGCCCAAGGCTGCCCCCTCGGTCACTCTGTTCCCACCCTCGAG	IGLV2-8	IGLJ3	11	NSHAGRINFWV	4.12
5.1.5A01	EVD5	1 month post discharge	Cloned	GP-binding B cells	GP	Cleaved	+	+	+	-	No	GGCCCAGGACTGGTGAAGCCTTCGGAGACCCTGTCCCTCACCTGCACTGTCTCTGGTGGCTCCATCAGTACTTACTACTGGAGCTGGATCCGGCAGCCCCCAGGGAAGGGACTGGAGTGGATTGGATACATCTACAACAGTGGGAGTACCGACTACAACCCCTCCCTCAAGAGTCGACTCACCATATCAGCAGACACGTCCAAGAACCAGTTCTCCCTGAAGCTGAGCTCTGTGACCGCCGCAGACACGGCCGTGTATTACTGTGCGAGACAATGGGGTTTCTATGGTGGTACTGACTTCTGGGGCCAGGGAACCCTGGTCACCGTCTCCTCAGCGTCGAC	IGHV4-59	IGHD4-23	IGHJ4	12	ARQWGFYGGTDF	3.41	IgG1	CCCTCAGCGTCTGGGACCCCCGGGCAGAGGGTCACCATCTCTTGTTCTGGAAGCAGCTCCAACATCGGAGGTAATACTGTAAACTGGTACCAGCAGCTCCCAGGAACGGCCCCCAAACTCCTCATGTATAGTATTATTCAGCGGCCCTCAGGGGTCCCTGACCGATTCTCTGGCTCCAAGTCTGGCACCTCAGCCTCCCTGGCCATCAGTGGGCTCCAGTCTGAGGATGAGGCTGATTATTACTGTGCAGCATGGGATGACAGCCTGAATGCTTGGGTGTTCGGCGGAGGGACCAAGCTGACCGTCCTAGGTCAGCCCAAGGCTGCCCCCTCGGTCACTCTGTTCCCACCCTCGAG	IGLV1-44	IGLJ3	11	AAWDDSLNAWV	1.52
5.1.5A02	EVD5	1 month post discharge	Cloned	GP-binding B cells	GP	Cleaved	-	+	+	-	No	GGAGGAGGCTTGATCCAGCCTGGGGGGTCCCTGAGACTCTCCTGTGCAGCCTCAGGATTCACCGTCAGTGGCAACTACATGAGCTGGGTCCGCCAGGCTCCAGGGAAGGGGCTGGAGTGGGTCTCAGGTATTTATAGCGGTGGTAGCACATACTACGCAGACTCCGTGAAGGGCCGATTCACCATCTCCGGAGACAATTCCAGGAACACCCTGTATCTTCAAATGAACAGCCTGAGAGCCGAAGACACGGCCGTTTATTACTGTGCGAGAGAACTATTGGGGGGAGATTTTTGGAGTGGCCATTATGGAGACTACTACGGTATGGACGTCTGGGGCCAAGGGACCACGGTCACCGTCTCCTCAGCGTCGAC	IGHV3-53	IGHD3-3	IGHJ6	22	ARELLGGDFWSGHYGDYYGMDV	3.41	IgG1	CCATCCTCCCTGTCTGCATCTGTAGGAGACAGAGTCACCATCACTTGCCGGGCAAGTCAGAGCATTAGCAAATATTTAAATTGGTATCAGCAGAAACCAGGGAAAGCCCCTAAGCTCCTGATTTATGCTGCATCCAGTTTGCAAAGTGGGGTCCCGTCAAGGTTCAGTGCCAGTGGATCTGGGACAGATTTCACTCTCACCATCAGCAGTCTGCAACCTGAAGATTTTGCAACTTACTCCTGTCAACAGAGTTACAGTACCCCTCGAACGTTCGGCCAAGGGACCAAGGTGGAAATCAAACGTACG	IGKV1-39	IGKJ1	9	QQSYSTPRT	2.33
5.1.5A03	EVD5	1 month post discharge	Cloned	GP-binding B cells	No binding	Not tested	-	-	-	-	Not tested	GGGGGAGGCTTGGTACAGCCTGGGGGGTCCCTGAGACTCTCCTGTGCAGCCTCTGGATTCACCTTCAGTAACTATAGCATGAACTGGGTCCGCCAGGCTCCAGGGAAGGGGCTGGAGTGGGTTTCATACATTATTAGTAGTAGTAGTACCATATACTACGCAGACTCTGTGAAGGGCCGATTCACCGTCTCCAGAGACAATGCCAAGAACTCACTGTCTCTACAAATGAACAGCCTGAGAGACGAGGACACGGCTGTGTATTACTGTGCGAGAGGGCCAGACGATTACGAGGAAGGGGTCTTCTACTACTACTACGACATGGACGTCTGGGGCCAAGGGACCACGGTCACCGTCTCCTCAGCGTCGAC	IGHV3-48	IGHD5-12	IGHJ6	20	ARGPDDYEEGVFYYYYDMDV	1.87	IgG1	CCATCCTCCCTGTCTCCATCTGTAGGAGACAGAGTCACCATCACTTGCCAGTCGAGTCAAGACATTAGCAGCTATTTAAATTGGTATCAGCAGAAACCAGGGAAAGCCCCTAAGTTCCTGATCTACGATGCATCCAATTTGGAAACAGGGGTCCCATCAAGGTTCAGTGGAAGTGGATCTGGGACAGATTTTACTTTCACCATCAGCAGCCTGCAGCCTGAAGATCTTGCAACACATTACTGTCAGCAGTATGCTTATCTCCCCATCACCTTCGGCCAAGGGACACGACTGGAGATTAAACGTACG	IGKV1-33	IGKJ5	9	QQYAYLPIT	3.88
5.1.5A04	EVD5	1 month post discharge	Cloned	GP-binding B cells	GP	Cleaved	+	+	+	+	No	GGGGGAGGCGTGGTCCAGCCTGGGAGGTCCCTGAGACTCTCCTGTGCAGCCTCTGGATTCACCTTCAATAGCTATGCCATGCACTGGGTCCGCCAGGCTCCAGGCAAGGGGCTGGATTGGGTGGCATTTATATCACATGATGAAAGTTATAAATACTATGCAGGCTCCGTGAAGGGCCGATTCACCATCTCCAGAGACAATTCCAAGAACACGCTGTATTTGCAAATGAACAGCCTGAGAGCTGACGACACGGCTGTTTATTACTGTGCGAAAGAGGGGGCTACGGTGACCGACCTCTACTACTACGGTATGGACGTCTGGGGCCAAGGGACCACGGTCACCGTCTCCTCAGCGTCGAC	IGHV3-30	IGHD4-17	IGHJ6	17	AKEGATVTDLYYYGMDV	4.12	IgG1	CCATCTTCCGTGTCTGCATCTGTAGGAGACAGAGTCACCATCACTTGTCGGGCGAGTCAGGGTATTAGCTACTGGTTAGCCTGGTATCAGCAGAAACCAGGGAGAGCCCCTAAGCTCCTGATCTATGGTGCATCCAGTTTGCAAAGTGGGGTCCCATCAAGGTTCAGCGGCAGTGGATCTGGGACAGATTTCACTCTCACCATCAGCAGCCTGCAGCCTGAAGATTTTGCAACTTACTATTGTCAACAGGCTAACAGTTTCCCATTCACTTTCGGCCCTGGGACCAAAGTGGATATCAAACGTACG	IGKV1-12	IGKJ3	9	QQANSFPFT	1.55
5.1.5A05	EVD5	1 month post discharge	Cloned	GP-binding B cells	GP	DTT only	+	+	+	-	No	GGGGGAGGCCTGGTCAAGCCTGGGGGGTCCCTGAGACTCTCCTGTGCAGCCTCTGGATTCACCTTCAGTTCCTATAGCATGAACTGGGTCCGCCAGGCTCCAGGGAAGGGGCTGGAGTGGGTCTCATCCATTACTAGTACTAGTTATTACACTTTCTACGCACACTCAGTGAAGGGCCGATTCACCGTCTCCAGAGACAACTCCAAGAACTCACTGTATCTGCAAATGAACAGCCTGAGAGCCGAGGATACGGCTGTGTATTACTGTGCGGGACCCCAGGGGGGTTCAGGGAGTTATCACTACGGTATGGACGTCTGGGGCCAAGGGACCACGGTCACCGTCTCCTCAGCGTCGAC	IGHV3-21	IGHD3-10	IGHJ6	16	AGPQGGSGSYHYGMDV	4.87	IgG1	CCACTCTCCCTGCCCGTCACCCCTGGAGAGCCGGCCTCCATCTCCTGCAGGTCTAATCAGAGCCTCCTGCATAGTAATGGATACAACTATTTGGATTGGTACCTGCAGAAGCCAGGGCAGTCTCCACAGCTCCTGATCTATTTGGGTTCTAATCGGGCCTCCGGGGTCCCTGACAGGTTCAGTGGCAGTGGATCAGGCACAGATTTTACACTGAAAATCAGCAGAGTGGAGGCTGAGGATGTTGGGGTTTATTACTGCATGCAAGCTCTACAAACTCTATTCACTTTCGGCCCTGGGACCAAAGTGGATATCAAACGTACG	IGKV2-28	IGKJ3	9	MQALQTLFT	0.37
5.1.5A06	EVD5	1 month post discharge	Cloned	GP-binding B cells	GP	Cleaved	+	+	+	+	No	GGGGGAGGCGTGGTCCAGCCTGGGAGGTCCCTGAGACTCTCCTGTGCAGCCTCTGGATTCAGATTCAGTAGTTATGGCATGTACTGGGTCCGCCAGGCTCCAGGCAAGGGGCTGGAGTGGGTGGCAGTTATATCATTTGATGGAAGTAATGAATACTATGCAGACTCCGTGAAGGGCCGATTCACCATCTCCAGAGACAATTCCAAGAACACGCTGTATCTGCAAATGAACAGCCTGAGAGGTGAGGACACGGCTGTGTATTACTGTGCGAAAGATGAAGAGTATAGCAGCAGCTCAGATCTTTTCTACTATTACTCCGGTATGGACGTCTGGGGCCAAGGGACCACGGTCACCGTCTCCTCAGCGTCGAC	IGHV3-30	IGHD6-13	IGHJ6	21	AKDEEYSSSSDLFYYYSGMDV	2.62	IgG1	CCCTCAGCGTCTGGGACCCCCGGGCAGAGGGTCACCATCTCTTGTTCTGGAAGCAGCTCCAACATCGGAGGTAATTATGTTTATTGGTACCAGCAGCTCCCAGGAACGGCCCCCAAACTCCTCATCTATAGGAATAATCAGCGGCCCTCAGGGGTCCCTGACCGATTCTCTGGCTCCAAGTCTGGCTCCTCAGCCTCCCTGGCCATCAGTGGGCTCCGGTCCGAGGATGAGGCTGATTATTACTGTGCAGCATGGGCTGGCAGCCTGAGTGGTTATGTCTTCGGAACTGGGACCAAGGTCACCGTCCTAGGTCAGCCCAAGGCCAACCCCACTGTCACTCTGTTCCCGCCCTCGAG	IGLV1-47	IGLJ1	11	AAWAGSLSGYV	2.27
5.1.5A07	EVD5	1 month post discharge	Cloned	GP-binding B cells	GP	Cleaved	+	+	+	+	No	GGAGGAGGCTTGGTCCAGCCTGGGGGGTCCCTGAGACTCTCCTGTGCAGCCTCTGGGTTCACCGTCAGTAGCAACTACATGAGCTGGGTCCGCCAGGCTCCAGGGAAGGGGCTGGAGTGGGTCTCAGTTATTTATATCGGTGGTAGTACAGACTACGCAGACTCCGTGAAGGGCCGATTCACTATCTCCAGACACAATTCCAAGAACACGCTGTTTCTTCAAATGAACAGCCTGAGAGCTGAGGACACGGCCGTGTATTACTGTGCGAGTCGACTTATTACGATTTTTGGAGTGCTTGGAGACTACTACTACGGTATGGACGTCTGGGGCCAAGGGACCACGGTCACCGTCTCCTCAGCGTCGAC	IGHV3-53	IGHD3-3	IGHJ6	20	ASRLITIFGVLGDYYYGMDV	1.89	IgG1	CCATCTTCCGTGTCTGCATCTGTAGGAGACAGAGTCACCATCACTTGTCGGGCGAGTCAGGGTATTAGCAGCTGGTTAGCCTGGTATCAGCAGAAACCAGGGAAAGCCCCTAACCTCCTGATCTATGCTGCATCCAGTTTGCAAAGTGGGGTCCCATCAAGGTTCAGCGGCAGTGGATCTGGGACAGATTTCACTCTCACCATCAGCAGCCTGCAGCCTGAAGATTTTGCAACTTACTATTGTCAACAGGCTTACAGTTTCCCTCACACTTTTGGCCAGGGGACCAAGGTGGAGATCAAACGTACG	IGKV1-12	IGKJ2	9	QQAYSFPHT	0.78
5.1.5A08	EVD5	1 month post discharge	Cloned	GP-binding B cells	GP	Cleaved	-	+	+	+	No	GGCCCAGGACTGGTGAAGCCTTCACAGACCCTGTCCCTCACCTGCACTGTCTCTGGTGGCTCCATCAGCAGTGGTCATTACTACTGGAGTTGGATCCGCCAGCCCCCAGGGAAGGGCCTGGAGTGGATTGGGTACATCTATTACACTGGGAGCACCTACTACAACCCGTCCCTCAAGAGTCGAGTTACCATATCAGTAGACACGTCCAAGAACCAGTTCTCCCTGAAGCTGAGCTCTGTGACTGCCGCAGACACGGCCGTTTATTACTGTGCCACCGACTACGGTGACCTCTTCTACTACTACGGTATGGACGTCTGGGGCCAAGGGACCACGGTCACCGTCTCCTCAGCGTCGAC	IGHV4-30-4	IGHD4-17	IGHJ6	15	ATDYGDLFYYYGMDV	1.11	IgG1	CCAGGCACCCTGTCTTTGTCTCCAGGGGAAAGAGCCACCCTCTCCTGCAGGGCCAGTCAGAGTGTTAGCAGCAGCTACTTAGCCTGGTACCAGCAGAAACCTGGCCAGGCTCCCAGGCTCCTCATCTATGGTGCATCCAGCAGGGCCACTGGCATCCCAGACAGGTTCAGTGGCAGTGGGTCTGGGACAGACTTCACTCTCACCATCAGCAGACTGGAGCCTGAAGATTTTGCAGTGTATTACTGTCAGCAGTATGGTACCTCACCCCCGGGATTCACTTTCGGCCCTGGGACCAAAGTGGATATCAAACGTACG	IGKV3-20	IGKJ3	11	QQYGTSPPGFT	0.38
5.1.5A10	EVD5	1 month post discharge	Cloned	GP-binding B cells	No binding	Not tested	-	-	-	-	Not tested	GGGGCTGAGGTGAAGGAGCCTGGGGCCTCAGTGAAGGTTTCCTGCAAGGCTTCTGGATCCACCTTCACTGGCTATGCTATGCATTGGGTGCGCCAGGCCCCCGGACAAAGGCTTGAGTGGATGGGATGGATCAACACTGACAATGGTGACACAAAATATTCACAGAAGTTCCAGGGCAGAGTCACCATTACCAGGGACACATCCGCGAACACAGCCTACATGGAGCTGAGCAGCCTGAGATCTGAAGACACGGCTGTGTATTTCTGTGCGAGAGAGGACTTGTCTCTGCGATTTTTGACTTCACAAGTATACAACTGGTTCGACCCCTGGGGCCAGGGAACCCTGGTCACCGTCTCCTCAGCGTCGAC	IGHV1-3	IGHD3-9	IGHJ5	20	AREDLSLRFLTSQVYNWFDP	3	IgG1	CCATCCTCACTGTCTGCATCTGTAGGAGACAGAGTCACCATCACTTGTCGGGCGAGTCAGGGCATTAGCAATTATTTAGCCTGGTTTCAGCAGAAACCAGGGAAAGCCCCTAAGTCCCTGATCTATGCTGCATCCAGTTTGCAAAGTGGGGTCCCATCAAAGTTCAGCGGCAGTGGATCTGGGACAGATTTCACTCTCACCATCAGCAGCCTGCAGCCTGAGGATTTTGCAACTTATTACTGCCAACAGTATTATAGTTACCCAATCACCTTCGGCCAAGGGACACGACTGGAGATTAAACGTACG	IGKV1-16	IGKJ5	9	QQYYSYPIT	0.78
5.1.5A12	EVD5	1 month post discharge	Cloned	GP-binding B cells	GP	Cleaved	-	+	-	+	No	GGGGGAGGCGTGGTACAGCCTGGGGGGTCCCTGAGACTCTCCTGTGCAGCCTCTGGATTCACCTTTGATGATTATGCCATGCACTGGGTCCGTCAAGCTCCAGGGAAGGGTCTGGAGTGGGTCTCTCTTATTAGTGGCGATGGTGATAGTACATACTATGCAGACTCTGTGAAGGGCCGATTCACCATCTCCAGAGACAACGGCAGAAACTCCCTGTATCTGCAAATGAACAGTCTGAGAACTGAGGACACCGCCTTGTATTACTGTTCAAAAGATATAAGCCCGTTTCACACTTTTTGGAGTGGTTATCCTGACTCCTGGGGCCAGGGAACCCTGGTCACCGTCTCCTCAGCGTCGAC	IGHV3-43	IGHD3-3	IGHJ4	17	SKDISPFHTFWSGYPDS	1.87	IgG1	CCATCCTCCCTGTCTGCATCTGTAAGAGACAGAGTCACCATCACTTGCCGGGCAAGTCAGAACATTAGCAGCTTTTTTAATTGGTATCAGCATAAACCGGGGAAAGCCCCTAAGCTCCTGATCTATGCTGCATCCAGTTTGCATAGTGGGGTCCCATCAAGGTTCAGTGGCAGTGGATCTGGGACAGATTTCACTCTCACCATCAGCAGTCTGCAGCCTGAAGATTTTGCAACTTACTACTGTCAGCAGAGTTACAGTATTCCGTACACTTTTGGCCAGGGGACCAAGGTGGAAATCAAACGTACG	IGKV1-39	IGKJ2	9	QQSYSIPYT	3.49
5.1.5B03	EVD5	1 month post discharge	Cloned	GP-binding B cells	No binding	Not tested	-	-	-	-	Not tested	GGGGGAGACGTGGTCCAGCCTGGGAGGTCCCTGAGACTCTCCTGTGCAGCCTCTGGATTCACCTTCAGGAGTTATGCTATGCACTGGGTCCGCCAGGCTCCAGGCAAGGGGCTGGAGTGGGTGGCAGTTATATCATATGATGGAAACAATAAATACTACGCAGACTCCGTGAAGGGCCGATTCACCATCTCCAGAGACAATTCCAAGGACACGCTGTATCTGCAAATGAACAGCCTGAGAGCTGAGGACACGGCAGTGTATTATTGTGTATACGCGTGGGGCGGGGTCCGATCATACAAGTGGTTCGACCCCTGGGGCCAGGGAACCCTGGTCACCGTCTCCTCAGCGTCGAC	IGHV3-30-3	IGHD3-16	IGHJ5	15	VYAWGGVRSYKWFDP	2.62	IgG3	CCCTCACTGACTGTGTCCCCAGGAGGGACAGTCACTCTCACCTGTGGCTCCAGCACTGGAGCTGTCACCAGTGGTCATTCTCCCTACTGGTTCCAGCAGAAGCCTGGCCAAGCCCCCAGGACACTGGTTTCTGATACAAGCAACAAACACTCCTGGACACCTGCCCGGTTCTCAGGCTCCCTCCTTGGGGGCAAAGCTGCCCTGACCCTTTCGGGTGCGCAGCCTGAGGATGAGGCTCAGTATTACTGCTTGCTCTCCTACAGTGGTGCTCACGTGGTATTCGGCGGAGGGACCAGGCTGACCGTCCTAGGTCAGCCCAAGGCTGCCCCCTCGGTCACTCTGTTCCCGCCCTCGAG	IGLV7-46	IGLJ2	10	LLSYSGAHVV	1.87
5.1.5B04	EVD5	1 month post discharge	Cloned	GP-binding B cells	No binding	Not tested	-	-	-	-	Not tested	GGGGCTGAGGTGAAGAAGCCTGGGGCCTCAGTGAAGGTTTCCTGCAAGGCATCTGGATACACCTTCACCAGCTACTATATGCACTGGGTGCGACAGGCCCCTGGACAAGGGCTTGAGTGGATGGGAATAATCAACCCTAGTGGTGGTAGCACAAGCTACGCACAGAAGTTCCAGGGCAGAGTCACCATGACCAGGGACACGTCCACGAGCACAGTCTACATGGAGCTGAGCAGCCTGAGATCTGAGGACACGGCCGTGTATTACTGTGCGAGAGCAAGAGGCCTGTCATATTGTAGTGGTGGTAGCTGCTACTCCCACAACTGGTTCGACCCCTGGGGCCAGGGAACCCTGGTCACCGACTCCTCAGCGTCGAC	IGHV1-46	IGHD2-15	IGHJ5	22	ARARGLSYCSGGSCYSHNWFDP	0	IgG1	CACTCTGTGTCGGAGTCTCCGGGGAAGACGGTAACCATCTCCTGCACCGGCAGCAGTGGCAGCATTGCCAGCAACTATGTGCAGTGGTACCAGCAGCGCCCGGGCAGTGCCCCCACCACTGTGATCTATGAGGATAACCAAAGACCCTCTGGGGTCCCTGATCGGTCCTCTGGCTCCATCGACAGCTCCTCCAACTCTGCCTCCCTCACCATCTCTGGACTGAAGACTGAGGACGAGGCTGACTACTACTGTCAGTCTTATGATAGCAGCAATGTGATATTCGGCGGAGGGACCAAGCTGACCGTCCTAGGTCAGCCCAAGGCTGCCCCCTCGGTCACTCTGTTCCCACCCTCGAG	IGLV6-57	IGLJ2	9	QSYDSSNVI	0.37
5.1.5B05	EVD5	1 month post discharge	Cloned	GP-binding B cells	No binding	Not tested	-	-	-	-	Not tested	GGAGCTGAGGTGAAGAAGCCTGGGGCCTCAGTGAAGGTCTCCTGCAAGGCTTCTGGTTACACCTTTACCAGCTATGGTCTCAGCTGGGTGCGACAGGCCCCTGGACAAGGGCTTGAGTGGATGGGATGGATCAGCGCTTACAATGGTAACACAAACTATGGACAGAAGCTCCAGGGCAGAGTCACCATGACCACAGACACATCCACGAGCACAGCCTACATGGAGCTGAGGAGCCTGAGATCTGACGACACGGCCGTGTATTACTGTGCGAGAGATCAGGGGACAGTAACTGACCTACTATATTACGGTATGGACGTCTGGGGCCAAGGGACCACGGTCACCGTCTCCTCAGCGTCGAC	IGHV1-18	IGHD4-11	IGHJ6	17	ARDQGTVTDLLYYGMDV	0.75	IgG1	CCAGGCACCCTGTCTTTGTCTCCAGGGGAAAGAGCCACCCTCTCCTGCAGGGCCAGTCAGAGTGTTAGCAGCAGCTCCTTAGCCTGGTACCAGCAGAAACCTGGCCAGGCTCCCAGGCTCCTCATCTATGGTGCATCCAGCAGGGCCACTGGCATCCCAgACAGGTTCAGTGGCAGTGGGTCTGGGACAGACTTCACTCTCACCATCAGCAGACTGGAGCCTGAAGATTTTGCAGTGTATTACTGTCAGCAGTATGGTAGCTCACTGTGGACGTTCGGCCAAGGGACCAAGGTGGAAATCAAACGTACG	IGKV3-20	IGKJ1	9	QQYGSSLWT	0.38
5.1.5B06	EVD5	1 month post discharge	Cloned	GP-binding B cells	GP	Cleaved	+	+	+	+	No	GGGGGAGGCTTGGTCCAGCCTGGGGGGTCCCTGAGACTCTCCTGTGCAGCTTCTGGATTCACTTTTAGTACATTTTGGATGAGCTGGGTCCGCCAGGCTCCAGGGAAGGGGCTGGAGTGGGTGGCCAACATAAAGGAAGATGGAAGTGAGAAATACTATGTGGACTCTGTGAAGGGCCGATTCACCATCTCCAGAGACAACGCCAAAAACTCACTGTATCTGCAAATGAACAGCCTGAGAGCCGAGGACACGGCCGTGTATTACTGTGTGAGAGATTGTGAAATGTCAGTAGTGCTTAGTGATGCTTTTGATATCTGGGGCCAAGGGACAATGGTCACCGTCTCTTCAGCGTCGAC	IGHV3-7	IGHD3-22	IGHJ3	16	VRDCEMSVVLSDAFDI	2.62	IgG1	CCAGCCACCCTGTCTGTGTCTCCAGGGGAAAGAGCCACCCTCTCCTGCAGGGCCAGTCAGAGTATTAGCAGCAACTTAGCCTGGTACCAGCAGAAACCTGGCCAGGCTCCCAGGCTCCTCATCTATGGTGCATCCACCAGGGCCACTGGTATCCCAGCCAGGTTCAGTGGCGGTGGGTCTGGGACAGAGTTCACTCTCACCATCAGCAGCCTGCAGTCTGAAGATTTTGCAGTTTATTCCTGTCAGCAGTATCATGACTGGCCTCCGTACACTTTTGGCCAGGGGACCAAGGTGGAAATCAAACGTACG	IGKV3-15	IGKJ2	10	QQYHDWPPYT	1.94
5.1.5B07	EVD5	1 month post discharge	Cloned	GP-binding B cells	No binding	Not tested	-	-	-	-	Not tested	GGCCCAGGACTGGTGAAGCCTTCACAGACCCTGTCCCTCACCTGCACTGTCTCTGGTGGCTCCATCAGCAGTGGTGGTTACTACTGGAGCTGGATCCGCCAGCACCCAGGGAAGGGCCTGGAGTGGATTGGGTACATCTATTACAGTGGGAGCACCTACTACAACCCGTCCCTCAAGAGTCGAGTTACCATATCAGTAGACACGTCTAAGAACCAGTTCTCCCTGAAGCTGAGCTCTGTGACTGCCGCGGACACGGCCGTGTATTACTGTGCGAGAGACCCTGGGGGGGTGATTTTCGACGGTATGGACGTCTGGGGCCAAGGGACCACGGTCACCGTCTCCTCAGCGTCGAC	IGHV4-31	IGHD2-21	IGHJ6	14	ARDPGGVIFDGMDV	0	IgG1	CCCTCAGCGTCTGGGACCCCCGGGCAGAGGGTCACCATCTCTTGTTCTGGAAGCAGCTCCAACATCGGAAGTAATACTGTAAACTGGTACCAGCAGCTCCCAGGAACGGCCCCCAAACTCCTCATCTATAGTAATAATCAGCGGCCCTCAGGGGTCCCTGACCGATTCTCTGGCTCCAAGTCTGGCACCTCAGCCTCCCTGGCCATCAGTGGGCTCCAGTCTGAGGATGAGGCTGATTATTACTGTGCAGCATGGGATGACAGCCTGAATGGTTATGTCTTCGGAACTGGGACCAAGGTCACCGTCCTAGGTCAGCCCAAGGCCAACCCCACTGTCACTCTGTTCCCACCCTCGAG	IGLV1-44	IGLJ1	11	AAWDDSLNGYV	0
5.1.5B08	EVD5	1 month post discharge	Cloned	GP-binding B cells	GP	Cleaved	+	+	+	+	No	GGGGGAGGCTTGGTACAGCCTGGAGGGTCCCTGAGACTCTCCTGTGCAGTCTCTGGACTCACCTTCAGTAATTATGAAATGAACTGGGTCCGCCAGGCTCCAGGGAAGGGGCTGGAGTGGCTTTCATATATTAGTAGTAGTGGTGGTCTCGTATCCTACGCAGACTCTGTGAAGGGCCGATTCACCACCTCCAGAGACAACGCCAAGAATTCACTGTATCTGCAAATGAACAGCCTGAGAGCCGAGGACACGGCTGTTTATTACTGTGCGAGAGCCAGCTTATGGTTCGGGGAGCACCCGGCATACTACTTTGACTACTGGGGCCAGGGAACCCTGGTCACCGTCTCCTCAGCGTCGAC	IGHV3-48	IGHD3-10	IGHJ4	17	ARASLWFGEHPAYYFDY	4.49	IgG1	CCCTCAGTGTCTGGGGCCCCAGGTCAGAGGGTCACCATCTCCTGCACTGGGAGCAGCTCCAACATCGGGGAAGGTTATGATGTACACTGGTACCAGCAGCTTCCAGGAACAGCCCCCAAACTGCTCATCTATGGTAACAGCCATCGGCCCTCAGGGGTCCCTGACCGATTCTCTGGCTCCAAGTCTGGCACCTCAGCCTCCCTGGCCATCACTGGGCTCCAGGCTGAGGATGAGGCTGATTATTACTGCCAGTCCTATGACAGCAGCCTAAGTGGTTCGGTGTTCGGCGGAGGGACCAAGCTGACCGTCCTTGGTCAGCCCAAGGCTGCCCCCTCGGTCACTCTGTTCCCACCCTCGAG	IGLV1-40	IGLJ3	11	QSYDSSLSGSV	1.5
5.1.5B09	EVD5	1 month post discharge	Cloned	GP-binding B cells	GP	Cleaved	-	+	-	-	No	GGGGGAGGCGTGGTCCAGCCTGGGAGGTCCCTCAGACTCTCCTGTGCAGCCTCTGGATTCACCTTCAGTAGCTATGGCATGCACTGGGTCCGCCAGGCTCCAGGCAAGGGGCTGGAGTGGGTGGCAGTTATATCATTTGATGGAAATAATAAGTACTATGCAGACTCCGTGAAGGGCCGATTCACCATCTCCAGAGACAATTCCAAGAACACGCTGTATCTGCAAATGAACAGTCTGAGAGCTGAGGACACGGCTGTGTATTACTGTGCGAAAGACCTCGAGTATAGCAGCTCGTCCGACCTTTTTTACTACTACAACGCTATGGACGTCTGGGGCCAAGGGACCACGGTCACCGTCTCCTCAGCGTCGAC	IGHV3-30	IGHD6-6	IGHJ6	21	AKDLEYSSSSDLFYYYNAMDV	1.87	IgG1	CCAGGCACCCTGTCTTTGTCTCCAGGGGAAAGAGCCACCCTCTCCTGCAGGGCCAGTCAGAGTGTTAGCAGCAACTACTTAGCCTGGTACCAGCAGAAACCTGGCCAGGCTCCCAGGCTCCTCATCTATGGTGCATCCAGCAGGGCCACTGGCATCCCAGACAGGTTCAGTGGCAGTGGGTCTGGGACAGACTTCAGTCTCACCATCAGCAGACTGGAGCCTGAAGATTTTGCAGTGTATTACTGTCAGCAGTATGGTAGCTCACCTTTCACTTTCGGCCCTGGGACCAAAGTGGATATCAAACGTACG	IGKV3-20	IGKJ3	9	QQYGSSPFT	0.77
5.1.5C01	EVD5	1 month post discharge	Cloned	GP-binding B cells	GP	DTT only	-	-	+	-	No	GGTGGAGGCTTGGTCCAGCCTGGGGGGTCCCTGAGACTCTCCTGTGCAGCCTCTGGATTCACCGTCAGTAGCAACTACATGAGCTGGGTCCGCCAGGCTCCAGGGAAGGGGCTGGAGTGGGTCTCAGTTATTTATAGCGCTGGTAGCACACACTACGCAGACTCCGTGAAGGGCAGATTCACCATCTCCAGAGACAGTTCCCAGAACACGCTGTATCTTCAAATGAATAGCCTGAGAGCCGAGGACACGGCTGTGTATTACTGTGCGAGCTTTAGAGATGGCTACCCTTACTACTACGGTATGGACGTCTGGGGCCAAGGGACCACGGTCACCGTCTCCTCAGCGTCGAC	IGHV3-66	IGHD5-24	IGHJ6	15	ASFRDGYPYYYGMDV	2.27	IgG1	CCATCCTCCCTGTCTGCATCTGTAGGAGACAGAGTCACCATCACTTGCCGGGCGAGTCAGGACATTAGCAATTATTTAGCCTGGTTTCAGCAGAAACCAGGGAAAGTTCCTAAACTCCTGATCTATACTGCATCCACCTTGCAATCAGGGGTCCCATCTCGGTTCAGTGGCAGTGGATCTGGGACAGATTTCACTCTCACCATCAGCAGCCTGCAGCCTGAAGATGTTGCAACTTATTACTGTCAAAAGTATAACAGTGCCCCGCTCACTTTCGGCGGAGGGACCAAGGTGGAAATCAAACGTACG	IGKV1-27	IGKJ4	9	QKYNSAPLT	1.94
5.1.5C02	EVD5	1 month post discharge	Cloned	GP-binding B cells	GP	Cleaved	+	+	+	+	No	GGCCCAGGACTGGTGAAGCCTTCGGAGACCCTGTCCCTCACCTGCACTGTCTCTGGTGGCTCCATCAGTAGTTACTACTGGAGCTGGATCCGGCAGCCCCCAGGGAAGGGACTGGAATGGATGGGGTATATCTATTACAGTGGGAGCACCAACTACAACCCCTCCCTCAAGAGTCGAGTCACCATATCAGTAGACACGTCCAAGAACCAGTTCTCCCTGAAGTTGAGCTCTGTGACCGCTGCGGACACGGCCGTGTATTACTGTGCGAGAGTAAAGCCCCCGTATAGCAGCATACGTCTCCACTACGGTATGGACGTCTGGGGCCAAGGGACCACGGTCACCGTCTCCTCAGCGTCGAC	IGHV4-59	IGHD6-13	IGHJ6	18	ARVKPPYSSIRLHYGMDV	1.14	IgG1	CCAGCCACCCTGTCTGTGTCTCCAGGGCAAAGAGCCACCCTCTCCTGCAGGGCCAGTCAGAGTGTTAGCAGCAACTTAGCCTGGTACCAGCAGAAACCTGGCCAGGCTCCCAGGCTCCTCATCTATGGTGCATCCACCAGGGCCACTGGTATCCCAGCCAGGTTCAGTGGCAGTGGGTCTGGGACAGAGTTCACTCTCACCATCAGCAGCCTGCAGTCTGAAGATTTTGCAGTTTATTACTGTCAACAGTATAATGACCGGCACACTTTTGGCCAGGGGACCAAGGTGGAAATCAAACGTACG	IGKV3-15	IGKJ2	8	QQYNDRHT	1.16
5.1.5C03	EVD5	1 month post discharge	Cloned	GP-binding B cells	GP	Cleaved	-	+	+	+	No	GGGGCTGAGGTGAAGAAGCCTGGGGCCTCAGTGAAGGTTTCCTGCAAGGCTTCTGGATACACCTTCACTAACTATCCTATGAATTGGGTGCGCCAGGCCCCCGGACAAAGGCTTGAGTGGATGGGATGGATCAACGGTGGCAATGATAACACAAAATATTCACAGGAGTTCCAGGGCAGAGTCACCATTACCAGGGACACATCCGCGAGCACAGTCTACATGGAGTTGAGCAGCCTGAGATCTGAAGACACGGCTGTGTATTACTGTGCGAGCGCCTTATTATGGTTCGGGGAGTCACCCTCGTACTACTTTGACTACTGGGGCCAGGGAACCCTGGTCACCGTCTCCTCAGCGTCGAC	IGHV1-3	IGHD3-10	IGHJ4	17	ASALLWFGESPSYYFDY	3	IgG1	CCCTCAGTGTCTGGGGCCCCAGGGCAGAGGGTCACCATCTCCTGCACTGGGAGCAGCTCCAACATCGGGGCAGGTTATGATGTACACTGGTACCAGCAGCTTCCAAGAACAGCCCCCAAACTCCTCATCTATGGTAACAGCAATCGGCCCTCAGGGGTCCCTGACCGATTCTCTGGCTCCAAGTCTGGCACCTCAGCCTCCCTGGCCATCACTGGGCTCCAGGCTGAGGATGAGGCTGATTATTACTGCCAGTCCTATGACAGCAGCCTGAGTGGTTATGTGGTATTCGGCGGAGGGACCAAGCTGACCGTCCTAGGTCAGCCCAAGGCTGCCCCCTCGGTCACTCTGTTCCCGCCCTCGAG	IGLV1-40	IGLJ2	12	QSYDSSLSGYVV	0.37
5.1.5C04	EVD5	1 month post discharge	Cloned	GP-binding B cells	GP	Cleaved	-	+	-	-	No	GGGGGAGGCTTGGTACAGCCTGGAGGGTCCCTGAGACTCTCCTGTGCAGCCTCTGGATTCACCTTCAGTAGTTATGAAATGAACTGGGTCCGCCAGGCTCCAGGGAAGGGGCTGGAGTGGGTTTCATACATTAGTAGTAGTGGTAGTACCATATACTACGCAGACTCTGTGAAGGGCCGATTCACCATCTCCAGAGACAACGCCAAGAACTCACTGTATCTGCAAATGAACAGCCTGAGAGCCGAGGACACGGCTGTTTATTACTGTGCGAGATTTTCTGATGGTTCGGGGAGTATATACTACTACGGTATGGACGTCTGGGGCCAAGGGACCACGGTCACCGTCTCCTCAGCGTCGAC	IGHV3-48	IGHD3-10	IGHJ6	17	ARFSDGSGSIYYYGMDV	0	IgG1	CCATCTTCCGTGTCTGCATCTGTAGGAGACAGAGTCACCATCACTTGTCGGGCGAGTCAGGGTATTAGCAGCTGGTTAGCCTGGTATCAGCAGAAACCAGGGAAAGCCCCTAAGCTCCTGATCTATGCTGCATCCAGTTTGCAAAGTGGGGTCCCATCAAGGTTCAGCGGCAGTGGATCTGGGACAGATTTCACTCTCACCATCAGCAGCCTGCAGCCTGAAGATTTTGCAACTTACTATTGTCAACAGGCTAACAGTTTCCCTCCCACTTTCGGCCCTGGGACCAAAGTGGATATCAAACGTACG	IGKV1-12	IGKJ3	9	QQANSFPPT	0
5.1.5C06	EVD5	1 month post discharge	Cloned	GP-binding B cells	GP	Cleaved	+	+	+	+	No	GGCCCAGGACTGGTGAAGCCTTCGGAGACCCTGTCCCTCACCTGCACTGTCTCTGGTGGCTCCATCAACAGTAGTAGATACTACTGGGGCTGGATCCGCCAGCCCCCAGGGAAGGGGCTGGAGTGGATTGGGAGTATCTATTATAGTGGGAGCACCTACCACAACCCGTCCCTCAAGAGTCGAGTCACCATGCCCGTAGACGCGTCCAAGAACCAGTTCTCCCTGAAGCTGAGCTCTGTGACCGCCGCAGACACGGCTGTGTATTACTGTGCGAGACAAATAACGCGGGATTTGGAGGGGTTATTATGGCTCCCCGATGCTTTTGATATCTGGGGCCAAGGGACAATGGTCACCGTCTCTTCAGCGTCGAC	IGHV4-39	IGHD3-3	IGHJ3	20	ARQITRDLEGLLWLPDAFDI	2.22	IgG1	CCCTCAGTGTCTGGGGCCCCAGGGCAGAGGGTCACCATCTCCTGCACTGGGAGCAGCTCCAACATCGGGGCAGGTTTTGATGTACACTGGTACCAGCACCTTCCAGGAACAGCCCCCAAACTCCTCATCTATGGTAACAGCAATCGGCCCTCAGGGGTCCCTGACCGATTCTCTGGCTCCAAGTCTGGCACCTCAGCCTCCCTGGCCATCACTGGGCTCCAGGCTGAAGATGAGGCTTATTATTACTGCCAGTCCTATGACAGCAGCCTGAGTGGTTCGGTATTCGGCGGAGGGACCAAGCTGACCGTCCTAGGTCAGCCCAAGGCTGCCCCCTCGGTCACTCTGTTCCCACCCTCGAG	IGLV1-40	IGLJ2	11	QSYDSSLSGSV	1.5
5.1.5C07	EVD5	1 month post discharge	Cloned	GP-binding B cells	No binding	Not tested	-	-	-	-	Not tested	GGGGGAGGCGTGGTCCAGCCTGGGAGGTCCCTGAGACTCTCCTGTGCAGCCTCTGGATTCACCTTCAGTAGCCATGGCATGCACTGGGTCCGCCAGGCTCCAGGCAAGGGGCTGGAGTGGGTGGCAGTTATATCATATGATGGAAGTAATAAATATTATGCAGATTCCGTGAAGGGCCGATTCACCATCTCCAGAGACAATTCCAAGAACACGCTGTATCTGCAAATGAACAGCCTGAGAGCTGAGGACACGGCTGTGTATTACTGTGCGAAAGTGGGCCCCCATTTTGTGGTGGCGTACTACTTTGACTACTGGGGCCAGGGAACCCTGGTCACCGTCTCCTCAGCGTCGAC	IGHV3-30	IGHD2-21	IGHJ4	15	AKVGPHFVVAYYFDY	1.12	IgG1	CCAGCCACCCTGTCTGTGTCTCCAGGGGAAAGAGCCACCCTCTCCTGCAGGGCCAGTCAGAGTATTAGCAGCAACTTAGCCTGGTACCAGCAGAAACCTGGCCAGGCTCCCAGGCTCCTCATCTATGGTGCATCCACCAGGGCCACTGATATCCCAGCCAGGTTCAGTGGCAGTGGGTCTGGGACAGAGTTCACTCTCACCATCACCAGCCTGCAGTCTGAAGATTTTGCAGTTTATTACTGTCAGCAGTATAATAACTGGCCTCCGTACACTTTTGGCCAGGGGACCAAGGTGGAGATCAAACGTACG	IGKV3-15	IGKJ2	10	QQYNNWPPYT	1.16
5.1.5C09	EVD5	1 month post discharge	Cloned	GP-binding B cells	GP	Cleaved	-	+	-	-	No	GGCGCAGGACTGTTGAAGCCTTCGGAGACCCTGTCCCTCACCTGCGCTGTCTATGGTGGGTCCTTCAGTGGTTACTACTGGAGCTGGATCCGCCAGCCCCCAGGGAAGGGGCTGGAGTGGATTGGGGAAATCAATCATAGTGGAAGCACCAACTACAACCCGTCCCTCAAGAGTCGAGTCACCATATCAGTAGACACGTCCAAGAACCAGTTCTCCCTGAAGCTGAGCTCTGTGACCGCCGCGGACACGGCTGTGTATTACTGTGCGAGAGGGGTACGTGAATATAGTGGCTACGATTCTCAATATTACTACTACTACTACGGTATGGACGTCTGGGGCCAAGGGACCACGGTCACCGTCTCCTCAGCGTCGAC	IGHV4-34	IGHD5-12	IGHJ6	23	ARGVREYSGYDSQYYYYYYGMDV	0	IgG1	CCAGCCACCCTGTCTTTGTCTCCAGGGGAAAGAGCCACCCTCTCCTGCAGGGCCAGTCAGAGTGTTAGCAGCTACTTAGCCTGGTACCAACAGAAACCTGGCCAGGCTCCCAGGCTCCTCATCTATGATGCATCCAACAGGGCCACTGGCATCCCAGCCAGGTTCAGTGGCAGTGGGTCTGGGACAGACTTCACTCTCACCATCAGCAGCCTAGAGCCTGAAGATTTTGCAGTTTATTACTGTCAGCAGCGTAGCAACTGGCCTCCGGAGATCACTTTCGGCGGAGGGACCAAGGTGGAAATCAAACGTACG	IGKV3-11	IGKJ4	11	QQRSNWPPEIT	0
5.1.5D03	EVD5	1 month post discharge	Cloned	GP-binding B cells	GP	Cleaved	-	+	-	-	No	GGAGGTGAGGTGAAGAGGCCTGGGGCCTCAGTGAAGGTCTCCTGCAAGGCTTCTGGTTACACGTTTTCCAGCTATGGTATCAGCTGGGTGCGACAGGCCCCTGGACAAGGGTTTGAGTGGATGGGATGGATCAGCGCTTACAATGGTAACACAAAGTATGCACAGAAACTCCAGGGCAGAGTCACCATGACCACAGACACATCCACGAGCACAGCCTACATGGAGCTGAGGAGCCTGAGATCTGACGACACGGCCGTGTATTACTGTGCGAGAGATAGTGATATGGTGACTGCGTTGTTCTACTACGGTATGGACGTCTGGGGCCAAGGGACCACGGTCACCGTCTCCTCAGCGTCGAC	IGHV1-18	IGHD2-21	IGHJ6	17	ARDSDMVTALFYYGMDV	2.62	IgG1	CCATCTTCCGTGTCTGCATCTGTAGGAGACAGAGTCACCATCACTTGTCGGGCGAGTCAGGATATTAGTAGCTGGTTAGCCTGGTATCAGCAGAAACCAGGGAAAGCCCCTAAACTCCTGATGTATGCTGCATCCAGTTTGCAAAGTGGGGTCCCATCCAGGTTCAGCGGCAGTGGATCTGGGACAGATTTCACTCTCAGCATCAGCAGCCTGCAGCCTGAAGATTTTGCAACTTACTATTGTCAACAGGCTAACAGTTTCCCGTGGACGTTCGGCCAAGGGACCAAGGTGGAAATCAAACGTACG	IGKV1-12	IGKJ1	9	QQANSFPWT	2.33
5.1.5D06	EVD5	1 month post discharge	Cloned	GP-binding B cells	GP	Cleaved	+	+	+	+	No	GGGGGAGGCGTGGTCCAGCCTGGGAGGTCCCTGAGACTCTCCTGTGCAGCCTCTAGATTCACCTTCAGTACCTATGCTATGCACTGGGTCCGCCAGGCTCCAGGCAAGGGGCTGGAGTGGGTGGCAATTATATCATATGATGGAAGCAATAAATACTACGCAGACTCCGTGAAGGGCCGATTCACCATCTCCAGAGACAATTCCAAGAACACACTGTATCTGCAAATCAACAGCCTGAGAGCTGAGGACACGGCTGTGTATTACTGTGCGAGAGAAGGGGGCTACAACTTCTACTACTACGGTATGGACGTCTGGGGCCAAGGGACCACGGTCACCGTCTCCTCAGCGTCGAC	IGHV3-30-3	IGHD1-26	IGHJ6	15	AREGGYNFYYYGMDV	1.87	IgG	CCATCTTCTGTGTCTGCATCTGTAGGAGACAGAGTCACCATCACTTGTCGGGCGAGTCAGGGTATTAGCACCTGGTTAGCCTGGTATCAGCAGAAACCAGGGAAAGCCCCTAAGCTCCTGATCTATGCTGCATCCAGTTTGCAAAGTGGGGTCCCATCAAGGTTCAGCGGCAGTGCATCTGGGACAGATTTCACTCTCACTATCAACAACCTGCAGCCTGAAGATTTTGCAACTTACTATTGTCAACAGGCTCACAGTTTCCCCGTCACTTTCGGCGGAGGGACCAAGGTGGAGATCAAACGTACG	IGKV1D-12	IGKJ4	9	QQAHSFPVT	1.94
5.1.5D07	EVD5	1 month post discharge	Cloned	GP-binding B cells	GP	Cleaved	+	+	+	-	No	GGCCCAGGACTGGTGAAGCCTTCGGAGACCCTGTCCCTCACCTGCACTGTCTCTGGTGGCTCCATCAGTAGTTACTACTGGACCTGGATCCGGCAGCCCCCAGGGAAGGGACTGGAGTGGATTGGGTATATCTATTACAGTGGGAGCCCCATGTACAACCCCTCCCTCAAGAGTCGAGTCACCATATCAGTAGACACGTCCAAGAACCAGTTCTCCCTGAAGCTGAGCTCTGTGACCGCTGCGGACACGGCCGTATATTACTGTGCGAGAGTGACTACGTCCTCATTTAGTTCGTACTACTACGGTATGGACGTCTGGGGCCAAGGGACCACGGTCACCGTCTCCTCAGCGTCGAC	IGHV4-59	IGHD4-17	IGHJ6	17	ARVTTSSFSSYYYGMDV	1.89	IgG1	CCATCCTCCCTGTCTGCATCTGTGGGAGACAGAGTCACCATCACTTGCCGGGCAAGTCAGAGCATTAGCAACTATTTACATTGGTATCAGCAGAAACCAGGGAAAGCCCCTAAGCTCCTGATCTCTGCTGCATCCAGTTTGCAAAGTGGGGTCCCATCAAGGTTCAGTGGCAGTGGATCTGGGACACAATTCACTCTCACCATCAGCAGTCTGCAACGTGAAGATTTTGCATCTTACTACTGTCAACAGAGTTACAGTACCCCGACTTTCGGCGAAGGGACCAAGGTGGAGATCAAACGTACG	IGKV1-39	IGKJ4	8	QQSYSTPT	3.1
5.1.5D08	EVD5	1 month post discharge	Cloned	GP-binding B cells	GP	Cleaved	+	+	+	+	No	GGGGGAGTCGTGGTACAGCCGGGGGGGTCCCTGAGAGTCTCCTGTGCAGCCTCTGGATTCACCTTTGATGATTGTACCATGCACTGGGTCCGTCAAGCTCCGGGGAAGGGTCTGGAGTGGATCTCTCTTATTAATTGGAATGGTGATAGCACATTCTATGCAGACTCTGTGAAGGGCCGATTCACCATCTCCAGAGACAACAACAAAAACTCCCTGTATCTGCAAATGAACAGTCTGAGAACTGAGGACACCGCCTTGTACTACTGTGCAAAAGATGTCGCCCTGGGGGAGTTTTGGAGTGGTTATTATCCCGCCTGGGGCCAGGGAACCCTGGTCACCGTCTCCTCAGCGTCGAC	IGHV3-43	IGHD3-3	IGHJ4	16	AKDVALGEFWSGYYPA	3.75	IgG1	CCATCCTCCCTGTCTGCATCTGTAGGAGACAGAGTCACCATCACTTGTCGGGCAAGTCAGAGCATTGCCAGCTATTTAAATTGGTATCAGCAGAAACCAGGGAAAGCCCCTAAGCTCCTGATCTATGCTGCATCCAATTTGCAAACTGGGGTCCCATCAAGGTTCAGTGGCAGTGGATCTGGGACAGATTTCACTCTCACCATCAGCAGTCTGCAACCTGAAGATTTTGTAATTTACTACTGTCAACAGAGTTACAGTATCCCGTACACTTTTGGCCAGGGGACCAAGGTGGAAATCAAACGTACG	IGKV1-39	IGKJ2	9	QQSYSIPYT	2.71
5.1.5D10	EVD5	1 month post discharge	Cloned	GP-binding B cells	GP	Cleaved	-	+	-	-	No	GGCCCAGGACTGGTGAAGCCTTCGGAGACCCTGTCCCTCACCTGCACTGTCTCTGGTGGCTCCATCAGCAGTAGTAGTTACTACTGGGGCTGGATCCGCCAGCCCCCAGGGAAGGGGCTGGAGTGGATTGGGAGTATCTATTATAGTGGGAGCACCTACTACAACCCGTCCCTCAAGAGTCGAGTCACCATATCCGTAGACACGTCCAAGAACCAGTTCTCCCTGAAGCTGAGCTCTGTGACCGCCGCAGACACGGCTGTGTATTACTGTGCGAGCGGCTACGGTGAATTCCTGTACAACTGGTTCGACCCCTGGGGCCAGGGAACCCTGGTCACCGTCTCCTCAGCGTCGAC	IGHV4-39	IGHD4-17	IGHJ5	14	ASGYGEFLYNWFDP	0	IgG1	CCAGCCACCCTGTCTTTGTCTCCAGGGGAAAGAGCCACCCTCTCCTGCAGGGCCAGTCAGAGTGTTAGCAGCTACTTAGCCTGGTACCAACAGAAACCTGGCCAGGCTCCCAGGCTCCTCATCTATGATGCATCCAACAGGGCCACTGGCATCCCAGCCAGGTTCAGTGGCAGTGGGTCTGGGACAGACTTCACTCTCACCATCAGCAGCCTAGAGCCTGAAGATTTTGCAGTTTATTACTGTCAGCAGCGTAGCAACTGGCTCACTTTCGGCGGAGGGACCAAGGTGGAAATCAAACGTACG	IGKV3-11	IGKJ4	8	QQRSNWLT	0
5.1.5E03	EVD5	1 month post discharge	Cloned	GP-binding B cells	GP	Cleaved	+	+	+	+	No	GGAGGAGGCGTGGTACAGCCTGGGGGGTCCCTGAGACTCTCCTGTGCAGCCTCTGGATTCAACTTTGATGATTATGCCATGCACTGGGTCCGTCAAGCTCCAGGGAAGGGTCTGGAGTGGGTCTCTTTTATTAGTGGAGATGGTGGTAGCACATACTTTGCAGACTCTGTGAAGGGCCGATTCACCATCTCCAGAGACAACAGCAAAAACTCCCTGTATCTGCAAATGAACAGTCTGAGAATTGAGGACACCGCCTTCTATTACTGTGCAAAAGAGTATACCAGTTCGGCCGGATTATACTACTACGGTGTGGACGTCTGGGGCCAAGGGACCACGGTCACCGTCTCCTCAGCGTCGAC	IGHV3-43	IGHD6-6	IGHJ6	17	AKEYTSSAGLYYYGVDV	2.62	IgG1	CCATCTTCCGTGTCTGCATCTGTAGGAGACAGAGTCACCATCACTTGTCGGGCGAGTCAGGGTATTAGCAGCTGGTTAGCCTGGTATCAGCAGAAACCAGGGAGAGCCCCTAAGCTCCTGATCTATGCTGCATCCAGTTTGCAAAGTGGGGTCCCATCAAGGTTCAGCGGCAGTGGATCTGGGACAGATTTCACTCTCACCATCAGCAACCTGCAGCCTGAAGATTTTGCAACTTACTATTGTCAACAGGCTCACAGTTTCCCGTGGACGTTCGGCCAAGGGACCAAGGTGGAAATCAAACGTACG	IGKV1-12	IGKJ1	9	QQAHSFPWT	1.16
5.1.5E04	EVD5	1 month post discharge	Cloned	GP-binding B cells	GP	Cleaved	-	+	-	+	No	GGCCCAGGACTGGTGAAGCCTTCGGAGACCCTGTCCCTCAGCTGCACTGTCTCTGGTGGCTCCATCAGTAGTCACTACTGGAGCTGGATCCGGCAGCCGCCAGGTAAGGGACTGGAGTGGATTGGGTATATGTATTACAGTGGGAGCACCAACTACAACCCCTCCCTCAAGAGTCGAGTCACCATATCAGTAGACACGTCCAAGAACCAGTTCTCCCTGAAGCTGAGCTCTGTGACCGCTGCGGACACGGCCGTGTATTACTGTGCGAGAGACCGCAGTACGGAGTGGTTATTTTACGGTATGGACGTCTGGGGCCAAGGGACCACGGTCACCGTCTCCTCAGCGTCGAC	IGHV4-59	IGHD3-3	IGHJ6	15	ARDRSTEWLFYGMDV	1.89	IgG1	GCCTCCGTGTCTGGGTCTCCTGGACAGTCGATCACCATCTCCTGCACTGGAACCAGCGGTTATAACTATGTCTCCTGGTACCAACAGCACCCAGGCAAAGCCCCCAAACTCATGATTTATGATGTCAGTAATCGGCCCTCAGGGGTTTCTAATCGCTTCTCTGGCTCCAAGTCTGGCAACACGGCCTCCCTGACCATCTCTGGGCTCCAGGCTGAGGACGAGGCTGATTATTACTGCAGCTCATATACAAGCAGCAGCACTGCGGTATTCGGCGGAGGGACCAAGCTGACCGTCCTAGGTCAGCCCAAGGCTGCCCCCTCGGTCACTCTGTTCCCGCCCTCGAG	IGLV2-14	IGLJ2	10	SSYTSSSTAV	0.39
5.1.5E05	EVD5	1 month post discharge	Cloned	GP-binding B cells	No binding	Not tested	-	-	-	-	Not tested	GGAGCTGAGGTGAAGAAGCCTGGGGCCTCAGTGAAGGTCTCCTGCAAGGCTTCTGGTTACACCTTTACCAGCTATGGTATCAGCTGGGTGCGACAGGCCCCTGGACAAGGGCTTGAGTGGATGGGATGGATCAGCGCTTACAATGGTAACACAAACTATGCACAGAAGCTCCAGGGCAGAGTCACCATGACCACAGACACATCCACGAGCACAGCCTACATGGAGCTGAGGAGCCTGAGATCTGACGACACGGCCGTGTATTACTGTGCGAGAGATATGTATAGCAGCTCGTCCATTTACTACTACGGTATGGACGTCTGGGGCCAAGGGACCACGGTCACCGTCTCCTCAGCGTCGAC	IGHV1-18	IGHD6-6	IGHJ6	17	ARDMYSSSSIYYYGMDV	0	IgM	CCATCTTCCGTGTCTGCATCTGTAGGAGACAGAGTCACCATCACTTGTCGGGCGAGTCAGGGTATTAGCAGCTGGTTAGCCTGGTATCAGCAGAAACCAGGGAAAGCCCCTAAGCTCCTGATCTATGCTGCATCCAGTTTGCAAAGTGGGGTCCCATCAAGGTTCAGCGGCAGTGGATCTGGGACAGATTTCACTCTCACCATCAGCAGCCTGCAGCCTGAAGATTTTGCAACTTACTATTGTCAACAGGCTAACAGTTTCCCGATCACCTTCGGCCAAGGGACACGACTGGAGATTAAACGTACG	IGKV1-12	IGKJ5	9	QQANSFPIT	0
5.1.5E06	EVD5	1 month post discharge	Cloned	GP-binding B cells	GP	Not tested (poor expression)	-	+	-	-	No	GGCGCAGGACTGTTGAAGCCTTCGGAGACCCTGTCCCTCACTTGCGCTGTCTATGGTGGGTCCTTCAGTGGTTACTACTGGAGCTGGATCCGCCAGCCCCCAGGGAAGGGGCTGGAGTGGATTGGGGAAATCAATCATAGTGGAAACACCAACTATAACCCGTCCCTCAAGAGTCGAGTCACCATATCAGTAGACACGTCCAAGAACCAGTTCTCCCTGAAGCTGAGCTCTGTGACCGCCGCGGACACGGCTGTGTATTACTGTGCGAGAGGCCCTGGGACCCCTCCTAGGGGTGCTTTTGATATCTGGGGCCAAGGGATATTGGTCACCGTCTCTTCAGCGTCGAC	IGHV4-34	IGHD2-15	IGHJ3	14	ARGPGTPPRGAFDI	1.14	IgG1	GCCTCCGTGTCTGGGTCTCCTGGACAGTCGATCACCATCTCCTGCACTGGAACCAGCAGTGACGTTGGTGGTTATAACTATGTCTCCTGGTACCAACAACACCCAGGCAAAGCCCCCAAACTCATGATTTATGATGTCAGTAATCGGCCCTCAGGGGTTTCTAATCGCTTCTCTGGCTCCAAGTCTGGCAACACGGCCTCCCTGACCATCTCTGGGCTCCAGGCTGAGGACGAGGCTGATTATTACTGCAGCTCATATACAAGCAGCAGCACTCTCCCTTGGGTGTTCGGCGGAGGGACCAAGTTGACCGTCCTAGGTCAGCCCAAGGCTGCCCCCTCGGTCACTCTGTTCCCGCCCTCGAG	IGLV2-14	IGLJ3	12	SSYTSSSTLPWV	0
5.1.5E07	EVD5	1 month post discharge	Cloned	GP-binding B cells	GP	DTT only	+	+	+	-	No	GGGGCTGAGGTGAGGAAGCCTGGGTCCTCGGTGAAGGTCTCCTGCAAGGCTTCTGGAGGCACCTTCAGCACCTATGCTATCAGCTGGGTGCGACAGGCCCCTGGACAAGGGCTTGAGTGGATGGGAAGGATCATCCCTATGCTTGGTAAACCTAACTACGCACAGAAGTTCCAGGGCAGAGTCACGATTACCGCGGACAAATCCACGACCACAGCCTACATGGAGCTGAGCAGCCTGAGATCTGAGGACACGGCCGTATATTACTGTGCGAGAGATCTGGGTACACCTTCTGACTACTGGGGCCAGGGAACCCTGGTCACCGTCTCCTCAGCGTCGAC	IGHV1-69	IGHD5-18	IGHJ4	10	ARDLGTPSDY	3	IgG1	CCATCCTCACTGTCTGCATCTGTAGGAGACAGAGTCACCATCACTTGTCGGGCGAGTCAGGGCATTAGCAATTATTTAGCCTGGTTTCAGCAGAAACCAGGGAAAGCCCCTAAGTCCCTGATCTATGCTGCATCCAGTTTGCAAAGTGGGGTCCCATCAAAGTTCAGCGGCAGTGGATCTGGGACAGATTTCACTCTCACCATCAGCAGCCTGCAGCCTGAGGATTTTGCAACTTATTACTGCCAACAGTATAATAGTTACCCGCTCACTTTCGGCGGAGGGACCAAGGTGGAGATCAAACGTACG	IGKV1-16	IGKJ4	9	QQYNSYPLT	0.39
5.1.5E08	EVD5	1 month post discharge	Cloned	GP-binding B cells	GP	Native	+	+	+	+	No	GGGGGAGGCTTGGTACAGCCTGGGGGGTCCCTGAGACTCTCCTGTGCAGCCTCTGGATTCACCTTTAGCAGCTATGCCATGGGCTGGGTCCGCCAGGCTCCAGGGAAGGGGCTGGAGTGGGTCTCAACTATTACTGGTAGTGGTGGTACCACATATAACGCAGACTCCGTGAAGGGCCGGTTCACCATCTCCAGAGACAATTCCAAGAACACGCTGTATCTGCAAATGAACAGCCTGAGAGCCGAGGACACGGCCGTATATTACTGTGCGAAAGATTTCGATTTTTGGAGTGGTAACCACTTTGACTACTGGGGCCAGGGAACCCTGGTCACCGTCTCCTCAGCGTCGAC	IGHV3-23	IGHD3-3	IGHJ4	14	AKDFDFWSGNHFDY	2.25	IgG3	CCCTCAGTGTCTGCGGCCCCAGGACAGAAGGTCACCATCTCCTGCTCTGGAAGCAGCTCCAACATTGGGAATAATTATGTATCCTGGTACCAGCAGCTCCCAGGAACAGCCCCCAAACTCTTCATTTATGACAATAATAAGCGACCCTCAGGGATTCCTGACCGATTCTCTGGCTCCAAGTCTGGCACGTCAGCCACCCTGGGCATCACCGGACTCCAGACTGGGGACGAGGCCGATTATTACTGCGGAACATGGGATTTCAGCCTGAGTGGTTGGGTGTTCGGCGGAGGGACCAAGCTGACCGTCCTAGGTCAGCCCAAGGCTGCCCCCTCGGTCACTCTGTTCCCACCCTCGAG	IGLV1-51	IGLJ3	11	GTWDFSLSGWV	1.14
5.1.5E09	EVD5	1 month post discharge	Cloned	GP-binding B cells	GP	DTT only	-	-	+	-	No	GGGGGAGGCTTGGTACAGCCTGGGGGGTCCCTGAGACTCTCCTGTGCAGCCTCTGGATTTAGCTTCAGTAGCTATAGCATGAATTGGGTCCGCCAGGCTCCAGGGGAGGGGCTGGAGTGGGTTTCATTCATTAGTCTTAGTAGTGATACCATATACTACGCAGACTCTGTGGAGGGCCGATTCACCATCTCCAGAGACAATGCCAAGAGCTCACTATATCTGCAAATGAACAGCCTGAGAGACGAGGACACGGCTATTTATTACTGTGCGTGTATAGCAGCACCTGGTCGCTTTCACTTTGACTACTGGGGCCAGGGAACCCTGGTCACCGTCTCCTCAGCGTCGAC	IGHV3-48	IGHD6-13	IGHJ4	13	ACIAAPGRFHFDY	5.24	IgG1	GCCTCCGTGTCTGGGTCTCCTGGACAGTCGATCACCATCTCCTGCACTGGAACCAGCAGTGATTTTGGGAGTTATAACCTTGTCTCCTGGTACCAACAGCACCCAGGCAAAGCCCCCAAACTCATCATTTATGAGGGCAGTAAGCGGCCCTCAGGGGTTTCTAATCGCTTCTCTGGCTCCAAGTCTGCCAACACGGCCTCCCTGACAATCTCTGGGCTCCAGGCTGAGGACGAGGCTGATTATTACTGCTGCTCATATGCAGGTACTAGGACTTGGATGTTCGGCGGAGGGACCAAGCTGACCGTCCTAGGTCAGCCCAAGGCTGCCCCCTCGGTCACTCTGTTCCCACCCTCGAG	IGLV2-23	IGLJ3	10	CSYAGTRTWM	1.5
5.1.5E10	EVD5	1 month post discharge	Cloned	GP-binding B cells	GP	Not tested (poor expression)	-	+	-	-	No	GGGGGAGGCGTGGTCCAGCCTGGGAGGTCCCTGAGACTCTCCTGTGCAGCCTCTGGATTCACCTTCAGTAGCTATGCTATGCACTGGGTCCGCCAGGCTCCAGGCAAGGGGCTGGAGTGGGTGGCAGTTATATCATATGATGGAAGCAATAAATACTACGCAGACTCCGTGAAGGGCCGATTCACCATCTCCAGAGACAATTCCAAGAACACGCTGTATCTGCAAATGAACAGCCTGAGAGCTGAGGACACGGCTGTGTATTACTGTGCGAGAGATCTTGAGTATAGCAGCTCGTCCGACCTTTACTACTACTACTACGGTATGGACGTCTGGGGCCAAGGGACCACGGTCACCGTCTCCTCAGCGTCGAC	IGHV3-30-3	IGHD6-6	IGHJ6	21	ARDLEYSSSSDLYYYYYGMDV	0	IgG3	CCCTCAGCGTCTGGGACCCCCGGGCAGAGGGTCACCATCTCTTGTTCTGGAAGCAGCTCCAACATCGGAAGTAATACTGTAAACTGGTACCAGCAGCTCCCAGGAACGGCCCCCAAACTCCTCATCTATAGTAATAATCAGCGGCCCTCAGGGGTCCCTGACCGATTCTCTGGCTCCAAGTCTGGCACCTCAGCCTCCCTGGCCATCAGTGGGCTCCAGTCTGAGGATGAGGCTGATTATTACTGTGCAGCATGGGATGACAGCCTGAATGGTTGGGTGTTCGGCGGAGGGACCAAGCTGACCGTCCTAGGTCAGCCCAAGGCTGCCCCCTCGGTCACTCTGTTCCCGCCCTCGAG	IGLV1-44	IGLJ3	11	AAWDDSLNGWV	0
5.1.5E11	EVD5	1 month post discharge	Cloned	GP-binding B cells	GP	Cleaved	-	+	+	-	No	GGGGCTGAGGTGAAGAAGCCTGGGTCCTCGGTGAAGGTCTCCTGCAAGGCCTCTGGAGGCACCTCCAACAGCTATGCTATCAGCTGGGTGCGACAGGCCCCTGCACAAGGGCTTGAGTGGATGGGAGCGATCATCCCTATCTTTGGTACAGCAAACTACGCACAGAAATTCCAGGGCAGAGTCACGATTACCGCGGACAAATCCACGAGGACAGCCTACATGGAGCTGAGCAGCCTGAGATCTGAGGACACGGCCGTGTATTACTGTGCGAGCGACTATGATAGTAGTGGTTATTACTACGAGGGTCGCTACTACTACGCTATGGACGTCTGGGGCCAAGGGACCACGGTCACCGTCTCCTCAGCGTCGAC	IGHV1-69	IGHD3-22	IGHJ6	21	ASDYDSSGYYYEGRYYYAMDV	2.62	IgG1	CCAGCCACCCTGTCTTTGTCTCCAGGGGAAAGAGCCACCCTCTCCTGCAGGGCCAGTCAGAGTGTTAGCAGCTTCTTGGCCTGGTTCCAACAAAAACCTGGCCAGGCTCCCAGGCTCCTCATCTATGATGCGTCCAACAGGGCCACTGGCATCCCAGCCAGGTTCATTGGCAGTGGGTCTGGGACAGACTTCACTCTCACCATCAGCAGCCTAGAGCCTGAGGATTTTGCAGTTTATTACTGTCAGCAGCGTAGCAACTGGCCTCCGATATACACTTTTGGCCAGGGGACCAAGGTGGAGATCAAACGTACG	IGKV3-11	IGKJ2	11	QQRSNWPPIYT	2.71
5.1.5E12	EVD5	1 month post discharge	Cloned	GP-binding B cells	GP	DTT only	+	+	+	-	No	GGCCCAGGACTGGTGAAGCCTTCGGGGACCCTGTCCCTCACCTGCGCTGTGTCTGGTGTCTCCATCAGTAGTGCTAACTGGTGGAGTTGGGTCCGCCAGCCCCCAGGGAAGGGGCTGGAGTGGATTGGGGAGATCTTTCATACGGGGAGCACCAACTACAACCCGTCCCTCAAGAGTCGAGTCACCATATCGGTAGACAAGTCCAAGAACCAGTTCTCCCTGAGGCTGAGTTCTGTGACCGCCGCGGACGCGGCCGTGTATTACTGTGCGAGAGATATGGGATGGCTACAGGGCACCTACTTTGACTACTGGGGCCAGGGAACCCTGGTCACCGTCTCCTCAGCGTCGAC	IGHV4-4	IGHD5-24	IGHJ4	14	ARDMGWLQGTYFDY	4.87	IgG2	CCAGGCACCCTGTCTTTGTCTCCAGGGGAAAGAGCCACCCTCTCCTGCAGGGCCAGTCAGAGTGTTAGCAGCAGCTACTTAGCCTGGTACCAGCAGAAACCTGGCCAGGCTCCCAGGCTCCTCATGTATGATGCATCCAACAGGGCCACTGGCGTCCCAGACAGGTTCAGTGGCAGTGGGTCTGGGACAGACTTCACTCTCACCATCAGCAGACTGGAGCCTGAAGATTTTGTAGTGTATTACTGTCAGCAGTATGGTAGTTCACCTCGGACGTTCGGCCAAGGGACCAAGGTGGAAATCAAACGTACG	IGKV3-20	IGKJ1	9	QQYGSSPRT	2.3
5.1.5F08	EVD5	1 month post discharge	Cloned	GP-binding B cells	GP	Cleaved	-	+	-	-	No	GGGGGAGGCTTGGTCCAGCCTGGGGGGTCCCTGAGACTCTCCTGTGCAGCCTCTGGATTCACCTTTAGTAGCTATTGGATGAGCTGGGTCCGCCAGGCTCCAGGGAAGGGGCTGGAGTGGGTGGCCAACATAAAGCAAGATGGAAGTGAGAAATACTATGTGGACTCTGTGAAGGGCCGATTCACCATCTCCAGAGACAACGCCAAGAACTCACTGTATCTGCAAATGAACAGCCTGAGAGCCGAGGACACGGCCGTGTATTACTGTGCGAGAGATAAGGGAGGTGAGACGATTTTTGGAGTGGTTATGACCCTCGACTACTGGGGCCAGGGAACCCTGGTCACCGTCTCCTCAGCGTCGAC	IGHV3-7	IGHD3-3	IGHJ4	18	ARDKGGETIFGVVMTLDY	0	IgM	CCAGCCACCCTGTCTGTGTCTCCAGGGGAAAGAGCCACCCTCTCCTGCAGGGCCAGTCAGAGTGTTAGCAGCAACTTAGCCTGGTACCAGCAGAAACCTGGCCAGGCTCCCAGGCTCCTCATCTATGGTGCATCCACCAGGGCCACTGGTATCCCAGCCAGGTTCAGTGGCAGTGGGTCTGGGACAGAGTTCACTCTCACCATCAGCAGCCTGCAGTCTGAAGATTTTGCAGTTTATTACTGTCAGCAGTATAATAACTGGCCCCGAGCGCTCACTTTCGGCGGAGGGACCAAGGTGGAGATCAAACGTACG	IGKV3-15	IGKJ4	11	QQYNNWPRALT	0
5.1.5F11	EVD5	1 month post discharge	Cloned	GP-binding B cells	GP	Cleaved	+	+	+	+	No	GGGGGAGGCCTGGTCAAGCCTGGGGGGTCCCTGAGACTCTCCTGTGCAGCCTCTGGATTCACCTTCAGTAGCCAAAGCATGAACTGGGTCCGCCAGGCTCCAGGGAAGGGGCTGGAGTGGGTCTCATTTATTAGTACTAGTAGTAGTAGTACTTACATATACTACGCAGACTCAGTGAAGGGCCGATTCACCATCTCCAGAGACAACGCCAAGAACTCACTGTATCTGCAAATGAACAGCCTGAGAGCCGAGGACACGGCTATTTATTACTGTGCGAGACTTTTCGGGGAGTTATTATTCTACGGTATGGACGTCTGGGGCCAAGGGACCACGGTCACCGTCTCCTCAGCGTCGAC	IGHV3-21	IGHD3-10	IGHJ6	14	ARLFGELLFYGMDV	2.62	IgG1	CCATCTTCCGTGTCTGCATCTGTAGGAGACAGAGTCACCATCACTTGTCGGGCGAGTCAGGGTATTAGCAGCTGGTTAGCCTGGTATCAGCAGAAACCAGGGAAAGCCCCTAAGCTCCTGATCTATGCTGCATCCAGTTTGCAAAGTGGGGTCCCATCAAGGTTCAGCGGCAGTGGATCTGGGACAGATTTCACTCTCACCATCAGCAGCCTGCAGCCTGAAGATTTTGCAACTTACTATTGTCAACAGGCTAACAGTTTCCCGTACACTTTTGGCCAGGGGACCAAGGTGGAGATCAAACGTACG	IGKV1-12	IGKJ2	9	QQANSFPYT	0
5.1.5G01	EVD5	1 month post discharge	Cloned	GP-binding B cells	No binding	Not tested	-	-	-	-	Not tested	GGGGGAGGCTTAGTTCAGCCTGGGGGGTCCCTGAGACTCTCCTGTGCAGCCTCTGGATTCACCTTCAGTAGCTACTGGATGCACTGGGTCCGCCAAGCTCCAGGGAAGGGGCTGGTGTGGGTCTCACGTATTAATAGTGATGGGAGTAGCACAAGCTACGCGGACTCCGTGAAGGGCCGATTCACCATCTCCAGAGACAACGCCAAGAACACGCTGTATCTGCAAATGAACAGTCTGAGAGCCGAGGACACGGCTGTGTATTACTGTGCAAGAGACCCGTTTCTAAGTTGGAACTGGTTCGACCCCTGGGGCCAGGGAACCCTGGTCACCGTCTCCTCAGCGTCGAC	IGHV3-74	IGHD3-10	IGHJ5	13	ARDPFLSWNWFDP	0	IgG1	CCATCCTCCCTGTCTGCATCTGTAGGAGACAGAGTCACCATCACTTGCCGGGCAAGTCAGAGCATTAGCAGCTATTTAAATTGGTATCAGCAGAAACCAGGGAAAGCCCCTAAGCTCCTGATCTATGCTGCATCCAGTTTGCAAAGTGGGGTCCCATCAAGGTTCAGTGGCAGTGGATCTGGGACAGATTTCACTCTCACCATCAGCAGTCTGCAACCTGAAGATTTTGCAACTTACTACTGTCAACAGAGTTACAGTACCCCATTCACTTTCGGCCCTGGGACCAAAGTGGATATCAAACGTACG	IGKV1-39	IGKJ3	9	QQSYSTPFT	0
5.1.5G02	EVD5	1 month post discharge	Cloned	GP-binding B cells	GP	DTT only	-	-	+	-	No	GGGGGAAGCGTGGTACAGCCTGGGGGGTCCCTGAGACTCTCCTGTGCAGCCTCTGGATTCACCTTTGATGATTATGCCATGCACTGGGTCCGTCAAGCTCCAGGGAAGGGTCTGGAGTGGGTCTCTCTTATTACTGGGGATGGTGGTAGCACATACTATGCAGACTCTGTGAAGGGCCGATTCACCATCTCCAGAGACAACAGCAAAAAGTCCCTGTATCTGCAACTTAACAGTCTGAGAACTGAGGACACCGCCTTGTATTACTGTGCAAGTTTGTACTACTTTGACTACTGGGGCCAGGGAACCCTGGTCACCGTCTCCTCAGCGTCGAC	IGHV3-43	IGHD3-3	IGHJ4	8	ASLYYFDY	1.87	IgG1	CCAGGCACCCTGTCTTTGTCTCCAGGGGAAAGAGCCACCCTCTCCTGCAGGGCCAGTCAGACTGTTAGCAGCAGCTTCTTAGCCTGGTACCAGCAGAAACCTGGCCAGGCTCCCAGGCTCGTCATCTATGGTGCATCCAGCAGGGCCACTGGCATCCCAGACAGGTTCAGTGGCAGTGGGTCTGGGACAGACTTCACTCTCACCATCAGCAGACTGGAGCCTGAAGATTTTGCAGTGTATTATTGTCAGCAGTATGGTAGCACCAGGGCCACTTTCGGCCCTGGGACCAAAGTGGATATCAAACGTACG	IGKV3-20	IGKJ3	9	QQYGSTRAT	1.53
5.1.5G04	EVD5	1 month post discharge	Cloned	GP-binding B cells	GP	Cleaved	-	+	-	-	No	GGCCCAGGACTGGTGAAGCCTTCACAGACCCTGTCCCTCACCTGCACTGTCTCTGGTGGCTCCATCAGCAGTGGTGATTACTACTGGAGTTGGATCCGCCAGCCCCCAGGGAAGGGCCTGGAGTGGATTGGGTACATCGATTACAGTGGGAGCACCTACTACAACCCGTCCCTCAAGAGTCGAGTTACCATATCAGTAGAGACGTCCAAGAACCAGTTCTCCCTGAAGCTGAGCTCTGTGAGTGCCGCAGACACGGCCGTGTATTACTGTGCCGCTTGGCGAGTAGGTATGGCCGACCTCTACTACTACTACGGTATGGACGTCTGGGGCCAAGGGACCACGGTCACCGTCTCCTCAGCGTCGAC	IGHV4-30-4	IGHD5-24	IGHJ6	18	AAWRVGMADLYYYYGMDV	1.11	IgG1	CCATCTTCTGTGTCTGCATCTGTAGGAGACAGAGTCACCATCACTTGTCGGGCGAGTCAGGGTATTAGCAGCTGGTTAGCCTGGTATCAGCAGAAACCAGGGAAAGCCCCTAAGCTCCTGATCTCTGCTGCATCCAGTTTGCAGAGTGGGGTCCCATCAAGGTTCAGCGGCAGTGGATCTGGGACAGATTTCACTCTCACTATCAGCAGCCTGCAGCCTGAAGATTTTGCAACTTACTATTGTCAACAGGCTCACAGTTTCCCCATCACCTTCGGCCAAGGGACACGACTGGAGATTAAACGTACG	IGKV1D-12	IGKJ5	9	QQAHSFPIT	1.16
5.1.5G05	EVD5	1 month post discharge	Cloned	GP-binding B cells	GP	Cleaved	-	+	+	+	No	GGGGGAGGCTTGGTCCAGCCTGGGGGGTCCCTGAGACTCTCCTGTGCAGCCTCTGGATTCACCTTTAGTACTTATTGGATGAGCTGGGTCCGCCAGGCTCCAGGGAAGGGGCTGGAGTGGGTGGCCAACATAAAGCAAGATGGAAGTGAGAAATACTTTGTGGACTCTGTGAAGGGCCGATTCACCATCTCCAGAGACAACGCCAAGAACTCACTGTATCTGCAAATGAACAGCCTGAGAGCCGAGGACACGGCTGTGTATTACTGTGCGAGATTAGCAGCAGTTGGTACCTGGTTTTATTTGTTCTACTCTGACAACTGGGGCCAGGGAACCCTGGTCACCGTCTCCTCAGCGTCGAC	IGHV3-7	IGHD6-13	IGHJ4	17	ARLAAVGTWFYLFYSDN	1.12	IgG1	CCAGCCACCCTGTCTGTGTCTCCAGGGGAAAGAGCCACCCTCTCCTGCAGGGCCAGTCAGAGTGTTAACAACAACTTAGCCTGGTACCAGCAGAAACCTGGCCAGGCTCCCAGGCTCCTCATCTATGGTGCATCCACCAGGGCCACTGGTATCCCAGCCAGGTTCAGTGGCAGTGGGTCTGGGACAGAGTTCACTCTCACCATCAGCAGCCTGCAGTCTGAAGATTTTGCAATTTATTACTGTCAGCAGTATAATAACTGGCCTCCCCTAACTTTTGGCCAGGGGACCAAGGTGGAAATCAAACGTACG	IGKV3-15	IGKJ2	10	QQYNNWPPLT	1.16
5.1.5G07	EVD5	1 month post discharge	Cloned	GP-binding B cells	GP	Cleaved	+	+	+	+	No	GGGGGAGGCTTGGTACAGCCTGGAGGGTCCCTGAGACTCTCCTGTGCAGCCTCTGGATTCACCTTCAGTAGTTATGAAATGAATTGGGTCCGCCAGGCTCCAGGGAAGGGGCTGGAGTGGCTTTCATACATTAGTACTAGTGATAGTACCATATACTACGCAGACTCTGTGAAGGGCCGATTCACCATCTCCAGAGACAACGCCAAGAACTCACTGTATCTGCAAATGAACAGCCTGAGAGCCGAGGACACGGCTGTTTATTACTGTGCGAGACTCTATAGCAGCAGCTGGAAAAACCTTCATCTACACTACTACGGTATGGACGTCTGGGGCCAAGGGACCACGGTCACCGTCTCCTCAGCGTCGAC	IGHV3-48	IGHD6-13	IGHJ6	20	ARLYSSSWKNLHLHYYGMDV	1.5	IgG1	GCCTCCGTGTCTGGGTCTCCTGGACAGTCGATCACCATCTCCTGCACTGGAACCAGCAGTGACGTTGGTAATTATAATTATGTCTCCTGGTACCAACAGCACCCAGGCAAAGTCCCCAAACTCATGATTTATGATGTCACTAATCGGCCCTCAGGGGTTTCTAATCGCTTCTCTGGCTCCAAGTCTGGCAACACGGCCTCCCTGACCATCTCTGGGCTCCAGGCTGAGGACGAGGCTGATTATTATTGCAGCTCATATACAAGCAGCAGCACTTGGGTGTTCGGCGGAGGGACCAAGCTGACCGTCCTAGGTCAGCCCAAGGCTGCCCCCTCGGTCACTCTGTTCCCGCCCTCGAG	IGLV2-14	IGLJ3	10	SSYTSSSTWV	2.62
5.1.5G10	EVD5	1 month post discharge	Cloned	GP-binding B cells	GP	Cleaved	-	+	-	+	No	GGGGGAGGCTTGATACAGCCTGGGGGGTCCCTGAGACTCTCCTGTGCAGCCTCTGGATTCACCTTTAGAAACTATGCCATGAGCTGGGTCCGCCAGGCTCCAGGGAAGGGGCTGGAGTGGGTCTCAGCTATTAGTGGTAGTAGTGGTAGTGGTGATAGCACATACTACGCAGACTCCGTGAAGGGCCGGTTCACCATCTCCAGAGACAACTCCAAGAACACGCTGTATCTGCAAATGAGCAGCCTGCGAGCCGAGGACACGGCCGTATACTACTGTGCGAAACAGACCGCCACAATTTTTGGAGCGGAAGACTTCTTCTACTACGGTATGGACGTCTGGGGCCAAGGGACCACGGTCACCGTCTCCTCAGCGTCGAC	IGHV3-23	IGHD3-3	IGHJ6	20	AKQTATIFGAEDFFYYGMDV	3	IgG1	CCAGGCACCCTGTCTTTGTCTCCAGGAGAAAGAGCCACCCTCTCCTGCAGGGCCAGTCAGAGTCTTAGCAGCAGCTACTTAACCTGGTACCAGCAGAAACCTGGCCAGGCTCCCAGGCTCCTCATCTATGGTGCCTCCACCAGGGCCACTGGCATCCCAGACAGGTTCAGTGGCAGTGGGTATGAGACAGACTTCACTCTCACCATCAGCAGACTGGAGCCTGAAGATTTTGCAGTGTATTACTGTCAGCAGTATGGTAGCTCACCTTTCACTTTCGGCCCTGGGACCAAAGTGGATATCAAACGTACG	IGKV3-20	IGKJ3	9	QQYGSSPFT	2.68
5.1.5G11	EVD5	1 month post discharge	Cloned	GP-binding B cells	GP	Cleaved	+	+	+	+	No	GGGGGAGGCTTGGTCCAGCCTGGGGGGTCCCTGAGACTCTCCTGTGCAGCCTCTGGATTCACCTTTAGTAACTATTGGATGAACTGGGTCCGCCAGGCTCCAGGGAAGGGGCTGGAGTGGGTGGCCAACATAAAGCAAGATGGAAGTGAGAAGTACTCTGTGGACTCTGTGAAGGGCCGATTCACCATCTCCAGAGACAACGCCAAGAACTCACTGTTTCTGCACATGAACAGCCTGAGAGCCGAGGACACGGCCGTTTATTACTGTGCGCGAGCATCGTCTCGTGACTCCGAGTCAGAAATTTTCTACTCCTACGGTATGGACCTCTGGGGCCAAGGGACCACGGTCACCGTCTCCTCAGCGTCGAC	IGHV3-7	IGHD2-21	IGHJ6	20	ARASSRDSESEIFYSYGMDL	2.62	IgG1	CCAGCCACCCTGTCTGTGTCTCCAGGGGAAAGAGCCACCCTCTCCTGCAGGGCCAGTCAGCGTCTTAACAACAACTTAGCCTGGTACCAGCAAAAACCTGGCCAGGCTCCCAGGCTCCTCATCTATGGTGCATCCACCAGGGCCACTGATATCCCAGCCAGGTTCAGTGGCAGTGGGTCTGGGACAGAGTTCACTCTCACCATCAGCAGCCTGCAGTCTGAAGATTTTGCAGTTTATTACTGTCAGCAGTATAATACCTGGCCTCCGATCACCTTCGGCCAAGGGACACGACTGGAGATTAAACGTACG	IGKV3-15	IGKJ5	10	QQYNTWPPIT	2.71
5.1.5G12	EVD5	1 month post discharge	Cloned	GP-binding B cells	GP	Cleaved	-	+	-	-	No	GGGGGAGGCGTGGTCCAGCCTGGGAGGTCCCTGAGACTCTCCTGTGCAGCCTCTGGATTCACCTTCAGTACCTATGGCATGAACTGGGTCCGCCAGGCTCCAGGCAAGGGGCTGGAGTGGGTGGCAATTATATCATATGATGGAAGAAGTAAATACTATGCAGACTCCGTGAAGGGCCGATTCACCATCTCCAGAGACAATTCCAAGAATACGCTGTATCTGCATATGAACAGCCTGAGAGCTGAGGACACAGCTGTGTATTACTGTGCGAAAGATCTGCATCGGGGGGATTTCGGGGACTTATTTTACTACTACTACGGTCTGGACGTCTGGGGCCAAGGGACCACGGTCACCGTCTCCTCAGCGTCGAC	IGHV3-30	IGHD3-10	IGHJ6	21	AKDLHRGDFGDLFYYYYGLDV	3	IgG1	CCCTCAGCGTCTGGGACCCCCGGGCAGAGGGTCACCATCTCTTGTTCTGGAAGCAGCTCCAACATCGGAAGTAATACTGTAAACTGGTACCAGCAGCTCCCAGGAACGGCCCCCAAACTCCTCATCTATAGTAATAATCAGCGGCCCTCAGGGGTCCCTGACCGATTCTCTGGCTCCAAGTCTGGCACCTCAGCCTCCCTGGCCATCAGTGGGCTCCAGTCTGAGGATGAGGCTGATTATTACTGTGCAGCATGGGATGACAGCCTGAATGGTTGGGTGTTCGGCGGAGGGACCAAGCTGACCGTCCTAGGTCAGCCCAAGGCTGCCCCCTCGGTCACTCTGTTCCCACCCTCGAG	IGLV1-44	IGLJ3	11	AAWDDSLNGWV	0
5.1.5H01	EVD5	1 month post discharge	Cloned	GP-binding B cells	GP	Cleaved	-	+	-	-	No	GGGGGAGGCGTGGTCCAGCCTGGGAGGTCCCTGAGACTCTCCTGTGCAGCGTCTGGATTCACCTTCAGTAGCTATGGCATGCACTGGGTCCGCCAGGCTCCAGGCAGGGGGCTGGAGTGGGTGGCAGTTATGTGGTATGATGGAAGTAATAAATACTATGCAGACTCCGTGAAGGGCCGATTCACCATCTCCAGAGACAATTCCAAGAACACGCTGGATCTGCAAATGAACAGCCTGAGAGGCGAGGACACGGCTGTGTATTACTGTGCGAGAGATCGGGGCGGTATAGTGGGATCCGAGTTTGACTACTGGGGCCAGGGAACCCTGGTCACCGTCTCCTCAGCGTCGAC	IGHV3-33	IGHD1-26	IGHJ4	14	ARDRGGIVGSEFDY	1.5	IgG1	CCAGCCACCCTGTCTGTGTCTCCAGGGGAAAGAGCCACCCTCTCCTGCAGGGCCAGTCAGAGTGTTAGCAGCAACTTAGCCTGGTACCAGCAGAAACCTGGCCAGGCTCCCAGGCTCCTCATCTATGGTGCATCCACCAGGGCCACTGGTATCCCAGCCAGGTTCAGTGGCAGTAAATCTGGGACAGAGTTCACTCTCACCATCAGCAGCCTGCAGTCTGAAGATTTTGCAGTTTATTACTGTCAGCAGTATAATAACTGGCCTCCGTACACTTTTGGCCAGGGGACCAAGGTGGAGATCAAACGTACG	IGKV3-15	IGKJ2	10	QQYNNWPPYT	1.16
5.1.5H03	EVD5	1 month post discharge	Cloned	GP-binding B cells	GP	Cleaved	+	+	+	+	No	GGGGGAGGCTTGGTACAGCCTGGGGGGTCCCTGAGACTCTCCTGTGCAGCCTCTGAATTCGCCCTCAGTAGCTATAGCATGAACTGGGTCCGCCAGGCTCCAGGGAAGGGGCTGGAGTGGATTTCATACATTACTAGTAGTGGTACTACCACGAACTACGCAGACTCTGTGAAGGGCCGATTCACCATCTCCAGAGACAATGCCAAGAACTTACTGTATCTGCAAATGAACAGCCTGAGAGACGAGGACACGGCTGTGTATTACTGTGCGAGAGACGCGGTGACTACGTTTTACTACTACGGTATGGACGTCTGGGGCCAAGGGACCACGGTCACCGTCTCCTCAGCGTCGAC	IGHV3-48	IGHD4-17	IGHJ6	15	ARDAVTTFYYYGMDV	4.12	IgG1	CCATCTTCTGTGTCTGCATCTGTAGGAGACAGAGTCACCATCACTTGTCGGGCGAGTCAGGGTATTAGCAGCTGGTTAGCCTGGTATCAGCAGAGACCAGGGAAAGCCCCTAAGCTCCTGATCTATGCTGCATCCAGTTTGCAAAGTGGGGTCCCATCAAGGTTCAGCGGCAGTGGATCTGGGACAGATTTCACTCTCACTATCAGCAGCCTGCAGCCTGAAGATTTTGCAACTTACTATTGTCAACAGGCTCACAGTTTCCCGTGGACGTTCGGCCAAGGGACCAAGGTGGAAATCAAACGTACG	IGKV1D-12	IGKJ1	9	QQAHSFPWT	0.78
5.1.5H05	EVD5	1 month post discharge	Cloned	GP-binding B cells	GP	Cleaved	-	+	-	-	No	GGGGGAGGCGTGGTCCAGCCTGGGAGGTCCCTGAGACTCTCCTGTGCAGCCTCTGGATTCACCTTCAGTAGCTATGGCATGCACTGGGTCCGCCAGGCTCCAGGCAAGGGGCTGGAGTGGGTGGCACTTATATCATTTGATGGAAATAATAGAAACTTTGCAGACTCCGTGAAGGGCCGATTCACCATCTCCAGAGACAATTCTAGGGACACGCTGTATCTGCAAATGAACAGCCTGAGCCCTGAGGACACGGCTGTGTATTACTGTGCGAAAGATATGGAGTACAGTTCTGGCTCTGATTTGTTCTACTACTACTACGGTATGGACGTCTGGGGCCAGGGGACCACGGTCACCGTCTCCTCAGCGTCGAC	IGHV3-30	IGHD2-21	IGHJ6	21	AKDMEYSSGSDLFYYYYGMDV	4.12	IgG1	CCAGGCACCCTGTCTTTGTCTCCAGGGGAAAGAGCCACCCTCTCCTGCAGGGCCAGTCCGAGTGTTAGCAGCAGCTACTTAGCCTGGTACCAGCAGAAACCTGGCCAGGCTCCCAGGCTCCTCATCTTTGGTGCATCCAGCAGGGCCACTGGCATCCCAGACAGGTTCAGTGGCAGTGGGTCTGGGACAGACTTCACTCTCACCATCAGCAGACTGGAGCCTGAAGATTTTGCAGTGTATTACTGTCAGCAGTATGGTAGCTCACCCCTCACTTTCGGCGGAGGGACCAAGGTGGAAATCAAACGTACG	IGKV3-20	IGKJ4	9	QQYGSSPLT	0.77
5.1.5H06	EVD5	1 month post discharge	Cloned	GP-binding B cells	GP	Cleaved	+	+	+	+	No	GGGGGAGGCTTGGTCCAGCCTGGGGGGTCCCTGAGACTCTCCTGTGCAGCCTCTGGATTCACCTTTAGTAGCTATTGGATGAGCTGGGTCCGCCAGGCTCCAGGGAAGGGGCTGGAGTGGGTGGCCAACATAAAGCAAGATGGAAGTGAGAAATACTCTGTGGACTCTGTGAAGGGCCGATTCACCATCTCCAGAGACAACGCCAACAACTCACTGTATCTGCAAATGAACAGCCTGAGAGCCGAGGACACGGCTGTGTATTACTGTGCGAGACATCTCAATTCCCCGGACTACGGTGACTACGCCGGGATGTTGTTCTACTACTACTACGGTATGGACGTCTGGGGCCAAGGGACCACGGTCACCGTCTCCTCAGCGTCGAC	IGHV3-7	IGHD4-17	IGHJ6	25	ARHLNSPDYGDYAGMLFYYYYGMDV	0.75	IgG1	CCAGCCACCCTGTCTGTGTCTCCAGGGGAAAGAGCCACCCTCTCCTGCAGGGCCAGTCAGAGTGTTATCAGCAACTTAGCCTGGTACCAGCAGAAACCTGGCCAGGGTCCCAGGCTCCTCATCTATGGTGCATCCACCAGGGCCACTGGAATCCCAGCCAGGTTCAGAGGCAGTGGGTCTGGGACAGAGTTCACTCTCACCATCAGCAGCCTGCAGTCTGAAGATTTTGCAGTTTATTACTGTCAGCAGTATAATAACTGGCCTCCGCTCACTTTCGGCGGAGGGACCAAGGTGGAAATCAAACGTACG	IGKV3-15	IGKJ4	10	QQYNNWPPLT	1.55
5.1.5H08	EVD5	1 month post discharge	Cloned	GP-binding B cells	GP	Cleaved	-	+	-	-	No	GGGGGAGGCGTGGTCCAGCCTGGGAGGTCCCTGAGACTCTCCTGTGCAGCGTCTGGATTCACCTTCAGTAGCTATTACATGCACTGGGTCCGCCAGGCTCCAGGCAAGGGGCTGGAGTGGGTGGCTATTATATGGTATGATGGAAGTAATAAATACTATGCAGACTCCGTGAAGGGCCGATTCACCATCTCCAGAGACAATTCCAAGAACACGCTGTATCTGCAAATGAACAGCCTGAGAGCCGAGGACACGGCTGTGTATTACTGTGCGAGAGATCTTACACGATTTGACGATTTTTGGAGTGGTTATTGGTCCTACTGGGGCCAGGGAACCCTGGTCACCGTCTCCTCAGCGTCGAC	IGHV3-33	IGHD3-3	IGHJ4	17	ARDLTRFDDFWSGYWSY	1.5	IgG1	CCAGCCACCCTGTCTGTGTCTCCAGGGGAAAGAGCCACCCTCTCCTGCAGGGCCAGTCAGAGTGTTAGCAGCAACTTAGCCTGGTACCAGCAGAAACCTGGCCAGGCTCCCAGGCTCCTCATCTATGGTGCATCCACCAGGGCCACTGGTATCCCAGCCAGGTTCAGTGGCGGTGGGTCTGGGACAGAGTTCACTCTCACCATCAGCAGCCTGCAGTCTGAAGATTTTGCAGTTTATTACTGTCAGCAGTATAATAACTGGCCTCCGTTCACTTTCGGCCCTGGGACCAAAGTGGATATCAAACGTACG	IGKV3-15	IGKJ3	10	QQYNNWPPFT	0.39
5.1.6A02	EVD5	1 month post discharge	Cloned	GP-binding B cells	GP	Cleaved	+	+	+	+	No	GGGGGAGGCCTGGTCAAGCCTGGGGGGTCCCTGAGACTCTCCTGTGCAGCCTCTGGATTCAGCTTCAGTAGCTTTAGCATGAACTGGGTCCGCCAGGCTCCAGGGAAGGGGCTGGAGTGGGTCTCATCCATTAGTAGTAGTAGTAGTTACATATACTACGCAGACTCAGTGAAGGGCCGATTCACCATCTCCAGAGACAACGCCAAGAACTCACTGTACCTGCAAATGAACAGCCTGAGAGCCGAGGACACGGCTGTGTATTACTGTGCGAGTCCCTCGGGGTCGGATCACTACTACGGTATGGACGTCTGGGGCCAAGGGACCACGGTCACCGTCTCCTCAGCGTCGAC	IGHV3-21	IGHD3-16	IGHJ6	14	ASPSGSDHYYGMDV	1.12	IgG1	CCACTCTCCCTGCCCGTCACCCCTGGAGAGCCGGCCTCCATCTCCTGCAGGTCTAGTCAGAGCCTCCTACATAGTAATGGATACAACTATTTGGATTGGTACCTGCAGAAGCCAGGGCAGTCTCCACAGCTCCTGATCTATTTGGGTTCTAATCGGGCCTCCGGGGTCCCTGACAGGTTCAGTGGCAGTGGATCAGGCACAGATTTTACACTGAAAATCAGCAGAGTGGAGGCTGAGGATGTTGGGGTTTATTACTGCATGCAAGCTCTACAAACTAGAGCGCTCACTTTCGGCGGAGGGACCAAGGTGGAAATCAAACGTACG	IGKV2-28	IGKJ4	10	MQALQTRALT	0.37
5.1.6A03	EVD5	1 month post discharge	Cloned	GP-binding B cells	GP	Cleaved	+	+	+	+	No	GGGGGAGGCTTGGTGCAGCCTGGCAGGTCCCTGAGACTCTCCTGTGCAGCCTCTGGATTCACCTTTGATGAGTATGCCATGCACTGGGTCCGGCAAGCTCCAGGGAAGGGCCTGGAGTGGGTCTCAGGTATAAGCTGGAATAGTGGTTACATAGGCTATGCGGACTCTGTGAAGGGCCGATTCACCATCTCCAGAGACAACGCCAAGAACTCCCTGTATTTGCAAATGAACAGTCTGAGAGCTGAGGACACGGCCTTGTATTACTGTGCAAAAGAGATGGGGGACTCAAAAACCATTTTTGGACATATCTACTACGGTTTGGACGTCTGGGGACAAGGGACCACGGTCACCGTCTCCTCAGCGTCGAC	IGHV3-9	IGHD3-3	IGHJ6	20	AKEMGDSKTIFGHIYYGLDV	2.62	IgG1	CCAGGCACCCTGTCTTTGTCTCCAGGGGAAAGAGCCACCCTCTCCTGCAGGGCCAGTCAGAGTGTTAGCAGCAACTACTTAGCCTGGTACCGGCAGAAACCTGGCCAGGCTCCCAGGCTCCTCATCTATGGTGCATCCACCAGGGCCACTGGCATCCCAGACAGGTTCAGTGGCAGTGGGTCTGGGACAGACTTCACTCTCACCATCAGCAGACTGGAGCCTGAAGATTTTGCAGTGTATTACTGTCAGCAGTACGGTAGCTCACCCCACATGTACACTTTTGGCCAGGGGACCAAGGTGGAGATCAAACGTACG	IGKV3-20	IGKJ2	11	QQYGSSPHMYT	1.53
5.1.6A06	EVD5	1 month post discharge	Cloned	GP-binding B cells	No binding	Not tested	-	-	-	-	Not tested	GGGGGAGGCGTGGTCCAGCCTGGGAGGTCCCTGAGACTCTCCTGTGCAGCCTCTGGATTCACCTTCAGTAGCTATGCTATGCACTGGGTCCGCCAGGCTCCAGGCAAGGGGCTGGAGTGGGTGGCAGTTATATCATATGATGGAAGCAATAAATACTACGCAGACTCCGTGAAGGGCCGATTCACCATCTCCAGAGACAATTCCAAGAACACGCTGTATCTGCAAATGAACAGCCTGAGAGCTGAGGACACGGCTGTGTATTACTGTGCGAGAGATCTCGATTACGATTTTTGGAGTGGTTATTCTTATGGACGGTACTACTACTACGGTATGGACGTCTGGGGCCAAGGGACCACGGTCACCGTCTCCTCAGCGTCGAC	IGHV3-30-3	IGHD3-3	IGHJ6	24	ARDLDYDFWSGYSYGRYYYYGMDV	0	IgG1	GCCTCCGTGTCTGGGTCTCCTGGACAGTCGATCACCATCTCCTGCACTGGAACCAGCAGTGACGTTGGTGGTTATAACTATGTCTCCTGGTACCAACAGCACCCAGGCAAAGCCCCCAAACTCATGATTTATGATGTCAGTAATCGGCCCTCAGGGGTTTCTAATCGCTTCTCTGGCTCCAAGTCTGGCAACACGGCCTCCCTGACCATCTCTGGGCTCCAGGCTGAGGACGAGGCTGATTATTACTGCAGCTCATATACAAGCAGCAGCACTCCCGTATTCGGCGGAGGGGCCAAGCTGACCGTCCTAGGTCAGCCCAAGGCTGCCCCCTCGGTCACTCTGTTCCCACCCTCGAG	IGLV2-14	IGLJ2	10	SSYTSSSTPV	0.37
5.1.6A08	EVD5	1 month post discharge	Cloned	GP-binding B cells	GP	Cleaved	-	+	-	-	No	GGGGGAGGCTTGGTAAAGCCTGGGGGGTCCCTTAGACTCTCCTGTGCAGCCTCTGGTTTCACTTTCAGTAACGCCTGGATGAACTGGGTCCGCCAGGCTCCAGGGAAGGGGCTGGAGTGGGTCGGCCGTATTAAAAGCAAAACTGATGGTGGGACAACAGACTACGCTGCACCCGTGAAAGGCAGATTCACCATCTCAAGAGATGATTCAAAAAACACGCTGTATCTGCAAATGAACAGCCTGAAAACCGAGGACACAGCCGTGTATTACTGTACCACAGTTGGGCAGTATTACGATTTTTGGAGTGGTTATTCCGTATACTACTTTGACTACTGGGGCCAGGGAACCCTGGTCACCGTCTCCTCAGCGTCGAC	IGHV3-15	IGHD3-3	IGHJ4	20	TTVGQYYDFWSGYSVYYFDY	0	IgG1	CCATCCTTCCTGTCTGCATCTGTAGGAGACAGAGTCACCATCACTTGCCGGGCCAGTCAGGGCATTAGCAGTTATTTAGCCTGGTATCAGCAAAAACCAGGGAAAGCCCCTAAGCTCCTGATCTATGCTGCATCCACTTTGCAAAGTGGGGTCCCATCAAGGTTCAGCGGCAGTGGATCTGGGACAGAATTCACTCTCACAATCAGCAGCCTGCAGCCTGAAGATTTTGCAACTTATTACTGTCAACAGCTTAATAGTTACCCCTACACTTTTGGCCAGGGGACCAAGGTGGAGATCAAACGTACG	IGKV1-9	IGKJ2	9	QQLNSYPYT	0
5.1.6B03	EVD5	1 month post discharge	Cloned	GP-binding B cells	GP	Cleaved	-	+	-	-	No	GGGGGAGGCGTGGTCCAGCCTGGGAGGTCCCTGAGACTCTCCTGTGCAGCCTCTGGATTCACCTTCAGTAGCTATGGCATGCACTGGGTCCGCCAGGCTCCAGGCAAGGGGCTGGAGTGGGTGGCAGTTATATCATATGATGGAAGTAATAAATACTATGCAGACTCCGTGAAGGGCCGATTCACCATCTCCAGAGACAATTCCAAGAACACGCTGTATCTGCAAATGAACAGCCTGAGAGCTGAGGACACGGCTGTGTATTACTGTGCGAAAGACTTATATTATTGTAGTGGTGGTAGCTGCTTATACTACTACTACTACGGTATGGACGTCTGGGGCCAAGGGACCACGGTCACCGTCTCCTCAGCGTCGAC	IGHV3-30	IGHD2-15	IGHJ6	22	AKDLYYCSGGSCLYYYYYGMDV	0	IgG2	CCAGGCACCCTGTCTTTGTCTCCAGGGGAAAGAGCCACCCTCTCCTGCAGGGCCAGTCAGAGTGTTAGCAGCAGCTACTTAGCCTGGTACCAGCAGAAACCTGGCCAGGCTCCCAGGCTCCTCATCTATGGTGCATCCAGCAGGGCCACTGGCATCCCAGACAGGTTCAGTGGCAGTGGGTCTGGGACAGACTTCACTCTCACCATCAGCAGACTGGAGCCTGAAGATTTTGCAGTGTATTACTGTCAGCAGTATGGTAGCTCACCGTACACTTTTGGCCAGGGGACCAAGGTGGAGATCAAACGTACG	IGKV3-20	IGKJ2	9	QQYGSSPYT	0
5.1.6B04	EVD5	1 month post discharge	Cloned	GP-binding B cells	GP	Cleaved	-	+	-	+	No	GGGGGAGGCTTGGTCCAGCCTGGGGGGTCCCTGAGACTCTCCTGTGCAGCCTCTGGATTCACCTTTAGTAACTATTGGATGAGCTGGGTCCGCCAGGCTCCAGGGAAGGGGCTGGAGTGGGTGGCCAACATAAAGGAAGATGGAAGTGAGAAATACTATGTGGACTCTGTGAAGGGCCGATTCACCATCTCCAGAGACAACGCCAAGAACTCACTGTATCTGCAAATGAACAGCCTGAGAGCCGAGGACACGGCTGTGTATTACTGTGCGAGAGATGTGGAGGCAGTAGCAGTGGTTCCCTCGCCCTTTGACTACTGGGGCCAGGGAACCCTGGTCACCGTCTCCTCAGCGTCGAC	IGHV3-7	IGHD3-22	IGHJ4	16	ARDVEAVAVVPSPFDY	0.75	IgG1	CCAGCCACCCTGTCTGTGTCTCCAGGGGAAAGAGCCACCCTCTCCTGCAGGGCCCGTCAGAGTGTTACCAGCAACTTAGCCTGGTACCAGCAGAAACCTGGCCAGGCTCCCAGGCTCCTCATCTATGGTGCATCCACCAGGGCCACTGGTATCCCAGCCAGGTTCAGTGGCAGTGGGTCTGGGACAGAGTTCACTCTCACCATCAGCAGCCTGCAGTCTGAAGATTTTGCAGTTTATTACTGTCAGCAGTATCATAACTGGCCTCCGTACACTTTTGGCCAGGGGACCAAGGTGGAGATCAAACGTACG	IGKV3-15	IGKJ2	10	QQYHNWPPYT	1.16
5.1.6B05	EVD5	1 month post discharge	Cloned	GP-binding B cells	No binding	Not tested	-	-	-	-	Not tested	GGCCCAGGACTGGTGAAGCCTTCGGGGACCCTGTCCCTCACCTGCGCTGTCTCTGGTGGCTCCATCAGCAGTAGTAACTGGTGGAGTTGGGTCCGCCAGCCCCCAGGGAAGGGGCTGGAGTGGATTGGGGAAATCTATCATAGTGGGAGCACCAACTACAACCCGTCCCTCAAGAGTCGAGTCACCATATCAGTAGACAAGTCCAAGAACCAGTTCTCCCTGAAGCTGAGCTCTGTGACCGCCGCGGACACGGCCGTGTATTACTGTGCGAGAGTCGGGGGGGGATATTGTAGTAGTACCAGCTGCTATGCCCTCGGGGTAGTGTACTACTACGGTATGGACGTCTGGGGCCAAGGGACCACGGTCACCGTCTCCTCAGCGTCGAC	IGHV4-4	IGHD2-2	IGHJ6	26	ARVGGGYCSSTSCYALGVVYYYGMDV	0	IgG1	CCAGGCACCCTGTCTTTGTCTCCAGGGGAAAGAGCCACCCTCTCCTGCAGGGCCAGTCAGAGTGTTAGCAGCAGCTACTTAGCCTGGTACCAGCAGAAACCTGGCCAGGCTCCCAGGCTCCTCATCTATGGTGCATCCAGCAGGGCCACTGGCATCCCAGACAGGTTCAGTGGCAGTGGGTCTGGGACAGACTTCACTCTCACCATCAGCAGACTGGAGCCTGAAGATTTTGCAGTGTATTACTGTCAGCAGTATGGTAGCTCGCTTTGGACGTTCGGCCAAGGGACCAAGGTGGAGATCAAACGTACG	IGKV3-20	IGKJ1	9	QQYGSSLWT	0
5.1.6B08	EVD5	1 month post discharge	Cloned	GP-binding B cells	GP	Cleaved	-	+	+	+	No	GGGGGAGGCGTGGTCCAGCCTGGGAGGTCCCTGAGACTCTCCTGTGCAGCCTCTGGATTCACCTTCAGTAGCTATTCTATGCACTGGGTCCGCCAGGCTCCAGGCAAGGGGCTGGAGTGGGTGGCAGTTATATCATATGATGGATCCAATAAATACTACGCAGACTCCGTGAAGGGCCGATTCACCATCTCCAGAGACAATTCCAAGAACACGCTGATTCTGCAAATGAACAACCTGGGAGCTGACGACACGGCTGTGTATTACTGTGCGAGAGATTGTCACGAACCTTCTGCTATTTTTTCTGATGCTTTTGATATCTGGGGCCAAGGGACAATGGTCACCGTCTCTTCAGCGTCGAC	IGHV3-30-3	IGHD2-2	IGHJ3	17	ARDCHEPSAIFSDAFDI	3	IgG1	CCAGCCACCCTGTCTGTGTCTCCAGGGGAAAGAGCCACCCTCTCCTGCAGGGCCAGTCAGAGTGTTAGCTACAACTTAGCCTGGTACCAGCAGAAACCTGGCCAGGCTCCCAGGCTCCTCATCTATGGTGCATCCACCAGGGCCACTGGTATCCCAGCCAGGTTCAGTGGCAGTGGGTCTGGGACAGAGTTCACTCTCACCATCAGCAGCCTGCAGTCTGAAGATTTTGCAGTTTATTACTGTCAGCAGTATAATAACTGGCCTCCGATCACCTTCGGCCAAGGGACACGACTGGAGATTAAACGTACG	IGKV3-15	IGKJ5	10	QQYNNWPPIT	0.78
5.1.6B10	EVD5	1 month post discharge	Cloned	GP-binding B cells	GP	Cleaved	-	+	-	-	No	GGGGGAGGCGTGGTACAGCCTGGGGGGTCCCTGAGACTCTCCTGTGCAGCCTCTGGATTCACCTTTGATGATTATGCCATGCACTGGGTCCGTCAAGCTCCAGGGAAGGGTCTGGAGTGGGTCTCTCTTATTAGTGGGGATGGTGGTAGCACATACTATGCAGACTCTATGAAGGGCCGATTCACCATCTCCAGAGACAACAGCAAAAACTCCCTGTATCTGCAAATGAACAGTCTGAGAACTGAGGACACCGCCTTGTATTACTGTGCAAAAGGATCGTTAGTTGAGTCGCAGCTACTATCCTACTACTACTTTGACTACTGGGGCCAGGGAACCCTGGTCACCGTCTCCTCAGCGTCGAC	IGHV3-43	IGHD1-26	IGHJ4	18	AKGSLVESQLLSYYYFDY	0.37	IgG1	CCAGCCACCCTGTCTGTGTCTCCAGGGGAAAGAGCCACCCTCTCCTGCAGGGCCAGTCAGAGTGTTAGCAGCAACTTAGCCTGGTACCAGCAGAAACCTGGCCAGGCTCCCAGGCTCCTCATCTATGGTGCATCCACCAGGGCCACTGGTATCCCAGCCAGGTTCAGTGGCAGTGGGTCTGGGACAGAGTTCACTCTCACCATCAGCAGCCTGCAGTCTGAAGATTTTGCAGTTTATTACTGTCAGCAGTATAATAACTGGCCTCCGCTCACTTTCGGCGGAGGGACCAAGGTGGAAATCAAACGTACG	IGKV3-15	IGKJ4	10	QQYNNWPPLT	0
5.1.6C05	EVD5	1 month post discharge	Cloned	GP-binding B cells	GP	Cleaved	-	+	-	-	No	GGCTCAGGACTGGTGAAGCCTTCACAGACCCTGTCCCTCACCTGCGCTGTCTCTGGTGGCTCCATCAGCAGTGGTGGTTACTCCTGGAGCTGGATCCGGCAGCCACCAGGGAAGGGCCTGGAGTGGATTGGGTACATCTATCATAGTGGGAGCACCTACTACAACCCGTCCCTCAAGAGTCGAGTCACCATATCAGTAGACAGGTCCAAGAACCAGTTCTCCCTGAAGCTGAGCTCTGTGACCGCCGCGGACACGGCCGTGTATTACTGTGCCAGCTTTATGACTACAGTAACTACTGGCTGGTTCGACCCCTGGGGCCAGGGAACCCTGGTCACCGTCTCCTCAGCGTCGAC	IGHV4-30-2	IGHD4-11	IGHJ5	14	ASFMTTVTTGWFDP	0	IgG1	CCCTCAGCGTCAGTGGCCCCAGGAAAGACGGCCAGGATTACCTGTGGGGGAAACAACATTGGAAGTAAAAGTGTGCACTGGTACCAGCAGAAGCCAGGCCAGGCCCCTGTGCTGGTCATCTATTATGATAGCGACCGGCCCTCAGGGATCCCTGAGCGATTCTCTGGCTCCAACTCTGGGAACACGGCCACCCTGACCATCAGCAGGGTCGAAGCCGGGGATGAGGCCGACTATTACTGTCAGGTGTGGGATAGTAGTAGTGATCATGTGGTATTCGGCGGAGGGACCAAGCTGACCGTCCTAGGTCAGCCCAAGGCTGCCCCCTCGGTCACTCTGTTCCCGCCCTCGAG	IGLV3-21	IGLJ2	11	QVWDSSSDHVV	0.78
5.1.6C09	EVD5	1 month post discharge	Cloned	GP-binding B cells	GP	Cleaved	-	+	+	-	No	GGGGGAGGCTTGGTCCAGCCTGGGGGGTCCCTGAGACTCTCCTGTGCAGCCTCTGGATTCACCTTTAGTAGCTATTGGATGAACTGGGTCCGCCAGGCTCCAGGGAAGGGGCTGGAGTGGGTGGCCAACATAAAGGAAGATGGAAGTGAGAAATACTATGTGGACTCTGTGAAGGGCCGATTCACCATCTCCAGAGACAACGCCAAGAACTCACTGTATCTGCAAATGAACAGCCTGAGAGCCGAGGACACGGCTGTGTATTACTGTGCGAGATTTTACGCTCGGCATTACGATATCTTGTATCCATGGGACTTTGACTACTGGGGCCAGGGAACCCTGGTCACCGTCTCCTCAGCGTCGAC	IGHV3-7	IGHD3-9	IGHJ4	18	ARFYARHYDILYPWDFDY	0.75	IgM	CCATCTTCTGTGTCTGCATCTGTAGGAGACAGAGTCACCATCACTTGTCGGGCGAGTCAGGGTATTAGCAGCTGGTTAGCCTGGTATCAGCAGAAACCAGGGAAAGCCCCTAAGCTCCTGATCTATGCTGCATCCAGTTTGCAAAGTGGGGTCCCATCAAGGTTCAGCGGCAGTGGATCTGGGACAGATTTCACTCTCACTATCAGCAGCCTGCAGCCTGAAGATTTTGCAACTTACTATTGTCAACAGGCTAACAGTTTCCCGCTCACTTTCGGCGGAGGGACCAAGGTGGAGATCAAACGTACG	IGKV1D-12	IGKJ4	9	QQANSFPLT	0
5.1.6D01	EVD5	1 month post discharge	Cloned	GP-binding B cells	GP	DTT only	+	+	+	-	No	GGAGCTGAGGTGAAGAAGCCTGGGGCCTCAGTGAAGGTCTCCTGCAAGGCTTCTGGTTACACCTTTACCAGATATGGTATCAGCTGGGTGCGACAGGCCCCTGGACAAGGGCTTGAGTGGATGGGATGGATCAGCGCTTACAATGGTAACACAAACTATGCACAGAAGCTCCAGGGCAGAGTCACCATGACCACAGACACATCCACGAGCACAGCCTACATGGAGCTGAGGAGCCTGAGATCTGACGACACGGCCGTGTATTACTGTGCGAGAGATCTGGGAATGGTGGGGATCTACTACGTTGACTACTGGGGCCAGGGAACCCTGGTCACCGTCTCCTCAGCGTCGAC	IGHV1-18	IGHD2-21	IGHJ4	14	ARDLGMVGIYYVDY	0.37	IgM	CCAGGCACCCTGTCTTTGTCTCCAGGGGAAAGAGCCACCCTCTCCTGCAGGGCCAGTCAGAGTGTTAGCAGCAGCTACTTAGCCTGGTACCAGCAGAAACCTGGCCAGGCTCCCAGGCTCCTCATCTATGGTGCATCCAGCAGGGCCACTGGCATCCCAGACAGGTTCAGTGGCAGTGGGTCTGGGACAGACTTCACTCTCACCATCAGCAGACTGGAGCCTGAAGATTTTGCAGTGTATTACTGTCAGCAGTATGGTAGCTCACCTCGCACGTTCGGCCAAGGGACCAAGGTGGAAATCAAACGTACG	IGKV3-20	IGKJ1	9	QQYGSSPRT	0
5.1.6D04	EVD5	1 month post discharge	Cloned	GP-binding B cells	No binding	Not tested	-	-	-	-	Not tested	GGGGCTGAGGTGAAGAAGCCTGGGGCCTCAGTGAAGGTTTCCTGCAAGGCATCTGGATACACCTTCATCAGCTACTACATGCACTGGGTGCGACAGGCCCCTGGACAAGGGCTTGAGTGGATGGGAATAATCAACCCTAGTGGAGGTAGCACAAGCTACGCACAGAAGTTCCAGGGCAGAGTCACCATGACCAGGGACACGTCCACGAGCACAGTCTACATGGAGCTGAGCAGCCTGAGATCTGAGGACACGGCCATATATTACTGTGCGAGAGGGAAGCCGATCACAACGATTTTTGGAGTGGTCACCCCCCACTACTACTTTGATTATTGGGGCCAGGGAACCCTGGTCACCGTCTCCTCAGCGTCGAC	IGHV1-46	IGHD3-3	IGHJ4	21	ARGKPITTIFGVVTPHYYFDY	1.87	IgG1	CCACCACAGCCTGCCTCCGTGTCTAGGTCTCCTGGACAGTCGATCACCATCTCCTGCACTGGAACCAGCAGTGATGTTGGGAGTTATAACCTTGTCTCCTGGTACCAACAACACCCAGGCAAAGCCCCCAAACTCATGATTTATGAGGGCAGTAAGCGGCCCTCAGGAGTTTCTAATCGCTTCTCTGGCTCCAAGTCTGGCAACACGGCCTCCCTGACAATCTCTGGGCTCCAAGCTGAGGACGAGGCTGATTATTACTGCTGCTCTTTTGCAAGTACCACTTATGTCTTCGGAACTGGGACCAAGGTCGCCGTCCTAGGTCAGCCCAAGGCCAACCCCACTGTCACTCTGTTCCCACCCTCGAG	IGLV2-23	IGLJ1	9	CSFASTTYV	4.66
5.1.6D05	EVD5	1 month post discharge	Cloned	GP-binding B cells	GP	Cleaved	-	+	+	+	No	GGAGGAGGCTTGATCCAGCCTGGGGGGTCCCTGAGACTCTCCTGTGCAGCCTCTGGGTTCACCGTCAGTAGCAACTACATGAGCTGGGTCCGCCAGGCTCCAGGGAAGGGGCTGGAGTGCGTCTCAGTTATTTATAACGATGGAACCACATACTACGCAGACTCCGTGAAGGGCCGATTCACCATCTCCAGAGACAATTCCAAGAACACGCTGTATCTTCAAATGAACAGCCTGAGAGCCGAGGACACGGCCGTGTATTACTGTGCGACTGAAACTGGAACCACCGACTTGTTCTACTACTACGGTTTGGACGTCTGGGGCCAAGGGACCACGGTCACCGTCTCCTCAGCGTCGAC	IGHV3-53	IGHD1-1	IGHJ6	17	ATETGTTDLFYYYGLDV	1.89	IgG1	CCATCTTCCGTGTCTGCATCTGTAGGAGACAGAGCCACCATCACTTGTCGGGCGAGTCAGGGTATTAGCAGCTTTTTAGCCTGGTATCAGCAGAAACCACTGAAAGCCCCTAAACTCCTGATCTATGCTGCATCCAGTTTGCAAAGTGGGATCCCATCAAGGTTCAGCGGCAGTGGATCTGGGACAGATTTCACTCTCACCATCAGCAGCCTGCAGCCTGAAGATTTTGCAACTTACTATTGTCACCAGGCTAACAGTTTCTCGTGGGCGTTCGGCCAAGGGACCAAGGTGGAAATCAAACGTACG	IGKV1-12	IGKJ1	9	HQANSFSWA	3.1
5.1.6D07	EVD5	1 month post discharge	Cloned	GP-binding B cells	GP	Cleaved	+	+	+	+	No	GGGGGAGGCGTGGTCCAGCCTGGGAGGTCCCTGAGACTCTCCTGCGCAGCCTCTGGATTCACCTTCAGTAACTATGGCATGCACTGGGTCCGCCAGGCTCCAGGCAAGGGGCTGGAGTGGATGGCATTTATATCATATGATGGAAGCTATAAATACTATGCAGACTCCGTGAAGGGCCGATTCACCATCTCCAGAGACACTTCCAAGAACACGCTGTATCTGCAAATGAACAGCCTGAGAGCTGAGGACACGGCTGTATATTACTGTGCGAAAGAGGGGGCTTCGGTGACCGCCCTCTACTATTACGGTATGGACGTCTGGGGCCAAGGGACCACGGTCACCGTCTCCTCAGCGTCGAC	IGHV3-30	IGHD4-17	IGHJ6	17	AKEGASVTALYYYGMDV	3	IgG1	CCATCTTCCGTGTCTGCATCTGTAGGAGACAGAGTCACCATCACTTGTCGGGCGAGTCAGGATATTAGCAGCTGGTTAGCCTGGTCTCAGCAGAAACCAGGGAAAGCCCCTAAACTCCTGATCTATGCTGCATCCAGTTTGCAAAGTGGGGTCCCATCAAGATTCAGCGGCAGTGGATCTGGGACAGATTTCACTCTCACCATCAGCAGCCTGCAGCCTGAAGATTTTGCAACTTACTATTGTCAACAGTCTCACAGTTTCCCGATCACCTTCGGCCAAGGGACACGACTGGAGATTAAACGTACG	IGKV1-12	IGKJ5	9	QQSHSFPIT	2.33
5.1.6D09	EVD5	1 month post discharge	Cloned	GP-binding B cells	GP	DTT only	-	-	+	-	No	GGAGGAGGCTTGATCCAGCCTGGGGGGTCCCTGAGACTCTCCTGTGCAGCCTCTGGGTTCACCGTCAGTAGCGAATACATGAGCTGGGTCCGCCAGGCTCCAGGGAAGGGGCTGGAGTGGGTCTCAGTTATTTATAGCGGTGGTAGCACATACTACGCAGACTCCGTGAAGGGCCGATTCACCATCTCCAGAGACAATTCCAAGAACACGCTGTATCTTCAAATGAACAGCCTGAGAGCCGAGGACACGGCCGTGTATTACTGTGCGAGTTTTCGACTACCCTACTACTACGGTATGGACGTCTGGGGCCAAGGGACCACGGTCACCGTCTCCTCAGCGTCGAC	IGHV3-53	IGHD3-9	IGHJ6	13	ASFRLPYYYGMDV	0.76	IgG2	CCATCCTCCCTGTCTGCATCTGTGGGAGACAGAGTCACCATCACTTGCCGGGCGAGTCAGGGCATTAGCAATTATTTAGCCTGGTATCAGCAGAAACCAGGGAAAGTTCCTAAGCTCCTGATCTATGTTGCATCCACTTTGCAATCAGGGGTCCCATCTCGGTTCAGTGGCAGTGGATCTGGGACAGATTTCACTCTCACCATCAGCAGCCTGCAGCCTGAAGATGTTGCAACTTATTATTGTCAAAAGTATAACAGTGCCCCGCTCACTTTCGGCGGAGGGACCAAGGTGGAGATCAAACGTACG	IGKV1-27	IGKJ4	9	QKYNSAPLT	1.16
5.1.6D10	EVD5	1 month post discharge	Cloned	GP-binding B cells	GP	Cleaved	-	+	-	-	No	GGGGGAGCCTTGGTACAGCTTGGGGGGTCCCTGAGACTCTCCTGTGCAGCCTCTGGATTCACCTTCAGTAGGTATAGCATGAACTGGGTCCGCCAGGCTCCAGGGAAGGGGCTGGAGTGGGTTTCATACATTAGTAGTAGTAGTAGTGCCATATACTACGCAGACTCTGTGAAGGGCCGATTCACCATCTCCAGAGACAATGCCAAGAACTCACTGTATCTGCAAATGAACAGCCTGAGAGACGAGGACACGGCTGTGTATTACTGTGCGAGAGATCCCCAAGGGGAGTGGCTACCTTACGGTATGGACGTCTGGGGCCAAGGGACCACGGTCACCGTCTCCTCAGCGTCGAC	IGHV3-48	IGHD5-12	IGHJ6	15	ARDPQGEWLPYGMDV	1.5	IgG1	CCCTCAGTGTCTGCGGCCCCAGGACAGAAGGTCACCATCTCCTGCTCTGGAAGCAGCTCCACCATTGGGAATAATTATATATCCTGGTACCAGCAGTTCCCAGGAACAGCCCCCAAACTCCTCATTTATGACAATAATAAGCGACCCTCAGGGATTCCTGACCGATTCTCTGGCTCCAAGTCTGGCACGTCAGCCACCCTGGGCATCACCGGACTCCAGACTGGGGACGAGGCCGATTATTACTGCGGAACATGGGATAGCAACCTGAGTGCTGGGGTGTTCGGCGGAGGGACCAAGCTGACCGTCCTAGGTCAGCCCAAGGCTGCCCCCTCGGTCACTCTGTTCCCGCCCTCGAG	IGLV1-51	IGLJ3	11	GTWDSNLSAGV	1.52
5.1.6E03	EVD5	1 month post discharge	Cloned	GP-binding B cells	GP	Cleaved	-	+	-	+	No	GGAGCTGAGGTGAAGAAGCCTGGGGCCTCAGTGAAGGTCTCCTGCAAGGCTTCTGGTTACACCTTTACCAGCTATGGTATGAGCTGGGTGCGACAGGCCCCTGGACAAGGGCTTGAGTGGATGGGATGGATCAGCGCTTACAATGGTAACACAAACTATGCACAGAAGCTCCAGGGCAGAGTCACCATGACCACAGACACATCCACGAGCACAGCCTACATCGAGCTGAGGAGCCTGAGATCTGACGACACGGCCGTGTATTACTGTGCGAGAGATCTGGATGTTATGGTGTTAGCTACTAATGTGAGATTTGACTACTGGGGCCAGGGAACCCTGGTCACCGTCTCCTCAGCGTCGAC	IGHV1-18	IGHD2-15	IGHJ4	17	ARDLDVMVLATNVRFDY	0.75	IgG1	CCAGGCACCCTGTCTTTGTCTCCAGGGGAAAGAGCCACCCTCTCCTGCAGGGCCAGTCAGAGTGTTAGCAGCAGCTACTTAGCCTGGTACCAGCAGAAACCTGGCCAGGCTCCCAGGCTCCTCATGTATGGTGCATCCAGCAGGGCCACTGGCATCCCAGACAGGTTCAGTGGCAGTGGGTCTGGGACAGACTTCACTCTCACCATCAGCAGACTGGAGCCTGAAGATTTTGCAGTGTTTTACTGTCAGCAGTATGGTAGCTCACCGCTCACTTTCGGCGGAGGGACCAAGGTGGAAATCAAACGTACG	IGKV3-20	IGKJ4	9	QQYGSSPLT	0.77
5.1.6E06	EVD5	1 month post discharge	Cloned	GP-binding B cells	No binding	Not tested	-	-	-	-	Not tested	GGGGGAGGCGTGGTCCAGCCTGGGAGGTCCCTAAGACTCTCCTGTGCAGCCTCTGGATTCACCTTCAGTAGCTATGGCATGCACTGGGTCCGCCAGGCTCCAGGCAAGGGGCTGGAGTGGGTGGCAGTTATATCATATGATGGAAGTAATAAATACTATGCAGACTCCGTGAAGGGCCGATTCACCATCTCCAGAGACAATTCCAAGAACACGCTGTATCTGCAAATGAACAGACTGAGAGCTGAGGACACGGCTGTGTATTACTGTGCGGAAACGTATCGGCCTATGATCGGTAGTAGTGGTTATTACCCTCCCGTCTGGTTCGACCCCTGGGGCCAGGGAACCCTGGTCACCGTCTCCTCAGCGTCGAC	IGHV3-30	IGHD3-22	IGHJ5	21	AETYRPMIGSSGYYPPVWFDP	0.75	IgG1	GCCTCCGTGTCTGGGTCTCCTGGACAGTCGATCACCATCTCCTGCACTGGAACCAGCAGTGACGTTGGTGGTTATAACTATGTCTCCTGGTACCAACAACACCCAGGCAAAGCCCCCAAACTCATGATTTATGATGTCACTAATCGGCCCTCAGGGGTTTCTAATCGCTTCTCTGGCTCCAAGTCTGGCAACACGGCCTCCCTGACCATCTCTGGGCTCCAGGCTGAGGACGAGGCTGATTATTACTGCAGCTCATATACAAGCAGCAGCACTCGGGTGTTCGGCGGAGGGACCAAGCTGACCGTCCTAGGTCAGCCCAAGGCTGCCCCCTCGGTCACTCTGTTCCCGCCCTCGAG	IGLV2-14	IGLJ3	10	SSYTSSSTRV	0.38
5.1.6E08	EVD5	1 month post discharge	Cloned	GP-binding B cells	GP	Cleaved	+	+	+	+	No	GGGGGAGGCGTGGTCCAGCCTGGGAGGTCCCTGAGACTCTCCTGTGCAGCCTCTGGATTCACCTTCAGTAGCTATGGCATGCACTGGGTCCGCCAGGCTCCAGGCAAGGGGCTGGAGTGGGTGTCAGTTATATCATTTGATGGAGGTCATAAATACTATGCAGACTCCGTGAAGGGCCGATTCACCATCTCCAGAGACAATTCCAAGAACACGCTACATCTGCAAATGAACAGCCTGAGAGCTGAGGACACGGCTGTATATTATTGTGCGAAAGATTTTAGTACCAGCTCCTCCCACGACTTCCTCTACTACTACTACGGCATGGACGTCTGGGGCCAAGGGACCACGGTCACCGTCTCCTCAGCGTCGAC	IGHV3-30	IGHD2-2	IGHJ6	21	AKDFSTSSSHDFLYYYYGMDV	3	IgG1	CCATCGTCCCTGTCTGCATCTGTAGGAGACAGAGTCACCATCACTTGCCGGGCGAGTCAGGGCATTAGCAATTATTTAGCCTGGTATCAGCAGAAACCAGGGAAAGTTCCTAAGCTCCTGATCTATGCTGCATCCACTTTGCAATCAGGGGTCCCATCTCGGTTCAGTGGCAGTGGATCTGGGACAGATTTCACTCTCACCATCAGCAGCCTGCAGCCTGAAGATGTTGCAACTTATTACTGTCAAAAGTATAACAGTGCCCCTCTCACTTTCGGCGGAGGGACCAAGGTGGAAATCAAACGTACG	IGKV1-27	IGKJ4	9	QKYNSAPLT	0.39
5.1.6E09	EVD5	1 month post discharge	Cloned	GP-binding B cells	GP	Cleaved	-	+	-	-	No	GGGGGAGGCTTGGTCCAGCCTGGGGGGTCCCTGAGACTCTCCTGTGCAGCCTCTGGATTCACCTTTAGTATCTATTGGATGAGTTGGGTCCGCCAGGCTCCAGGGAAGGGGCTGGAGTGGGTGGCCAACATAAAGCAAGATGGAAGTGAGAAATACTATGTGGACTCTGTGAAGGGCCGATTCACCATCTCCAGAGACAACGCCAAGAACTCACTGTATCTGCAAATGAACAGCCTGAGAGCCGAGGACACGGCCGTGTATTACTGTGCAAGAGCCTGGGATGGTTCGGGGAGTTTTGGTTCTCTCTTCTACTACTACGGTATGGACGTCTGGGGCCAAGGGACCACGGTCACCGTCTCCTCAGCGTCGAC	IGHV3-7	IGHD3-10	IGHJ6	21	ARAWDGSGSFGSLFYYYGMDV	0.75	IgG1	CCAGCCACCCTGTCTGTGTCTCCAGGGGAAAGAGCCACCCTCTCCTGCAGGGCCAGTCAGAGTGTTAGCAGCAACTTAGCCTGGTACCAGCAGAAACCTGGCCAGGCTCCCAGGCTCCTCATCTATGATGCATCCACCAGGGCCACTGGTATCCCAGCCAGGTTCAGTGGCAGTGGGTCTGGGACAGAGTTCACTCTCACCATCAGCAGCCTGCAGTCTGAAGATTTTGCAGTTTATTACTGTCAGCAGTATAATACCTGGCCTCCGCTCACTTTCGGCGGAGGGACCAAGGTGGAAATCAAACGTACG	IGKV3-15	IGKJ4	10	QQYNTWPPLT	0.78
5.1.6E10	EVD5	1 month post discharge	Cloned	GP-binding B cells	No binding	Not tested	-	-	-	-	Not tested	GGCCCAGGACTGGTGAAGCCTTCGGAGACCCTGTCCCTCACCTGCACTGTCTCTGGTGGCTCCATCAGTAGTTACTACTGGAGCTGGATCCGGCAGCCCCCAGGGAAGGGACTGGAGTGGATTGGGTATATCTATTACAGTGGGAGCACCAACTACAACCCCTCCCTCAAGAGTCGAGTCACCATATCAGTAGACACGTCCAAGAACCAGTTCTCCCTGAAGCTGAGCTCTGTGACCGCTGCGGACACGGCCGTGTATTACTGTGCGAGAGTAGGCAGCTCTGATTGGTACTACTACTACGGTATGGACGTCTGGGGCCAAGGGACCACGGTCACCGTCTCCTCAGCGTCGAC	IGHV4-59	IGHD5-18	IGHJ6	16	ARVGSSDWYYYYGMDV	0	IgM	CCCTCCGCGTCCGGGTCTCCTGGACAGTCAGTCACCATCTCCTGCACTGGAACCAGCAGTGACGTTGGTGGTTATAACTATGTCTCCTGGTACCAACAGCACCCAGGCAAAGCCCCCAAACTCATGATTTATGAGGTCAGTAAGCGGCCCTCAGGGGTCCCTGATCGCTTCTCTGGCTCCAAGTCTGGCAACACGGCCTCCCTGACCGTCTCTGGGCTCCAGGCTGAGGATGAGGCTGATTATTACTGCAGCTCATATGCAGGCAGCAACAATTTGGTGTTCGGCGGAGGGACCAAGCTGACCGTCCTAGGTCAGCCCAAGGCTGCCCCCTCGGTCACTCTGTTCCCACCCTCGAG	IGLV2-8	IGLJ3	10	SSYAGSNNLV	0
5.1.6G01	EVD5	1 month post discharge	Cloned	GP-binding B cells	GP	Cleaved	-	+	-	-	No	GGGGGAGGCTTGGTACAGCCAGGGCGGTCCCTGAGACTCTCCTGTACAGCTTCTGGATTCACCTTTGGTGATTATGCTATGAGCTGGGTCCGCCAGGCTCCAGGGAAGGGGCTGGAGTGGGTAGGTTTCATTAGAAGCAAAGCTTATGGTGGGACAACAGAATACGCCGCGTCTGTGAAAGGCAGATTCACCATCTCAAGAGATGATTCCAAAAGCATCGCCTATCTGCAAATGAACAGCCTGAAAACCGAGGACACAGCCGTGTATTACTGTACTAGAGAGGGAATTGTAGTAGTACCAGCTGCTATACTGGATTACTACTACTACTACGGTATGGACGTCTGGGGCCAAGGGACCACGGTCACCGTCTCCTCAGCGTCGAC	IGHV3-49	IGHD2-2	IGHJ6	23	TREGIVVVPAAILDYYYYYGMDV	0	IgG3	CGCTCAGTGTCCGGGTCTCCTGGACAGTCAGTCACCATCTCCTGCACTGGAACCAGCAGTGATGTTGGTGGTTATAACTATGTCTCCTGGTACCAACAGCACCCAGGCAAAGCCCCCAAACTCATGATTTATGATGTCAGTAAGCGGCCCTCAGGGGTCCCTGATCGCTTCTCTGGCTCCAAGTCTGGCAACACGGCCTCCCTGACCATCTCTGGGCTCCAGGCTGAGGATGAGGCTGATTATTACTGCTGCTCATATGCAGGCAGCTATGTCTTCGGAACTGGGACCAAGGTCACCGTCCTAGGTCAGCCCAAGGCCAACCCCACTGTCACTCTGTTCCCACCCTCGAG	IGLV2-11	IGLJ1	8	CSYAGSYV	0
5.1.6G06	EVD5	1 month post discharge	Cloned	GP-binding B cells	GP	Cleaved	-	+	-	-	No	GGGGGAGGCTTAGTTCAGCCTGGGGGGTCCCTGAGACTCTCCTGTGCAGCCTCTGGATTCACCTTAAGTAGCTACTGGATGCACTGGGTCCGCCAAGCTCCAGGGAAGGGGCTGGTGTGGGTCTCACGTATTAATAATGATGGGAGTAGCACAAACTACGCGGACTCCGTGAAGGGCCGATTCACCATCTCCAGAGACAACGCCAAGAACACGCTGTATCTGCAAATGAACAGTCTGAGAGCCGAGGACACGGCTGTGTATTATTGTGTAAGAAGAACAAGCACTGGCTGGTGGGGGATTGACTACTGGGGCCAGGGAGCCCTGGTCACCGTCTCCTCAGCGTCGAC	IGHV3-74	IGHD6-19	IGHJ4	13	VRRTSTGWWGIDY	1.5	IgG1	CCACTCTCCCTGCCCGTCACCCCTGGAGAGCCGGCCTCCATCTCCTGCAGGTCTAGTCAGAGCCTCCTGCATAGTAATGGATACAACTATTTGGATTGGTACCTGCAGAAGCCAGGGCAGTCTCCACAGCTCCTGATCTATTTGGGTTCTAATCGGGCCTCCGGGGTCCCTGACAGGTTCAGTGGCAGTGGATCAGGCACAGATTTTACACTGAAAATCAGCAGAGTGGAGGCTGAGGATGTTGGGGTTTATTACTGCATGCAATCTCTACAAACTCCTCTCACTTTCGGCGGAGGGACCAAGGTGGAAACAAACGTACG	IGKV2-28	IGKJ4	9	MQSLQTPLT	0.37
5.1.6G07	EVD5	1 month post discharge	Cloned	GP-binding B cells	GP	Cleaved	-	+	-	-	No	GGGGGAGGCTTAGTTCAGCCGGGGGGGTCCCTGAGACTCTCCTGTGCAGCCTCTGGATTCACCCTCAGTAGCCACTGGATGCACTGGGTCCGCCAGGTTCCAGGGGAGGGGCTGGTGTGGGTCTCACGTATTAATGGTGATGGGACTATTACAAACTACGCGGACTCCGTGAAGGGCCGATTCACCATCTCCAGAGACAACGCCGAGTACACGCTCTTTCTGCAAATGAACGATCTGAGAGCCGACGACACGGCTGTATATTACTGTGCAAGGTCGTCTTATTATGGTTCGGCGAGCTTTGCTTTTGATATCTGGGGCCAAGGGACAATGGTCACCGTCTCTTCAGCGTCGAC	IGHV3-74	IGHD3-10	IGHJ3	15	ARSSYYGSASFAFDI	7.12	IgG	CCCTCAGCGTCTGGGACCCCCGGGCAGAGGGTCACCATCTCTTGTTCTGGAAGCAGCTCGGACATCGGACAAAATACTGTCAACTGGTACCAGCAGCTCCCAGGAACGGCCCCCAAACTCCTCATCTATGATACTAATCAGCGGCCCTCAGGGGTCCCTGACCGATTCTCTGCCTCCAAGTCTGGCACCTCAGCCTCCCTGGCCATCAGTGGGCTCCAGTCTGAGGATGAGTCTGATTATTACTGTTCAGCATGGACTGACAGCCTGAATGCGTGGGTGTTCGGCGGAGGGACTAAGCTGACCGTCCTACGTCAGCCCAAGGCTGCCCCCTCGGTCACTCTGTTCCCGCCCTCGAG	IGLV1-44	IGLJ3	11	SAWTDSLNAWV	5.3
5.1.6G09	EVD5	1 month post discharge	Cloned	GP-binding B cells	GP	Cleaved	-	+	-	+	No	GGGGGAGGCCTGGTCAAGCCTGGGGGGTCCCTGAGACTCTCCTGTGCAGCCTCTGGATTCACCTTCAGTAGCTCTGGCATGAACTGGGTCCGCCAGGCTCCAGGGAAGGGGCTAGAGTGGGTCTCATCCATTAGTAGTACTAGTAGTTACATATACTACGCAGACTCAGTGAAGGGCCGATTCACCATCTCCAGAGACAACGCCAAGAACTCACTGTATCTGCAAATGAACAGCCTGAGAGCCGAGGACACGGCTGTGTATTACTGTGCGCGTGACGATGATTACTATGATTCGGGGAGTTATCTTTTTTATGAGTACTACTTTGACTACTGGGGCCAGGGAACCCTGGTCACCGTCTCCTCAGCGTCGAC	IGHV3-21	IGHD3-10	IGHJ4	21	ARDDDYYDSGSYLFYEYYFDY	1.5	IgG1	CCATCTTCCGTGTCTGCATCTGTAGGAGACAGAGTCACCATCACTTGTCGGGCGAGTCAGGGTATTAGCAGCTGGTTAGCCTGGTATCAGCAGAAACCAGGGAAAGCCCCTAAACTCCTGATCTATGCTGCATCCAGTTTGCAAAGTGGGGTCCCATCAAGGTTCAGCGGCAGTGGATCTGGGACAGATTTCACTCTCACCATCAGCAGCCTGCAGCCTGAAGATTTTGCAACTTACTATTGTCAACAGGCTAACAGTTTCCCGATCACCTTCGGCCAAGGGACACGACTGGAGATTAAACGTACG	IGKV1-12	IGKJ5	9	QQANSFPIT	0.39
5.1.6G11	EVD5	1 month post discharge	Cloned	GP-binding B cells	GP	Cleaved	+	-	-	-	No	GGGGGAGGCCTGGTCAAGCCTGGGGGGTCCCTGAGACTCTCCTGTGCAGCCTCTGGATTCACCTTCAGTCGCTATAGCATGAACTGGGTCCGCCAGGCTCCAGGGAAGGGGCTGGAGTGGGTCTCATCCATTAGTAGCAGTGGTGATTACATATACAACGCAGACTCAGTGAAGGGCCGATTCACCATCTCCAGAGACAACGCCAAGAACTCACTGTTTCTGCAAATGAACAGCCTGAGAGCCGAGGACACGGCTGTATATTACTGTGCGAGATGGGAGACAGTAACGAACTTTGACTACTGGGGCCTGGGAACCCTGGTCACCGTCTCCTCAGCGTCGAC	IGHV3-21	IGHD1-26	IGHJ4	11	ARWETVTNFDY	3	IgG1	CCACTCTCTCTGTCCGTCACCCCTGGACAGCCGGCCTCCATCTCCTGCAAGTCTAGTCAGAGCCTCCTGCATAGTGATGGAAAGACCTATTTGTATTGGTACCTGCAGAAGCCAGGCCAACCTCCACAGCTCCTGATCTATGAAGTTTCCAACCGGTTCTCTGGAGTGCCAGATAGGTTCAGTGGCAGTGGGTCAGGGACAGATTTCACACTGAAAATCAGCCGGGTGGAGGCTGAGGATGTTGGGGTTTATTACTGCATGCAAAGTATACAGCTTCCTCTCACTTTCGGCGGAGGGACCAAGGTGGAAATCAAACGTACG	IGKV2D-29	IGKJ4	9	MQSIQLPLT	0.73
5.1.6H02	EVD5	1 month post discharge	Cloned	GP-binding B cells	GP	Cleaved	+	+	+	-	No	GGGGGAGGCGTGGTCCAGCCTGGGAGGGCCCTGAGACTCTCCTGTGCAGCGTCTGGATTCACCTTCAGTAGTTATGGCATGCACTGGGTCCGCCAGGCTCCAGGCAAGGGGCTGGAGTGGGTGGCAGTTATATGGTATGATGGAAGAAATAAATACTATGCAGACTCCGTGAAGGGCCGATTCACCATCTCCAGAGACAATTCCAAGAAGACGGTGTTTCTACAAATGAACAGCCTGAGAGGCGAGGACACGGCTGTGTATTACTGTGTGAGAGATTTTTACGAACTCACCCCTACGGACTACTACGGTATGGACCTCTGGGGCCACGGGACCACGGTCACCGTCTCCTCAGCGTCGAC	IGHV3-33	IGHD2-8	IGHJ6	17	VRDFYELTPTDYYGMDL	3	IgG1	CCCTCGGTGTCAGTGTCCCCAGGACAGACGGCCAGGATCACCTGCTCTGGAGATGTATTGTCAAAGCAATATGCTTATTGGTACCAGCAGAAGCCAGGCCAGGCCCCTGTGCTGGTGATATATAAAGACAGTGAGAGGCCCTCAGGGATCCCTGAGCGATTCTCTGGCTCCAGCTCAGGGACAACAGTCACGTTGACCATCAGTGGAGTCCAGGCAGAAGATGAGGCTGACTATTACTGTCAATCAGCAGACCGCAGTGGGACTTATGTGGTATTCGGCGGAGGGACCAAGCTGACCGTCCTAGGTCAGCCCAAGGCTGCCCCCTCGGTCACTCTGTTCCCACCCTCGAG	IGLV3-25	IGLJ2	11	QSADRSGTYVV	1.16
5.1.6H04	EVD5	1 month post discharge	Cloned	GP-binding B cells	GP	Cleaved	-	+	-	+	No	GGAGCTGAGGTGAAGAAGCCTGGGGCCTCAGTGAAGGTCTCCTGCAAGGCTTCTGGTTACACCTTTACCAATAATGGTATCATCTGGGTGCGACAGGCCCCTGGACAAGGGCTTGAGTGGATGGGATGGATCAGCGGTTACAATGGTAACACAAACTATGCACAGAAGCTCCAGGGCAGAGTCACCATGACCACAGACACATCCACGAGCACAGCCTACATGGAACTGAGGAGCCTGAGATCTGACGACACGGCCGTGTATTATTGTGCGAGAGATCTTATTACGTTTGGGGGAGAAATCGTTCCCCGCGGGGGAGGCTTTGATATTTGGGGCCAAGGGACAAAGGTCACCGTCTCTTCAGCGTCGAC	IGHV1-18	IGHD3-16	IGHJ3	20	ARDLITFGGEIVPRGGGFDI	2.62	IgG1	CCAGCCACCCTGTCTTTGTCTCCAGGGGAAAGAGCCACCCTCTCCTGCAGGGCCAGTCAGAGTGTTAGCAGCTACTTAGCCTGGTACCAACAGAAACCTGGCCAGGCTCCCAGGCTCCTCATCTATGATGCATCCAACAGGGCCACTGGCATCCCAGCCAGGTTCAGTGGCAGTGGGTCTGGGACAGACTTCACTCTCACCATCAGCAGCCTAGAGCCTGACGATTTTGTAGTTTATTACTGTCAACAGCGTAGCAACTGGCCTGGGACGTTCGGCCAAGGGACCAAGGTGGAGATCAAACGTACG	IGKV3-11	IGKJ1	9	QQRSNWPGT	1.16
5.1.6H07	EVD5	1 month post discharge	Cloned	GP-binding B cells	GP	Cleaved	-	+	+	+	No	GGGGGAGGCTTGGTCCAGCCTGGGGGGTCCCTGAGACTCTCCTGTGCAGCCTCTGGATTCACCTTTAGTAACGATTGGATGAGCTGGGTCCGCCAGGCTCCAGGGAAGGGGCTGGAGTGGGTGGCCAACATAAAGCAAGATGGAAGTGAGAAATACTATGTGGACTCTGTGAGGGGCCGATTCACCATCTCCAGAGACAACGCCGAGAACTCACTGTATCTGCAAATGAACAGCCTGAGAGCCGAGGACACGGCCGTGTATTACTGTGCGAGAATAGGATATTGTAGTGGTGGTAACTGCTACTCTGACGGGGATTTATTCTACTACTACTTCGCAATGGACGTCTGGGGCCAAGGGACCACGGTCACCGTCTCCTCAGCGTCGAC	IGHV3-7	IGHD2-15	IGHJ6	26	ARIGYCSGGNCYSDGDLFYYYFAMDV	1.5	IgG1	CCAGCCACCCTGTCTGTGTCTCCAGGGGAAAGAGCCACCCTCTCCTGCAGGGCCAGTCAGAGTGTTACCAGCAACTTAGCCTGGTACCAGCAGAAACCTGGCCAGGCTCCCAGGCTCCTCATCTATGGTGCATCCACCAGGGCCACTGGTATCCCAGCCAGGTTCAGTGGCAGTGGGTCTGGGACAGAGTTCACTCTCACCATCAGCAGCCTGCAGTCTGAAGATTTTGCAGTTTATTACTGTCAGCAGTATAATAACTGGCCTCCGATCACCTTCGGCCAAGGGACACGACTGGAGATTAAACGTACG	IGKV3-15	IGKJ5	10	QQYNNWPPIT	0.39
5.1.6H08	EVD5	1 month post discharge	Cloned	GP-binding B cells	GP	Cleaved	-	+	-	+	No	GGGGGAGGCTTGGTACAGCCTGGGGGGTCCCTGAGACTCTCCTGTGCAGCCTCTGGATTCACCTTGAGCAGCTATGCCATGAGCTGGGTCCGCCAGACTCCAGGGAAGGGGCTGGAGTGGGTCTCAACTATTAGTGGTAGTGGTGGTAGCACATACTACGCAGATTCCGTGAAGGGCCGGTTCACCATCTCCAGAGACACTTCCAAGAACACACTGTATCTGCAAATGAACAGCCTGAGAGCCGAGGACACGGCCGTATATTATTGTGCCAAAGATGCAGTGGATACAGATATGGTCTTCAATTGGTTCGACTCCTGGGGCCAGGGAACCCTGGTCACCGTCTCCTCAGCGTCGAC	IGHV3-23	IGHD5-18	IGHJ5	16	AKDAVDTDMVFNWFDS	2.62	IgG1	CCAGCCACCCTGTCTGTGTCTCCAGGGGAAAGAGCCACCCTCTCCTGCAGGGCCAGTCAGAGTGTTAGCAGCAACTTAGCCTGGTACCAGCGGAAACCTGGCCAGGCTCCCAGGCTCCTCATCTATGGTGCATCCACCAGGGCCACTGGTATCCCAGCCAGGTTCAGTGGCAGTGGGTCTGGGACAGAGTTCACTCTCACCATCAGCAGCCTGCAGTCTGAAGATTTTGCAGTTTATTACTGTCAGCAGTATAATAACTGGCCATTCACTTTCGGCCCTGGGACCAAAGTGGATATCAAACGTACG	IGKV3-15	IGKJ3	9	QQYNNWPFT	0.39
5.1.7A01	EVD5	1 month post discharge	Cloned	GP-binding B cells	GP	Not tested (poor expression)	-	+	+	+	No	GGGGGAGGCTTGGTCCAGCCTGGGGGGTCCCTGAGACTCTCCTGTGCAGCCTCTGGATTCACCTTTAGTAACTCTTGGATGAACTGGGTCCGCCAGGCTCCAGGGAAAGGGCTGGAGTGGGTGGCCAACATAAAGCAAGATGGAAGTGAGAAATACTATGTGGACTCTGTGAAGGGCCGATTCACCATCTCCAGAGACAACGCCAAGAACTCACTGTATCTGCAAATGAACAGCCTGAGAGCCGAGGACACGGCCGTGTATTACTGTGCGAAAACTTTAGCGGCAGCTGCTCCAGGGGATCTCTTCTACTACTACTACGCTATGGACGTCTGGGGCCAAGGGACCACGGTCACCGTCTCCTCAGCGTCGAC	IGHV3-7	IGHD6-13	IGHJ6	21	AKTLAAAAPGDLFYYYYAMDV	1.5	IgG1	CCAGCCACCCTGTCTGTGTCTCCAGGGGAAAGAGCCACCCTCTCCTGCAGGGCCAGTCAGAGTGTTAGCAGCAACTTAGCCTGGTACCAGCAGAAATCTGGCCAGGCTCCCAGGCTCCTCATCTATGGTGCATCCACCAGGGCCACTGGTATCCCAGCCAGGTTCAGTGGCAGTGGGTCTGGGACAGACTTCACTCTCACCATCAGCAGCCTGCAGTCTGAAGATTTTGCAGTTTATTACTGTCAGCAGTATAATAACTGGCCTCCGATCACCTTCGGCCAAGGGACACGACTGGAGATTAAACGTACG	IGKV3-15	IGKJ5	10	QQYNNWPPIT	0.78
5.1.7A02	EVD5	1 month post discharge	Cloned	GP-binding B cells	GP	DTT only	-	-	+	-	No	GGCCCAGGACTGGTGAAGCCTTCGGAGACCCTGTCCCTCACCTGCACTGTCTCTGGTGGCTCCATCAGCAGTAGTAATGACTACTGGGGCTGGATCCGCCAGCCCCCAGGGAAGGGGCTGGAGTGGATTGGGAGTATCTATTATAGGGGGGGCACCTACGACAACCCGTCCCTCAAGAGTCGAGTCACCATATCCGTAGACACGTCCAAGAACCAGTTCTCCCTGAAGTTGAACTCTGTGACCGCCGCAGACACGGCTGTGTATTACTGTGCGAGGCAGGCACCCCCAGGTTGGTACTACGGTATGGACGTCTGGGGCCAAGGGACCACGGTCACCGTCTCCTCAGCGTCGAC	IGHV4-39	IGHD6-13	IGHJ6	14	ARQAPPGWYYGMDV	2.59	IgG1	CCAGCCACCCTGTCTGTGTCTCCAGGGGAAAGAGCCACCCTCTCCTGCAGGGCCAGTCAGAGTGTTAGCAGCAACTTAGCCTGGTACCAGCAGAAACCTGGCCAGGCTCCCAGGCTCCTCATCTATGGTGCATCCACCAGGGCCACTGGTATCCCAGCCAGGTTCAGTGGCAGTGGGTCTGGGACAGAGTTCACTCTCACCATCAGCAGCCTGCAGTCTGAAGATTTTGCAGTTTATTACTGTCAGCAGTATAATGACTGGCCTCCCTTGTACACTTTTGGCCAGGGGACCAAGGTGGAGATCAAACGTACG	IGKV3-15	IGKJ2	11	QQYNDWPPLYT	0.39
5.1.7A03	EVD5	1 month post discharge	Cloned	GP-binding B cells	GP	Cleaved	-	+	-	+	No	GGGGGAGGCTTGGTACAGCCTGGGGGGTCCCTGAGACTCTCCTGTGCAGCCTCTGGATTCACCCTTAGCAACTATGCCATGAGCTGGGTCCGCCAGGCTCCAGGGAAGGGGCTGGAGTGGGTCTCAGTTATTAGTGGTAGTGGTGGTGCCACATACTACGCAGACTCCGTGAAGGGCCGGTTCACCATCTCCAGAGACATTTCCAAGAACACGCTGTATCTGCAACTGAACAGCCTGAGAGCCGAGGACACGGCCATATATTACTGTGCGAAAGATGTTGGGAGGTTCGGGGAGTTATTATTTGACTGGTTCGACCCCTGGGGCCAGGGAACCCTGGTCACCGTCTCCTCAGCGTCGAC	IGHV3-23	IGHD3-10	IGHJ5	17	AKDVGRFGELLFDWFDP	3	IgG1	CCAGCCACCCTGTCTTTGTCTCCAGGGGAAAGAGCCACCCTCTCCTGCAGGGCCAGTCAGAGTGTTAGCAGCTACTTAGCCTGGTACCAACAGAAACCTGGCCAGGCTCCCAGGCTCCTCATCTATGATGCATCCAACAGGGCCACTGGCATCCCAGCCAGGTTCAGTGGCAGTGGGTCTGGGACAGACTTCACTCTCACCATCAGCAGCCTAGAGCCTGAAGATTTTGCAGTTTATTACTGTCAGCAGCGTAGCAACTGGCTCACTTTCGGCGGAGGGACCAAGGTGGAAATCAAACGTACG	IGKV3-11	IGKJ4	8	QQRSNWLT	0
5.1.7A04	EVD5	1 month post discharge	Cloned	GP-binding B cells	GP	Cleaved	-	+	+	-	No	GGGGGAGGCTTGGTACAGCCAGGGCAGTCCCTGAGACTCTCCTGTACAAGTTCTGGATTCACCTTTGGTGACTATGCTGTGAACTGGGTCCGCCAGGCTCCAGGGAAGGGGCTGGAGTGGGTAAGTTTCATTAGAAGCAAAGCTTATGGTGGGACAACAGAATACGCCGCGTCTGTGAAAGGCAGATTCACCATCTCAAGAGATGACTCCAAAAGCATCGCCTATCTGCAAATGAACAGCCTGAAAACCGAGGACACAGCCGTGTATTACTGTACTAGAGACTCTGACTATTACTATGATAGTAGTGGTTATTACTTTATGCGGGCGGAATATTTCCTTGACTACTGGGGCCAGGGAACCCTGGTCACCGTCTCCTCAGCGTCGAC	IGHV3-49	IGHD3-22	IGHJ4	24	TRDSDYYYDSSGYYFMRAEYFLDY	2.93	IgG1	CCCTCACTGACTGTGTCCCCAGGAGGGACAGTCACTCTCACCTGTGGCTCCAGCACTGGAGCTGTCACCAGTGGTCATTATCCCTACTGGTTCCAGCAGAGGCCTGGCCAAGCCCCCAGGACACTGATTTATGATACACGCAACAAACATTCCTGGACACCTGCCCGGTTCTCAGGCTCCCTCCTTGGGGGCAAAGCTGCCCTGACCCTTTCGGGTGCGCAGCCTGAGGATGAGGCTGAGTATTACTGCTTGCTCTCCTATAGTGGTGGTCGAGTCTTCGGAACTGGGACCAAGGTCACCGTCCTAGGTCAGCCCAAGGCCAACCCCACTGTCACTCTGTTCCCACCCTCGAG	IGLV7-46	IGLJ1	9	LLSYSGGRV	1.12
5.1.7A06	EVD5	1 month post discharge	Cloned	GP-binding B cells	GP	Not tested (poor expression)	+	-	-	-	No	GGCCCAGGACTGGTGAAGCCTTCGGGGACCCTGTCCCTCACCTGCGCTGTCTCTGGTGGCTCCATCAGCAGTAGTAACTGGTGGAGTTGGGTCCGCCAGCCCCCAGGGAAGGGGCTGGAGTGGATTGGCGAAATCTATCATAGTGGGAGCACCAACTACAACCCGTCCCTCAAGAGTCGAGTCACCATATCAGTAGACAAGTCCAAGAACCAGTTCTCCCTGAAGCTGAGCTCTGTGACCGCCGCGGACACGGCCGTGTATTACTGTGCGAGAACGGGGGGTTGGGGTAGTAGTACCGATTGGGACTACTGGGGCCAGGGAACCCTGGTCACCGTCTCCTCAGCGTCGAC	IGHV4-4	IGHD2-2	IGHJ4	14	ARTGGWGSSTDWDY	0.37	IgG1	CCCTCCGCGTCCGGGTCTCCTGGACAGTCAGTCACCATCTCCTGCACTGGAACCAGCAGTGACGTTGGTGGTTATAACTATGTCTCCTGGTACCAACAGCACCCAGGCAAAGCCCCCAAACTCATGATTTATGAGGTCAGTAAGCGGCCCTCAGGGGTCCCTGATCGCTTCTCTGGCTCCAAGTCTGGCAACACGGCCTCCCTGACCGTCTCTGGGCTCCAGGCTGAGGATGAGGCTGATTATTACTGCAGCTCATATGCAGGCAGCAACAATCTTGTGGTATTCGGCGGAGGGACCAAGCTGACCGTCCTAGGTCAGCCCAAGGCTGCCCCCTCGGTCACTCTGTTCCCGCCCTCGAG	IGLV2-8	IGLJ2	11	SSYAGSNNLVV	0
5.1.7A07	EVD5	1 month post discharge	Cloned	GP-binding B cells	GP	Cleaved	+	+	+	+	No	GGGGGAGGCGTGGTCCAGCCTGGGAGGTCCCTGAGACTCTCCTGTGCAGCCTCTGGATTCACCTTCAGTAGCTATGGCATGCACTGGGTCCGCCAGGCTCCAGGCAAGGGGCTGGAGTGGGTGGCAATTATTTCATATGATGGAAGTAATAAATACTATGCAGACTCCGTGAAGGGCCGATTCACCATCTCCAGAGACAATTCCAAGAACACGCTGTATCTGCAAATGAACAGCCTGAGAGCTGAGGACACGGCTGTGTATTACTGTGCGAAAGAAGCAAACTTGTACTACGATATTTTGACTACACATTTTGACTACTGGGGCCAGGGAACCCTGGTCACCGTCTCCTCAGCGTCGAC	IGHV3-30	IGHD3-9	IGHJ4	17	AKEANLYYDILTTHFDY	0.75	IgG1	GCCTCCGTGTCTGGGTCTCCTGGACAGTCGATCACCATCTCCTGCACTGGAACCAGCAGTGACGTTGGTGGTTATAACTATGTCTCCTGGTACCAACGACACCCAGGCAAAGCCCCCAAACTCATGATTTATGATGTCAGTAATCGGCCCTCAGGGGTTTCTAATCGCTTCTCTGGCTCCAAGTCTGCCAACACGGCCTCCCTGACCATCTCTGGGCTCCAGCCTGAGGACGAGGCTGATTATTACTGCAGCTCATATTCAAGCAGCACCACTTGGGTGTTCGGCGGAGGGACCAAGCTGACCGTCCTAGGTCAGCCCAAGGCTGCCCCCTCGGTCACTCTGTTCCCGCCCTCGAG	IGLV2-14	IGLJ3	10	SSYSSSTTWV	1.51
5.1.7A10	EVD5	1 month post discharge	Cloned	GP-binding B cells	GP	Cleaved	-	+	+	+	No	GGGGGAGGCGTGGTCCAGCCTGGGAGGTCCCTGAGACTCTCCTGTGCAGCCTCTGGATTCACCTTCAGTAGCTATGGCATGCACTGGGTCCGCCAGGCTCCAGGCAAGGGGCTGGAGTGGGTGGCAGTTATATCATATGATGGAAGTAGTAAATACTATGCAGACTCCGTGAAGGGCCGATTCACCATCTCCAGAGACAATTCCAAGAACACGCTGTATCTGCAAATGAACAGCCTGAGAGCTGAGGACACGGCTGTGTATTATTGTGCGAAAGATGGGTACATAGCAGTAGCTGGTGATCTTTTTTACTACTACTACGGTATGGACGTCTGGGGCCAAGGGACCACGGTCACCGTCTCCTCAGCGTCGAC	IGHV3-30	IGHD6-13	IGHJ6	21	AKDGYIAVAGDLFYYYYGMDV	0.75	IgG1	GCCTCCGTGTCTGGGTCTCCTGGACAGTCGATCACCATCTCCTGCACTGGAACCAGCAGTGATGTTGGGAGTCATAACCTTGTCTCCTGGTACCAACAGCACCCAGGCAAAGCCCCCAATCTCATGATTTATGAGGGCACTAAGCGGCCCTCAGGGGTTTCTAATCGCTTCTCTGGCTCCAAGTCTGGCAACACGGCCTCCCTGACAATCTCTGGGCTCCAGGCTGAGGACGAGGCTGATTATTACTGCTGCTCATATGCAGATACTAGCACTTGGGTGTTCGGCGGAGGGACCAAGCTGACCGTCCTAGGTCAGCCCAAGGCTGCCCCCTCGGTCACTCTGTTCCCACCCTCGAG	IGLV2-23	IGLJ3	10	CSYADTSTWV	1.87
5.1.7A11	EVD5	1 month post discharge	Cloned	GP-binding B cells	GP	Cleaved	+	+	+	+	No	GGGGGAGGCGTGGTCCAGCCTGGGAGGTCCCTGAGACTCTCCTGTGCAGTCTCTGGATTAACCTTCACTACCTATGGCATGCACTGGGTCCGCCAGGCTCCAGGCAAGGGGCTGGAGTGGGTGGCACTTATATCATATGATGGAAGTAATAAATTTTATGCAGACTCTGTGAAGGGCCGATTCACCATCTCCAGCGACAATTCCCAGAACACGCTGTATTTGCAAATGAACAGGCTGAGAGCTGAGGACACGGCTGTGTATTACTGTGCGAAAGATGTACCTCCCTTGGGCGATTTTTGGAGTGGTTATTTCCACTGGGGTCAGGGAACCCTGGTCACCGTCTCCTCAGCGTCGAC	IGHV3-30	IGHD3-3	IGHJ4	16	AKDVPPLGDFWSGYFH	4.49	IgG1	CCAGCCACCCTGTCTGTGTCTCCAGGGGAAAGAGCCACCCTCTCCTGCAGGGCCAGTCAGAGTATTAACAGCAACTTAGCCTGGTACCAGCAGAAACCTGGCCAGGCTCCCAGGCTCCTCATCTATGGTGCATCCACCAGGGCCACTGGTATCCCAGCCAGGTTCAGTGGCAGTGGGTCTGGGACAGAGTTCACTCTCACCATCAGCAGCCTGCAGTCTGAAGATTTTGCAGTTTATTACTGTCAGCAATATAATAACTGGCCTCCGCTCACTTTCGGCCCTGGGACCAAAGTGGATATCAAACGTACG	IGKV3-15	IGKJ3	10	QQYNNWPPLT	1.16
5.1.7B03	EVD5	1 month post discharge	Cloned	GP-binding B cells	GP	Cleaved	-	+	+	+	No	GGGGGAGGCTTGGTCCAGCCTGGGGGGTCCCTGAGACTCTCCTGTGCAGCCTCTGGATTCACCGTCAGTAGCAACTACATGAGCTGGGTCCGCCAGGCTCCAGGGAAGGGGCTGGAGTGGGTCTCAATTATTTATAGCGGTGGTAGCACATACTACGCATACTACGCAGACTCCGTGAAGGGCAGATTCACCATCTCCAGAGACAATTCCAAGAACACGCTGTATCTTCAAATGAACAGCCTGAGAGCCGAGGACACGGCTGTGTATTACTGTGCGAGAGGGGGACTATGGTTCGGGGAGTTCTTATTACCAGGCTTTGACTACTGGGGCCAGGGAACCCTGGTCACCGTCTCCTCAGCGTCGAC	IGHV3-66	IGHD3-10	IGHJ4	17	ARGGLWFGEFLLPGFDY	0.38	IgG1	CCAGCCACCCTGTCTGTGTCTCCAGGGGAAAGAGCCACCCTCTCCTGCAGGGCCAGTCAGAGTGTTAGCAGCAACTTAGCCTGGTACCAGCAGAAACCTGGCCAGGCTCCCAGGCTCCTCATCTATGGTGCATCCACCAGGGCCACTGGTATCCCAGCCAGGTTCAGTGGCAGTGGGTCTGGGACAGAGTTCACTCTCACCATCAGCAGCCTGCAGTCTGAAGATTTTGCAGTTTATTACTGTCAGCAGTATCATAACTGGCCTCCCTTCACTTTCGGCCCTGGGACCAAAGTGGATATCAAACGTACG	IGKV3-15	IGKJ3	10	QQYHNWPPFT	0.39
5.1.7B04	EVD5	1 month post discharge	Cloned	GP-binding B cells	GP	DTT only	+	-	+	-	No	GGAGCTGAGGTGAAGAAGCCTGGGGCCTCAGTGAAGGTCTCCTGCAAGACTTCTGGTTACACCTTTAACAGATATGGTATCAACTGGGTGCGACAGGCCCCTGGACAAGGGCTTGAGTGGATGGGATGGATCAGCGCTTACAATGGTAACACAAACTATGCACAGAAGTTCCAGGGCAGAGTCACCATGACCACAGACACATCCACGAGCACAGCCTACATGGAACTGAGGAGCCTGAGATCTGACGACACGGCCGTTTATTACTGTGCGAGAGCGAGAGAAATGGTTCGGGGAGTTACCCTCATTGACTACTGGGGCCAGGGAACCCTGGTCACCGTCTCCTCAGCGTCGAC	IGHV1-18	IGHD3-10	IGHJ4	15	ARAREMVRGVTLIDY	2.62	IgG1	GCCTCCGTGTCTGGGTCTCCTGGACAGTCGATCACCATCTCCTGCACTGGAACCAGCAGTGACGTTGGTGCTTATAACTATGTCTCCTGGTACCAACAGCACCCAGGCAAAGCCCCCAAACTCATGATCTATGATGTCAGTAATCGGCCCTCAGGGGTTTCTAATCGCTTCTCTGGCTCCAAGTCTGGCAACACGGCCTCCCTGACCATCTCTGGGCTCCAGGCTGAGGACGATGCTGATTATTACTGCGGCTCATATACAAGCAGCAGCTCTTATGTCTTCGGAACTGGGACCAAGGTCACCGTCCTAGGTCAGCCCAAGGCCAACCCCACTGTCACTCTGTTCCCACCCTCGAG	IGLV2-14	IGLJ1	10	GSYTSSSSYV	1.87
5.1.7B05	EVD5	1 month post discharge	Cloned	GP-binding B cells	GP	DTT only	-	-	+	-	No	GGGGGAGGCTTGGTAAAGCCGGGGGGGTCCCTTAGACTCTCCTGTGCGGGCTCTGGTTTCACTTTCAGTAACGCCTGGATGAACTGGGTCCGCCAGGCTCCAGGGAAGGGGCTGGAGTGGGTCGGCCGTATTAAAAGCAAAGCTGATGGTGGGACAATAGACTACGCTGCACCCGTGAAAGGCAGATTCACCATCTCAAGAGATGATTCAAAAAACACGCTGTATCTGCAAATGATCAGCCTGAAAACCGAGGACACAGCCCTGTATTACTGTACCACAGATGGGGTTGGGTATTACTTCGGTTCGGGGAGTTATTCCCGCAGACATTACTACTACTACTTCGCTATGGACGTCTGGGGCCAAGGGACCACGGTCACCGTCTCCTCAGCGTCGAC	IGHV3-15	IGHD3-10	IGHJ6	27	TTDGVGYYFGSGSYSRRHYYYYFAMDV	2.56	IgG1	CCCTCCGCGTCCGGGTCTCCTGGACAGTCAGTCACCATCTCCTGCACTGGAACCAGCAGTGACGTTGGTGGTTATAACTATGTCTCCTGGTACCAACAGCACCCAGGCAAAGCCCCCAAACTCATGATTTATGAGGTCAGTAAGCGGCCCTCAGGGGTCCCTGATCGCTTCTCTGGCTCCAAGTCTGACAACACGGCCTCCCTGACCGTCTCTGGGCTCCAGGCTGAGGATGAGGCTGATTATTACTGCAGCTCATATGCAGGCAGCAACAATTTGATATTCGGCGGAGGGACCAAGCTGACCGTCCTAGGTCAGCCCAAGGCTGCCCCCTCGGTCACTCTGTTCCCACCCTCGAG	IGLV2-8	IGLJ2	10	SSYAGSNNLI	0.37
5.1.7B07	EVD5	1 month post discharge	Cloned	GP-binding B cells	GP	Native or cleaved	-	-	+	-	No	GGGGCTGAGGTGAAGAAGCCTGGGGCCTCAATGAGGGTTTCCTGCAAGGCTTCTGGATACACCTTCACTACCTATGGTATACATTGGGTGCGCCAGGCCCCCGGACAAAGGCTTGAGTGGATGGGTTGGATCAACGCTGTGAATGGCAACCCAAAATATTCACCGAAGTTCCAGGGCAGAGTCACCATTACCAGGGACACATCCGCGAACACAGCCTACATGGAGCTGAGCAGCCTGACATTTGAAGACACGGCTGTGTATTACTGTGCGAGAGATGGGGGAACTTGGAGTGGTTATTATGGCCTACTTGACTACTGGGGCCAGGGAACCCTGGTCACCGTCTCCTCAGCGTCGAC	IGHV1-3	IGHD3-3	IGHJ4	16	ARDGGTWSGYYGLLDY	5.24	IgA1	CCAGGCACCCTGTCTTTGTCTCCAGGGGAAAGAGCCACCCTCTCCTGCAGGGCCAGTCAGAGTGTTAGCAGCAGCTCCTTAGCTTGGCACCAGCACAAATCTGGCCAGGCTCCCAGGCTCCTCATCTATGGTGCATCCAGCAGGGCCACTGGCATCCCAGACAGGTTCAGTGGCAGTGGGTCTGGGACAGACTTCACTCTCACCATCAGCAGACTGGCACCTGAAGATTTTGCAGTGTATTACTGTCAGCAGTATGGTAGCTCACCGCTCACTTTCGGCGGAGGGACCAAGGTGGAAATCAAACGTACG	IGKV3-20	IGKJ4	9	QQYGSSPLT	2.68
5.1.7B10	EVD5	1 month post discharge	Cloned	GP-binding B cells	GP	Cleaved	-	-	+	+	No	GGGGCTGAGGTGAAGAAGCCTGGGTCCTCGGTGAAGGTCTCCTGCGAGGCTTCTGGAGGCACCTTCAACATCTATGGTATCAGCTGGGTGCGACAGGCCCCTGGACAAGGGCTTGAGTGGATGGGAGGAATCATCCCTATCTTTGGTACAGCAAACTACGCACAGAGTTTCCAGGGCAGAGTCTCGATTACCGCGGACAAATCCACGAGCACAGTTTACATGGAGCTGACCAGCCTGACATCTGAGGACACGGCCGTGTATTACTGTACCAGAGAGGGTCGGGGAGCAGTGGCTGGAGCGGCCGACTACTGGGGCCAGGGAACCCTGGTCACCGTCTCCTCAGCGTCGAC	IGHV1-69	IGHD6-19	IGHJ1	14	TREGRGAVAGAADY	4.49	IgG1	CGCTCAGTGTCCGGGTCTCCTGGACAGTCAGTCACCATCTCCTGCACTGGAACCAGCAGTGACGTTGGTGGTTATAAGTATGTCTCCTGGTACCAACAGCACCCAGGCGAAGTCCCCAAACTCATGATTTTTGATGTCAGTGAGCGGCCCTCAGGGGTCCCTGATCGCTTCTCTGGCTCCAAGTCTGGCAACACGGCCTCCCTGACCATCTCTGGGCTCCAGGCTGAGGATGAGGCTGATTACTACTGCTGCTCATATGCAGGCAGGTACCTCTATGTCTTCGGAACTGGGACCAAGGTCACCGTCCTAGGTCAGCCCAAGGCCAACCCCACTGTCACTCTGTTCCCGCCCTCGAG	IGLV2-11	IGLJ1	10	CSYAGRYLYV	3
5.1.7B11	EVD5	1 month post discharge	Cloned	GP-binding B cells	GP	Cleaved	-	+	+	+	No	GGGGGAGGCGTGGTCCAACCTGGGAGGTCCCTGAGACTCTCCTGTGCAGCCTCTGGATTCACCTTCAGTAGCTATGACATATTCTGGGTCCGCCAGGCTCCAGGCAAGGGGCTGGAGTGGGTGTCAGTTATATCATATGATGGAAGTAATAAATATTATGCAGACTCCGTGAAGGGCCGATTCACCATCTCCAGAGACAATTCCAAGAACACGCTGTATCTGCAAATGAGCAGCCTGAGAGCTGAGGACACGGCTGTGTATTACTGTGCGAAAGATCTGGTGGGGATCGAGGGCCTCTACTACAACGGTATGGACGTCTGGGGCCAAGGGACCACGGTCACCGTCTCCTCAGCGTCGAC	IGHV3-30	IGHD2-21	IGHJ6	17	AKDLVGIEGLYYNGMDV	3	IgG3	CCATCTTCCGTGTCTGCATCTGTAGGAGACAGAGTCACCATCACTTGTCGGGCGAGTCAGGGTATTAGCAGCTGGTTAGCCTGGTATCAGCAGAAACCAGGGAAAGCCCCTAAACTCCTGATCTATGCTACATCCAGTTTGCAAAGTGGGGTCCCATCAAGGTTCAGCGGCAGTGGATCTGGGACAGATTTCACTCTCACCATCAGCAGCCTGCAGCCTGAAGATTTTGCAACTTACTATTGTCAACAGGCTAACAGTTTCCCGTGGACGTTCGGCCAAGGGACCAAGGTGGAAATCAAACGTACG	IGKV1-12	IGKJ1	9	QQANSFPWT	0.78
5.1.7C01	EVD5	1 month post discharge	Cloned	GP-binding B cells	GP	Cleaved	-	+	+	+	No	GGGGGAGGCGTGGTCCAGCCTGGGAGGTCCCTGAGACTCTCCTGTGCAGCCTCTGGATTCACCTTCAGTAGCTATGGCATGCACTGGGTCCGCCAGGCTCCAGGCAAGGGGCTGGAGTGGGTGTCAGTTATATCATTTGATGGAAGTGATAAATACTATGCAGAGTCCGTGAAGGGCCGATTCACCATCTCCAGAGACAATTCCAAGAACACGCTGTATCTGCAAATGAACAGCCTGAGAGCTGAGGACACGGCTGTGTATTACTGTGCGAAAGATTTGTATGGCAGCTCGTCGGGGGACCTCTTCTACTACTACGACGGCATGGACGTCTGGGGCCAAGGGACCACGGTCACCGTCTCCTCAGCGTCGAC	IGHV3-30	IGHD6-6	IGHJ6	21	AKDLYGSSSGDLFYYYDGMDV	1.5	IgA1	CCAGGCACCCTGTCTTTGTCTCCAGGGGAAAGAGCCACCCTCTCCTGCAGGGCCAGTCAGAGTGTTAGCAGCAGCTACTTAGCCTGGTACCAGCAGAAACCTGGCCAGGCTCCCAGGCTCCTCATCTATGGTGCATCCAGCAGGGCCACTGGCATCCCAGACAGGTTCAGTGGCAGTGGGTCTGGGACAGACTTCACTCTCACCATCAGCAGACTGGAGCCTGAAGATTTTGCAGTATATTACTGTCAGCAGTATGGTAGCTCACCTTTCACTTTCGGCCCTGGGACCAAAGTGGATATCAAACGTACG	IGKV3-20	IGKJ3	9	QQYGSSPFT	0.38
5.1.7C02	EVD5	1 month post discharge	Cloned	GP-binding B cells	No binding	Not tested	-	-	-	-	Not tested	GGGGGAGGCGTGGTCCAGCCTGGGAGGTCCCTGAGACTCTCCTGTGCAGCCTCTGGATTCACCTTCAGTAGCTATGGCATGCACTGGGTCCGCCAGGCTCCAGGCAAGGGGCTGGAGTGGGTGGCAATTCTATCATTTGATGGAAATCATAAATACTATGCAGACTCCGTGAGGGGCCGATTCACCATCTCCAGAGACAATTCCAAGAACACGCTGTATCTGCAAATGCACAGCCTGAGAGCTGAGGACACGGCTGTATATTACTGTGCGGGAGATCCCATGGCAGCAGCTGGTTCGGATATACTCTACTACTACTACGGTATGGACGTCTGGGGCCAAGGGACCACGGTCACCGTCTCCTCAGCGTCGAC	IGHV3-30	IGHD6-13	IGHJ6	21	AGDPMAAAGSDILYYYYGMDV	3	IgG1	CCCTCACTGACTGTGTCCCCAGGAGGGACAGTCACTCTCACCTGTGCTTCCAGCACTGGAGCAGTCACCAGTGGTTCCTATCCAAACTGGTTCCAGCAGAAACCTGGACAAGCACCCAGGGCACTGATTTATAGTACAAACAACAAACACTCCTGGACCCCTGCCCGGTTCTCAGGCTCCCTCCTTGGGGGCAAGGCTGCCCTGACACTGTCAGGTGTGCAGCCTGAGGACGAGGCTGACTATTACTGCCTGCTCTACCAAGGTGGTGCTTGGATGTTCGGCGGAGGGACCAAGCTGACCGTCCTAAGTCAGCCCAAGGCTGCCCCCTCGGTCACTCTGTTCCCACCCTCGAG	IGLV7-43	IGLJ3	9	LLYQGGAWM	2.25
5.1.7C03	EVD5	1 month post discharge	Cloned	GP-binding B cells	GP	Not tested (poor expression)	-	+	-	-	No	GGAGGAGGCTTGATCCAGCCTGGGGGGTCCCTGAGACTCTCCTGTGCAGCCTCTGGGTTCACCGTCAGTAGCAACTACATGAGCTGGGTCCGCCAGGCTCCAGGGAAGGGGCTGGAGTGGGTCTCAGTTATTTATAGCGGTGGTAGTACAGACTACGCAGACTCCGTGAAGGGCCGATTCACCATCTCCAGAGACAATTCCAGGAACACGCTGTATCTTCAAATGAACAGCCTGAGAGCCGGGGACACGGCCGTGTATTACTGTGCGAGAATTAGCAGCTCGTCCTCTTGGTACTTCGATCTCTGGGGCCGTGGCACCCTGGTCACCGTCTCCTCAGCGTCGAC	IGHV3-53	IGHD6-6	IGHJ2	13	ARISSSSSWYFDL	1.52	IgG1	ACTTCCCTCTCGGCATCTCCTGGAGCATCAGCCAGACTCACCTGCACCTTGCGCAGTGGCATCAATCTTGGTAGCTACAGGATATTCTGGTACCAGCAGAAGCCAGAGAGCCCTCCCCATTATCTCCTGAGCTACTACTCAGACTCAAGTAAGCATAAGGGCTCTGGAGTCCCCAGCCGCTTCTCTGGGTCCAAAGATGCTTCGATCAATGCAGGGATTTTAGTCATCTCTGGGCTCCAGTTTGCGGATGAGGCCGACTATTACTGTATGATTTGGCACAGCAGTGCTTGGGTGTTCGGCGGAGGGACCAAGCTGACCGTCCTAGGTCAGCCCAAGGCTGCCCCCTCGGTCACTCTGTTCCCACCCTCGAG	IGLV5-48	IGLJ3	9	MIWHSSAWV	3.16
5.1.7C08	EVD5	1 month post discharge	Cloned	GP-binding B cells	GP	Cleaved	+	+	+	+	No	GGGGGAGGCGTGGTCCAGCCTGGGAGGTCCCTGAGACTCTCCTGCGCAGCCTCTGGATTCACCTTCAGTAGCTATGGCATGCACTGGGTCCGCCAGGCTCCAGGCAGGGGGCTGGAGTGGGTGGCAGTTATATCATTTGATGGAAATAATAAATACTATGCAGACTCCGTGAAGGGCCGATTCACCATCTCCAGAGACAATTCCAAGAACACGCTGTATCTGCAAATGAACAGCCTGAGAGCTGAGGACACGGCTGTGTATTACTGTGCGAAAGATTTTGACGATAGTAGTGGTTCGGACCTGATCTACTACCACTACGGTATGGACGTCTGGGGCCAAGGGACCACGGTCACCGTCTCCTCAGCGTCGAC	IGHV3-30	IGHD3-22	IGHJ6	21	AKDFDDSSGSDLIYYHYGMDV	1.5	IgG1	CCATCCTCCCTGTCTGCATCTGTAGGAGACAGAGTCACCATCACTTGCCGGGCGAGTCAGGGCATTAGCAATTATTTAGCCTGGTATCAGCAGAAACCAGGGAAAGTTCCTAAGCTCCTGATCCATGCTGCATCCACTTTGCAATCAGGGGTCCCATCTCGGTTCAGTGGCAGTGGATCTGGGACAGATTTCACTCTCACCATCAGCAGCCTGCAGCCTGAAGATGTTGCAACTTATTACTGTCAAAAGTATAACAGTGCCCCATTCACTTTCGGCCCTGGGACCAAAGTGGATATCAAACGTACG	IGKV1-27	IGKJ3	9	QKYNSAPFT	0.39
5.1.7C09	EVD5	1 month post discharge	Cloned	GP-binding B cells	GP	Cleaved	+	+	+	+	No	GGGGGAGGCTTGGTCCAGCCTGGGGGGTCCCTGAGACTCTCCTGTGCAGCCTCTGGATTCACCTTTAGTAGCTATTGGATGAGCTGGGTCCGCCAGGCTCCAGGGAAGGGGCTGGAGTGGGTGGCCAACATAAAGCAAGATGGAAGTGAGAAATACTATGTGGACTCTGTGAAGGGCCGATTCACCATCTCCAGAGACAACGCCAAGAACTCACTGTTTCTGCAAATGAACAGCCTGAGAGCCGAGGACACGGCCGTGTATTACTGTGCGAGAGATATTAGTGCCTACGATTTAGTTTTTTGGTACTTTGACTACTGGGGCCAGGGAACCCTGGTCACCGTCTCCTCAGCGTCGAC	IGHV3-7	IGHD5-12	IGHJ4	16	ARDISAYDLVFWYFDY	0.37	IgG1	CCAGCCACCCTGTCTGTGTCTCCAGGGGAAAGAGCCACCCTCTCCTGCAGGGCCAGTCAGAGTGTTAGCAGCAACTTAGCCTGGTACCAGCAGAAACCTGGCCAGGCTCCCAGGCTCCTCATCTATGGTGCATCCACCAGGGCCACTGGTATCCCAGCCAGGTTCAGTGGCAGTGGGTCTGGGACAGAGTTCACTCTCACCATCAGCAGCCTGCAGTCTGAAGATTTTGCAGTTTATTACTGTCAGCACTATAATAACTGGCCTCGGACGTTCGGCCAAGGGACCAAGGTGGAAATCAAACGTACG	IGKV3-15	IGKJ1	9	QHYNNWPRT	0.39
5.1.7C10	EVD5	1 month post discharge	Cloned	GP-binding B cells	GP	Cleaved	+	+	+	+	No	GGGGCTGAGGTGAGGAAGCCTGGGGCCTCAGTGAAGGTTTCCTGCAAGGCATCTGGATACACCTTCACCCACTATTATATGCAATGGGTGCGACAGGCCCCTGGACAAGGGCTTGAGTGGATGGGAATAGTCAACCCTAGCACTGGTAGCACAACCTACGCACAGAGGTTCCAGGGCAGAGTCACCATGACCAGGGACACGTCTACGAGCACAGTCTACATGGAGCTTAGCAGCCTGAGATCTGAGGACACGGCCGTATATTACTGTGCGAGAGTGTGGTATTTTGACTGGCTCCTTGACTACTGGGGCCAGGGAACCCTGGTCACCGTCTCCTCAGCGTCGAC	IGHV1-46	IGHD3-9	IGHJ4	12	ARVWYFDWLLDY	5.24	IgG1	CCAGGCACCCTGTCTTTGTCTCCAGGGGAAAGAGCCACCCTCTCCTGCAGGGCCAGTCAGACTATTAGCAGTAACTATTTAGCCTGGTACCAGCAGAAACCTGGCCAGGCTCCCAGGCTCCTCATCTATGGTGCATCCAGCAGGGCCACTGGCATCCCAGACAGGTTCAGTGGCAGTGGGTCTGGGACGGACTTCACTCTCACCATCAGCAGACTGGAGCCTGAAGATTTTGCAGTGTATTACTGTCAGCAGTATGGTAGCTCACTATTCATTTTCGGCCCTGGGACCAAAGTGGATATCAAACGTACG	IGKV3-20	IGKJ3	9	QQYGSSLFI	2.3
5.1.7D01	EVD5	1 month post discharge	Cloned	GP-binding B cells	GP	Cleaved	+	+	+	+	No	GGGGGAGACGTGGTCCAGCCTGGGAGGTCCCTGAGACTCTCCTGTGCAGCGTCTGGATTCACCTTCAGTAGGAATGGCATGCACTGGGTCCGCCAGGCTCCAGGCAAGGGGCTGGAGTGGGTGGCACTTATATGGTATGATGGAAGTAATAAATACTATGCAGACTCCGTGAAGGGCCGATTCACCATCTCCAGAGACAATTCCAGGAACACGCTGTATCTGCAAATGAACAGCCTGAGAGCCGAGGACACGGCTGTGTATTACTGTGCGAGGGAGTCCGATGCCTCCGATATTTTGACTGGTTATCTTGACTACTGGGGCCAGGGAACCCTGGTCACCGTCTCCTCAGCGTCGAC	IGHV3-33	IGHD3-9	IGHJ4	16	ARESDASDILTGYLDY	1.87	IgG1	CCAGCCACCCTGTCTGTGTCTCCAGGGGAAAGAGCCACCCTCTCCTGCAGGGCCAGTCAGAGTGTTAGCATCAACTTAGCCTGGTACCAGCAGAAACCTGGCCAGGCTCCCAGGCTCCTCATCTATGGTGCATCTACCAGGGCCACTGGTGTCCCAGCCAGGTTCAGTGGCAGTGGGTCTGGGACAGAGTTCACTCTCACCATCAGCAGCCTGCAGTCTGAAGATTTTGCAGTTTATTTCTGTCAGCAGTATCATAACTGGCCTCCGCTCACTTTCGGCGGAGGGACCAAGGTGGAAATCAAACGTACG	IGKV3-15	IGKJ4	10	QQYHNWPPLT	1.94
5.1.7D02	EVD5	1 month post discharge	Cloned	GP-binding B cells	GP	Not tested (poor expression)	+	+	+	+	No	GGGGGAGGCTTGGTCCAGCCTGGGGGGTCCGTGAGACTCTCCTGTGCAGCCTCTAAATTCACCTTCAGTAGCTATTGGATGAGCTGGGTCCGCCAGGCTCCAGGGAAGGGGCTGGAGTGGGTGGCCAACATAAAGCAAGATGGAAGTGAGAAATACTATGTGGACTCTGTGAAGGGCCGATTCACCATCTCCAGAGACAACGCCAAGAACTCACTGTATCTGCAAATGAACAGCCTGAGAGCCGAGGACACGGCCGTGTATTACTGTGCGAGAGAAACTTACTATGATAGTATTCTCACTGATGCTTTTGATATCTGGGGCCAAGGGACAATGGTCACCGTCTCTTCAGCGTCGAC	IGHV3-7	IGHD3-22	IGHJ3	16	ARETYYDSILTDAFDI	1.5	IgG1	CCAGCCACCCTGTCTGTGTCTCCAGGGGAAAGAGCCACTGTCTCCTGCAGGGCCAGTCAGAGTGTTAGCAGCAACTTAGCCTGGTACCAGCAGAAACCTGGCCAGGCTCCCAGGCTCCTCATCTATGGTGCATCCACCAGGGCCACTGGTATCCCAGCCAGGTTCAGTGGCAGTGGGTCTGGGACAGAGTTCACTCTCACCATCAGCAGCCTGCAGTCTGAAGATTTTGCAGTTTATTACTGTCAGCAGTATAATAACTGGCCTCCGCTCACTTTCGGCGGAGGGACCAAGGTGGAAATCAAACGTACG	IGKV3-15	IGKJ4	10	QQYNNWPPLT	0.78
5.1.7D03	EVD5	1 month post discharge	Cloned	GP-binding B cells	GP	Native or cleaved	+	+	+	+	Yes	GGGGGAGGCTTGGCACAGCCTGGGGGGTCCCTAAGACTCTCCTGTGCAGCCTCTGGATTCACCTTCAGGAGCTACGACATGCACTGGGTCCGCCAAGTTACAGGAAAAGGTCTGGAGTGGGTCTCGGCTATCGGTACTGCTGGTGACACTTACTATACAGGCTCCGTGAAGGGCCGATTCACCATCTCCAGAGAAAATGACAAGAGCTCCCTGTATCTTCAAATGAGCAGCCTGAGAGGCGAGGACACGGCCGTGTATTACTGTGCAAGAGCAGCTTTTGGCTCCCACTACTTTGACTACTGGGGCCAGGGAACCCTGGTCACCGTCTCCTCAGCGTCGAC	IGHV3-13	IGHD3-9	IGHJ4	12	ARAAFGSHYFDY	5.68	IgG1	CCAGGCACCCTGTCTCTGTCTCCAGGGGAAAGAGCCGCCCTCTCCTGCAGGGCCAGTCAGAGTGTTAGCGGCAACTACTTTGCCTGGTACCAGCAGAAATCTGGCCAGGCTCCCAGGCTCCTCATCTCTGCTGCATCCAGCAGGGCCACTGGCGTCCCAGACAGGTTCAGTGCCAGTGGGTCTGGGACAGACTTCACTCTCACCATCAGCAGACTGGAGCCTGAAGATTCTGCAGTGTATTATTGTCAGCAGTATGGTAGCTCACCTCTGACGTTCGGCCAAGGGACCAAGGTGGAGATCAAACGTACG	IGKV3-20	IGKJ1	9	QQYGSSPLT	4.6
5.1.7D05	EVD5	1 month post discharge	Cloned	GP-binding B cells	GP	Cleaved	+	+	+	+	No	GGGGGAGGCTTGGTCCAGCCTGGGGGGTCCCTGAGACTCTCCTGTGTAGCCTCTGGATTCACCTTTAGTAACTATTGGATGACCTGGGTCCGCCAGGCTCCAGGGAAGGGGCTGGAGTGGGTGGCCAACATAAAACAAGATGGAAGTGAGAGATACTATGTGGACTCTGTGAAGGGCCGATTCACCATCTCCAGAGACAACGCCAAGAACTCACTGTATCTGCAAATGAACAGCCTGAGAGCCGAGGACACGGCTGTGTATTACTGTGCGAGAGATGGCGGTTATAGCAGCGACTGGTACTTTCTCGAATACTTCCAGCACTGGGGCCAGGGCACCCTGGTCACCGTCTCCTCAGCGTCGAC	IGHV3-7	IGHD6-13	IGHJ1	18	ARDGGYSSDWYFLEYFQH	1.87	IgG1	CCAGCCACCCTGTCTGTGTCTCCAGGGGAAAGAGCCACCCTCTCCTGCAGGGCCAGTCAGAGTATTATCAACCACTTAGCCTGGTACCAGCAGAAACCTGGCCAGGCTCCCAGGCTCCTCATCTATGATGCATCCACCAGGGCCCCTGGTATCCCAGCCAGGTTCAGTGGCAGTGGGTCTGGGACAGAGTTCACTCTCACCATCAGCAGCCTGCAGTCTGAAGATTTTGCAGTTTATTACTGTCAGCAGTATAATACCTGGCCTCCGCTCACTTTCGGCGGAGGGACCAAGGTGGAAATCAAACGTACG	IGKV3-15	IGKJ4	10	QQYNTWPPLT	2.71
5.1.7D11	EVD5	1 month post discharge	Cloned	GP-binding B cells	GP	Cleaved	+	+	+	+	No	GGGGGAGGCGTGGTCCAGCCTGGGAGGTCCCTGAGACTCTCCTGTGCAGCCTCTGGATTCACCTTCAGTAGCTTTGGCATGCACTGGGTCCGCCAGGCTCCAGGCAAGGGGCTGGAGTGGGTGGCAGTTATATCAGCTGATGGAAGTGATAAATACTATGCAGACTCCGTGAAGGGCCGATTCACCATCTCCAGAGACAATTCCAAGAACACGCTGTATCTGCAGATGAACAGCCTGAGAGCTGAGGACACGGCTGTGTATTACTGTGCGAAAGATCTTGCCTCGTATTACGATTTTTGGATTGGTTATTTTGACTACTGGGGCCAGGGAACCCTGGTCACCGTCTCCTCAGCGTCGAC	IGHV3-30	IGHD3-3	IGHJ4	17	AKDLASYYDFWIGYFDY	1.87	IgG1	CCAGCCACCCTGTCTGTGTCTCCAGGGGAAAGAGCCACCCTCTCCTGCAGGGCCAGTCAGAGTGTTGGCAGCAACTTAGCCTGGTACCAGCAGAAAGTTGGCCAGGCTCCCAGGCTCCTCATCTATGGTGCATCCACCAGGGCCACTGGTATCCCAGCCAGGTTCAGTGGCATTGGGTCTGGGACAGAGTTCACTCTCACCATCAGCAGCCTGCAGTCTGAAGATTTTGCAGTTTATTACTGTCAGCAGTATAATAACTGGCCTCCATTCACTTTCGGCCCTGGGACCAAAGTGGATATCAAACGTACG	IGKV3-15	IGKJ3	10	QQYNNWPPFT	1.55
5.1.7D12	EVD5	1 month post discharge	Cloned	GP-binding B cells	GP	Cleaved	-	+	-	-	No	GGGGGAGACTTGGTACAGCCTGGCAGGTCCCTGAGACTCTTCTGTGCAGCCTCTGGATTCACCTTTGATGATTATGCCATGCACTGGGTCCGGCAAGCTCCAGGGAAGGGCCTGGAGTGGGTCTCAGGTATTTTTTGGAATGGTGGTGCGAAAGGCTATGCGGACTCTGTGAAGGGCCGATTCACCATCTCCAGAGACAACGCCAAGAACTCCTTGTATCTGCAAATGAACAGTCTGAGAGCTGAGGACACGGCCTTGTATTACTGTGCAAAAGATAGAGGTGCAGCGGCGGGGGTTTTCGACCACTGGGGCCAGGGAACCCTGGTCACCGTCTCCTCAGCGTCGAC	IGHV3-9	IGHD6-25	IGHJ1	13	AKDRGAAAGVFDH	3.75	IgG1	CGCTCAGTGTCCGGGTCTCCTGGACAGTCAGTCACCATCTCCTGCACTGGAACCAGCAGTGATGTTGGTGTTTATAACTATGTCTCCTGGTACCAACAGCACCCAGGCAAAGCCCCCAAACTCATGATTTATGATGTCAGTAAGCGGCCCTCAGGGGTCCCTGATCGCTTCTCTGGCTCCAAGTCTGGCAACACGGCCTCCCTGACCATCTCTGGGCTCCAGGCTGAGGATGAGGCTGATTATTACTGCTGCTCATTTGCAGGCAGCTACACTTGGGTGTTCGGCGGAGGGACCACGCTGACCGTCCTAGGTCAGCCCAAGGCTGCCCCCTCGGTCACTCTGTTCCCACCCTCGAG	IGLV2-11	IGLJ3	10	CSFAGSYTWV	0.75
5.1.7E01	EVD5	1 month post discharge	Cloned	GP-binding B cells	GP	Cleaved	-	+	+	+	No	GGGGGAGGCGTGGTCCAGCCTGGGAGGTCCCTGAGACTCTCCTGTGCAGCCTCTGGATTCACCTTCAGTAACTATGGCATGCACTGGGTCCGCCAGGCTCCAGGCAAGGGGCTGGAGTGGGTGGCAGTGATATCATATGATGGAAGTAATAAATACTATGCAGACTCCGTGAAGGGCCGATTCACCATCTCCAGAGACAATTCCAAGAACACGCTGTATCTGCAAATGAACAGCCTGAGAGCTGAGGACACGGCTGTGTATTACTGTGCGAAAGATAGGCCCTTGTATAACGATTTTTGGAGTGGTTATTACGACGACTGGGGCCAGGGAACCCTGGTCACCGTCTCCTCAGCGTCGAC	IGHV3-30	IGHD3-3	IGHJ4	17	AKDRPLYNDFWSGYYDD	0.75	IgG1	CCAGCCACCCTGTCTGTGTCTCCAGGGGAGAGAGCCACCCTCTCCTGCAGGGCCAGTCAGAGTGTTGGCAGCAACTTAGCCTGGTACCAGCAGACACCTGGCCAGGCTCCCAGGCTCCTCATCTATGGTGCATCCACCAGGGCCACTGATATCCCAGCCAGGTTCAGTGGCAGTGGGTCTGGGACAGAGTTCACTCTCACCATCAGCAGCCTGCAGTCTGAAGATTTTGCAGTTTATTACTGTCAGCAGTATAATAACTGGCCTCCTTTCACTTTCGGCCCTGGGACCAAAGTGGATATCAAACGTACG	IGKV3-15	IGKJ3	10	QQYNNWPPFT	1.55
5.1.7E03	EVD5	1 month post discharge	Cloned	GP-binding B cells	GP	Not tested (poor expression)	-	-	+	-	No	GGGGGAGGCTTAGTTCAGCCTGGGGGGTCCCTGAGACTCTCCTGTGCAGCCTCTGGATTCACCTTCAGTAGCTACTGGATGCACTGGGTCCGCCAAGCTCCAGGGAAGGGGCTGGTGTGGGTCTCACGTATTAATAGTGATGGGAGTAGCACAAGCTACGCGGACTCCGTGAAGGGCCGATTCACCATCTCCAGAGACAACGCCAAGAACACGCTGTATCTGCAAATGAACAGTCTGAGAGCCGAGGACACGGCTGTGTATTACTGTGCAAGAGATGGAAGAGCATTTTTGGAGTGGTTATTATCCGGGTACGGTATGGACGTCTGGGGCCAAGGGACCACGGTCACCGTCTCCTCAGCGTCGAC	IGHV3-74	IGHD3-3	IGHJ6	19	ARDGRAFLEWLLSGYGMDV	0	IgM	CCATCCTCCCTGTCTGCATCTGTAGGAGACAGAGTCACCATCACTTGCCGGGCAAGTCAGAGCATTAGCAGCTATTTAAATTGGTATCAGCAGAAACCAGGGAAAGCCCCTAAGCTCCTGATCTATGCTGCATCCAGTTTGCAAAGTGGGGTCCCATCAAGGTTCAGTGGCAGTGGATCTGGGACAGATTTCACTCTCACCATCAGCAGTCTGCAACCTGAAGATTTTGCAACTTACTACTGTCAACAGAGTTACAGTACCCTCCCGCTCACTTTCGGCGGAGGGACCAAGGTGGAAATCAAACGTACG	IGKV1-39	IGKJ4	10	QQSYSTLPLT	0
5.1.7E04	EVD5	1 month post discharge	Cloned	GP-binding B cells	GP	Cleaved	+	+	+	+	No	GGGGGAGGCTTGGTCCAGCCTGGGGGGTCCCTGAGACTCTCCTGTGCAGCCTCTGGATTCACCTTTAGTAACTATTGGATGAGCTGGGTCCGCCAGGCTCCAGGGAAGGGGCTGGAGTGGGTGGCCATCATAAAGCAAGATGGAAGTGAGAAATACTATGTGGACTCTGTGAAGGGCCGATTCACCATCTCCAGAGACAACGCCAAGAACTCACTGTATCTGCAGATGAACAGCCTGAGAGCCGAAGACACGGCTGTGTATTACTGTGCGAGGAGTCCTCCGGAAGAACCAGGTGCTCTCTTTTTTCGCCACTACTTTGACGACTGGGGCCAGGGAACCCTGGTCACCGTCTCCTCAGCGTCGAC	IGHV3-7	IGHD2-2	IGHJ4	19	ARSPPEEPGALFFRHYFDD	1.5	IgG	CCAGCCACCCTGTCTGTGTCTCCAGGGGAAAGAGCCACCCTCTCCTGCAAGGCCAGTCAGAGTATTAACAGCAACTTAGCCTGGTACCAGCAGAAACCTGGCCAGGCTCCCAGGCTCCTCATCTATGGTGCATCCACCAGGGCCACTGGTATCCCAGCCAGGTTCAGTGGCAGTGGGTCTGGGACAAAGTTCACTCTCACCATCAGCAGCCTGCAGTCTGAAGATTTTGCAGTTTATTACTGTCAGCAGTATAATAACTGGCCTCCGCTCACTTTCGGCGGAGGGACCAAGGTGGAGATCAAACGTACG	IGKV3-15	IGKJ4	10	QQYNNWPPLT	1.55
5.1.7E05	EVD5	1 month post discharge	Cloned	GP-binding B cells	GP	Cleaved	+	+	+	+	No	GGGGGAGGCTTGGTACAGCCTGGGGGGTCCCTGAGACTCTCCTGTGCAGCCTCTGGATTCACCTTTAGCAACTATGCCATGAGCTGGGTCCGCCAGGCTCCAGGGAAGGGGCCGGAGTGGGTCTCAGGTATTACTTATAGTGGTGGTAGCACTTACTACGGAGACTCCGTGAAGGGCCGGTTCACCATCTCCAGAGACAATTCCAAGAACACGCTGTATCTGCAAATGAGCAGCCTGAGAGTCGAGGACACGGCCGTGTATTATTGTGCGAAAGATGCCGGAAGTGAAGTAGAACCAACAGGTATCCTGTACAACTGGTTCGACCCCTGGGGCCAGGGAACCCTGGTCACCGTCTCCTCAGCGTCGAC	IGHV3-23	IGHD2-2	IGHJ5	20	AKDAGSEVEPTGILYNWFDP	4.49	IgG1	CCCTCAGCGTCTGGGACCCCCGGGCAGAGGGTCACCATCTCTTGTTCTGGAAGCAGCTCCAACATCGGAAGTAATACTGTAAACTGGTACCAGCAGCTCCCAGGAACGGCCCCCAAACTCCTCATGTATAGTAATAATCAGCGGCCCTCAGGGGTCCCTGACCGATTCTCTGGCTCCAGGTCTGGCACCTCAGCCTCCCTGGCCATCAGTGGGCTCCTGTCTGAGGATGAAGCTGATTATTACTGTGCAGCATGGGATGACAGCCTGAATGGTTGGCTGTTCGGCGGAGGGACCAAGCTGACCGTCCTAGGTCAGCCCAAGGCTGCCCCCTCGGTCACTCTGTTCCCGCCCTCGAG	IGLV1-44	IGLJ3	11	AAWDDSLNGWL	1.52
5.1.7E06	EVD5	1 month post discharge	Cloned	GP-binding B cells	GP	Native or cleaved	+	+	+	+	No	GGGGGAGGCTTGGTAAAGCCTGGGGGGTCCCTTAGACTCTCCTGTGCAGCCTCTGGTTTCACTTTCAGTAACGCCTGGATGAACTGGGTCCGCCAGGCTCCAGGGAAGGGGCTGGAGTGGGTCGGCCGTATTAAAAGCAAAACTGATGGTGGGACAACAGACTACGCTGCACCCGTGAAAGGCAGATTCACCATCTCAAGAGATGATTCAAAAAATACGCTGTTTCTGCAAATGAACAGCCTGAAAACCGAGGACACAGCCGTGTATTACTGTTCCACGCGACGGGACTGGGGCCAGGGAACCCTGGTCACCGTCTCCTCAGCGTCGAC	IGHV3-15	IGHD5-12	IGHJ1	5	STRRD	0.73	IgG1	CCCTCAGTGTCTGGGGCCCCAGGGCAGAGGGTCACCATCTCCTGCACTGGGAGCAGCTCCAACATCGGGGCAGGTTATGATGTACACTGGTACCAGCAGCTTCCAGGAACAGCCCCAAAAGTCCTCATCTATGGTAACAGCAATCGGCCCTCAGGAGTCCCTGACCGATTCTCTGGCTCCAAGTCTGGCACCTCAGCCTCCCTGGCCATCACTGGGCTCCAGGCTGAGGATGAGGCTGATTATTACTGCCAGTCCTATGACAGCAGCCTGCGTGACTTTTGGGTGTTCGGCGGAGGGACCAAGCTGACCGTCCTAGGTCAGCCCAAGGCTGCCCCCTCGGTCACTCTGTTCCCACCCTCGAG	IGLV1-40	IGLJ3	12	QSYDSSLRDFWV	1.12
5.1.7F01	EVD5	1 month post discharge	Cloned	GP-binding B cells	GP	Cleaved	-	+	+	-	No	GGAGCTGAGGTGAAGAAGCCTGGGGCCTCAGTGAAGGTCTCCTGCAAGGCTTCTGGTTACACCTTTACCAACTATGGTATCAGCTGGGTGCGACAGGCCCCTGGACAAGGGCTTGAGTGGATGGGATGGATCAGCGCTTACAATGGTGACACAAACTATGCACAGAAGGTCCAGGGCAGAGTCACCATGACCACAGACACATCCACGAGCACAGCCTACATGGAGCTGAGGAGCCTGAGATCTGACGACACGGCCGTGTATTACTGTGCGAGAGACGGGGCCCAGCGGGGCAGTGGTTATTACTACAGTGAGTACTGGGGCCAGGGAACCCTGGTCACCGTCTCCTCAGCGTCGAC	IGHV1-18	IGHD3-22	IGHJ4	16	ARDGAQRGSGYYYSEY	1.12	IgG1	CCCTCGGTGTCAGTGTCCCCAGGACAGACGGCCAGGATCACCTGCTCTGGAGATGCATTGCCAAACCAATATGCTTATTGGTACCAGCAGAAGCCAGGCCAGGCCCCTGTGCTGCTGATGTATAAAGACAGTGAGAGGCCCTCAGGGATCCCTGAGCGATTCTCTGGCTCCAGCTCAGGGACAACAGTCACGTTGACCATCAGTGGAGTCCAGGCAGAAGATGCGGCTGACTATTACTGTCAATCAGCGGACAGCAGTCTTACTTGGGTGTTCGGCGGAGGGACCAAGCTGACCGTCCTAGGTCAGCCCAAGGCTGCCCCCTCGGTCACTCTGTTCCCACCCTCGAG	IGLV3-25	IGLJ3	10	QSADSSLTWV	1.94
5.1.7F04	EVD5	1 month post discharge	Cloned	GP-binding B cells	GP	Cleaved	-	+	-	-	No	GGAGCTGAGGTGAAGAAGCCTGGGGCCTCAGTGAAGGTCTCCTGCAAGGCTTCTGGTTACACCTTTACCAGCTATGGTATCAGCTGGGTGCGACAGGCCCCTGGACAAGGGCTTGAGTGGATGGGATGGATCAGCGCTTACAATGGTAACACAAACTATGCACAGAAGCTCCAGGGCAGAGTCACCATGACCACAGACACATCCACGAGCACAGCCTACATGGAGCTGAGGAGCCTGAGATCTGACGACACGGCCGTGTATTACTGTGCGAGAGATGGGACGGTGACTACCGTCTACTACTACGGTATGGACGTCTGGGGCCAAGGGACCACGGTCACCGTCTCCTCAGCGTCGAC	IGHV1-18	IGHD4-17	IGHJ6	16	ARDGTVTTVYYYGMDV	0	IgG1	CCATCTTCCGTGTCTGCATCTGTAGGAGACAGAGTCACCATCACTTGTCGGGCGAGTCAGGGTATTAGCAGCTGGTTAGCCTGGTATCAGCAGAAACCAGGGAAAGCCCCTAAGCTCCTGATCTATGCTGCATCCAGTTTGCAAAGTGGGGTCCCATCAAGGTTCAGCGGCAGTGGATCTGGGACAGATTTCACTCTCACCATCAGCAGCCTGCAGCCTGAAGATTTTGCAACTTACTATTGTCAACAGGCTAACAGTTTCCCATTCACTTTCGGCCCTGGGACCAAAGTGGATATCAAACGTACG	IGKV1-12	IGKJ3	9	QQANSFPFT	0
5.1.7F05	EVD5	1 month post discharge	Cloned	GP-binding B cells	GP	Cleaved	-	+	+	+	No	GGGGGAGGGTTGGTCCAGTCTGGGGGGTCCCTGAGACTCTCCTGTGCAGCCTCTGGATTCACCTTTAGTAACTATTGGATGAGCTGGGTCCGCCAGGCTCCAGGGAAGGGGCTGGAGTGGGTGGCCAACATAAAGCAAGATGGAAGTGAGAAGTACTATGTGGACTCTGTGAAGGGCCGATTCACCATCTCCAGAGACAACGCCAAGAACTCACTGTATCTGCAAATGAACAGCCTGAGAGCCGAGGACACGGCTGTGTATTACTGTGCGAGAGAAGACCCGTATGACGATTTTTGGAATGGTTATTATGCCTACTGGGGCCAGGGAACCCTGGTCACCGTCTCCTCAGCGTCGAC	IGHV3-7	IGHD3-3	IGHJ4	16	AREDPYDDFWNGYYAY	1.5	IgG	CCAGCCACCTTGTCTGTGTCTCCAGGGGAAAGAGCCACCCTCTCCTGCAGGGCCAGTCAGAGTATTAACAGCAACTTAGCCTGGTACCAGCAGAAACCTGGCCAGGCTCCCAGGCTCCTCATCTATGGTGCATCCACCAGGGCCACTGGTATCCCAGCCAGGTTCAGTGGCAGTGGGTCTGGGACAGAGTTCACTCTCACCATCAGCAGCCTGCAGTCTGAAGATTTTGCAGTTTATTACTGTCAGCAGTATAATAACTGGCCTCCGTACACTTTTGGCCAGGGGACCAAGGTGGAAATCAAACGTACG	IGKV3-15	IGKJ2	10	QQYNNWPPYT	1.16
5.1.7F06	EVD5	1 month post discharge	Cloned	GP-binding B cells	GP	Cleaved	-	+	-	-	No	GGGGGAGGCGTGGTCCAGCCTGGGAGGTCCCTGAGACTCTCCTGTGCAGCGTCTGGATTCAGCTTCAGTAGTTATGGCATACACTGGGTCCGCCAGGCTCCAGGCAAGGGGCTGGAGTGGGTGGCAGTTATATGGTATGATGGAAGTAGAAAACATTATGCAGACTCCGTGAAGGGCCGATTCACCATCTCCAGAGACAATTCCAAGAACACGCTGTATCTGCAAATGAACAGCCTGAGAGTCGAGGACACGGCTGTGTATTACTGTGCGAGAGTACCCCCTTGGGGACTTAATGGCGGTATGGACGTCTGGGGCCAAGGGACCACGGTCACCGTCTCCTCAGCGTCGAC	IGHV3-33	IGHD3-16	IGHJ6	14	ARVPPWGLNGGMDV	3	IgG1	CCCTCAGTGTCCGTGTCCCCAGGACAGACAGCCAGCATCACCTGCTCTGGAGATAAATTGGGGGATGAATATGCTTCGTGGTATCAGCAGAAGCCAGGCCAGTCCCCTGTACTGGTCATCTATCAAGATAGGAGGCGGCCCTCAGGGATCCCTGAGCGATTCTCTGGCTCCAACTCTGGGAACACAGCCACTCTGACCATCAGCGGGACCCAGGCTATGGATGAGGCTGACTATTACTGTCAGGCGTGGGACAGCAACACTGCGGTATTCGGCGGAGGGACCAAGCTGACCGTCCTAGGTCAGCCCAAGGCTGCCCCCTCGGTCACTCTGTTCCCGCCCTCGAG	IGLV3-1	IGLJ2	9	QAWDSNTAV	2.71
5.1.7F10	EVD5	1 month post discharge	Cloned	GP-binding B cells	GP	No binding	+	-	+	-	No	GGGGGAGGCGTGGTCCAGCCTGGGAGGTCCCTGAGACTCTCCTGTGCAGCGTCTGGATTCACCTTCAGTAACTATGGCATGCACTGGGTCCGCCAGGCTCCAGGCAAGGGGCTGGAATGGGTGGCACTTATATGGTATGATGGAAATAATAAATACTATGCAGACTCCGTGAAGGGCCGATTCACCATCTCCAGAGACAATTCCAAGAACACGCTGTTTCTGCAAATGAACAGCCTGAGAGCCGAGGACACGGCTGTATATTACTGTGCGAGAACGCCCGGGTATAGCAGTGCCTGGTACGACTACTGGGGCCAGGGAACCCTGGTCACCGTCTCCTCAGC	IGHV3-33	IGHD6-19	IGHJ4	13	ARTPGYSSAWYDY	2.19	IgG3	CCTTCCACCCTGTCTGCATCTGTAGGAGACAGAGTCACCATCACTTGCCGGGCCAGTCAGAGTTTTAGTAGCTGGTTGGCCTGGTATCAGCAGAAACCAGGGAAAGCCCCTAAGCTCCTGATCTATAAGGCGTCTAGTTTAGAAAGTGGGGTCCCATCAAGGTTCAGCGGCAGTGGATCTGGGACAGAATTCACTCTCACCATCAGCAGCCTGCAGCCTGATGATTTTGCAACTTATTACTGCCAAAAGTATAATAGTTATTCGGGGACGTTCGGCCAAGGGACCAAGGTGGAAATCAAACGTACG	IGKV1-5	IGKJ1	9	QKYNSYSGT	0.86
5.1.7H11	EVD5	1 month post discharge	Cloned	GP-binding B cells	No binding	Not tested	-	-	-	-	No	GGGGGAGGCTTGGTACAGCCTGGGGGGTCCCTGAGACTCTCCTGTGCAGCCTCTGGATTCACCTTTAGCACCTATGCCATGAGCTGGGTCCGCCAGGCTCCAGGGAAGGGGCTGGAGTGGGTCTCAGCTATTGTTGGTAGTGGTGGTAGCACATACTACGCAGACTCCGTGAAGGGCCGGTTCACCATCTCCAGAGACAATTCCAAGAACACCCTGTATCTGCAAATGAACAGCCTGAGAGCCGAGGACACGGCCGTATATTACTGTGCGAAATGCGGCGAGTATTACGATTTTTGGAGTGGTTATTCCCCCTTTGACTACTGGGGCCAGGGAACCCTGGTCACCGTCTCCTCAGC	IGHV3-23	IGHD3-3	IGHJ4	18	AKCGEYYDFWSGYSPFDY	1.47	IgG1	CCAGGCACCCTGTCTTTGTCTCCAGGGGAAAGAGCCACCCTCTCCTGCAGGGCCAGTCAGAGTGTTAGCAGCAGCTACTTAGCCTGGTACCAGCAGAAACCTGGCCAGGCTCCCAGGCTCCTCATCTATGGTGCATTTAGCAGGGCCACTGGCATCCCAGACAGGTTCAGTGGCAGTGGGTCTGGGACAGACTTCACTCTCACCATCAGCAGACTGGAGCCTGAAGATTTTGCAGTGTATTACTGTCAGCAGTATGGTAGCTCACCTAAGACGTTCGGCCAAGGGACCAAGGTGGAAATCAAACGTACG	IGKV3-20	IGKJ1	9	QQYGSSPKT	0.75
5.1.8A11	EVD5	1 month post discharge	Cloned	GP-binding B cells	GP	Cleaved	-	+	+	-	No	GGGGGAGGCTTGGTACAGCCTGGAGGGTCCCTGAGACTCTCCTGTGCAGCCTCTGGATTCACCTTCAGTAGTTATGAAATGAACTGGCTCCGCCAGGCTCCAGGGAAGGGGCTGGAGTGGGTTTCATACATTAGTAGTAGTGGTAGTACCATATACTACGCAGACTCTGTGAAGGGCCGATTCACCATCTCCAGAGACAACGCCAAGAACTCACTGTATATGCAAATGAACAGCCTGAGAGCCGAGGACACGGCTGTTTATTACTGTGCGAGAGTTCAGGACGATATTTTGACTGGTTATTATGACTACTGGGGCCAGGGAACCCTGGTCACCGTCTCCTCAGCGTCGAC	IGHV3-48	IGHD3-9	IGHJ4	14	ARVQDDILTGYYDY	0.75	IgG1	CCAGCCACCCTGTCTGTGTCTCCAGGGGAAAGAGCCACCCTCTCCTGCAGGGCCAGTCAGAGTGTTAGCAGCTTCTTAGCCTGGTACCAGCAGAAACCTGGCCAGGCTCCCAGGCTCCTCATCTACGGTGCATCCACCAGGGCCACTGGTATCCCAGCCAGGTTCAGTGGCAGTGGGTCTGGGACAGAGTTCACTCTCACCATCAGCAGCCTGCAGTCTGAAGATTTTGCAGTTTATTACTGTCAGCAGTATAATAACTGGCCTCCGGGCACTTTCGGCGGAGGGACCAAGGTGGAAATCAAACGTACG	IGKV3-15	IGKJ4	10	QQYNNWPPGT	1.16
5.1.8B05	EVD5	1 month post discharge	Cloned	GP-binding B cells	GP	Not tested (poor expression)	+	+	+	+	No	GGGGGAGGCGTGGTCCAGCCTGGGAGGTCCCTGAGAATCTCCTGTGCAGCGTCTGGATTCAGCTTCAGTAGCTATGCCATGTACTGGGTCCGCCAGGCTCCAGGCAAGGGGCTGGAGTGGGTGGCAGTTATATGGTATAATGGAAGTAATAAATACTATGCAGACTCCGTCAAGGGCCGATTCACCATCTCCAGAGACAATTCCAAGAACACGGTGTATCTGCAAATGAACAGCCTGAGAGCCGAGGACACGGCTGTGTATTACTGTGCGAGAGACCCTGATGGGGAAATTGTAGAGGCCCCCCCCTGGGGCCAGGGAACCCGGGTCACCGTCTCCTCAGCGTCGAC	IGHV3-33	IGHD3-10	IGHJ1	13	ARDPDGEIVEAPP	2.62	IgG1	CCATCCTCCCTGTCTGCATCTGTAGGAGACAAAGTCACCATCACTTGCCGGGCGAGTCAGGGCATTAGCAATTATTTAGCCTGGTATCAGCAGAGACCAGGGAAAGTTCCTAAGCTCCTGATCTATGGTGCATCCACTTTGCAATCAGGGGTCCCATCTCGGTTCAGTGGCAGTGGATCTGGGACAGATTTCACTCTCACCATCAGCAGCCTGCAGCCTGAAGATGTTGCAACTTATTACTGTCAAAAGTATAACAGTGCCCCATGGACGTTCGGCCAAGGGACCAAGGTGGAAATCAAACGTACG	IGKV1-27	IGKJ1	9	QKYNSAPWT	1.16
5.1.8B07	EVD5	1 month post discharge	Cloned	GP-binding B cells	GP	Cleaved	+	+	+	+	No	GGGGGAGGCGTGGTACAGCCGGGGGGGTCCCTGAGACTCTCCTGTGCAGCCTCTGGATTCACCTTTGATGATTATGCCATGCACTGGGTCCGTCAAGCTCCAGGGAAGGGTCTGGAGTGGGTCTCTCTTATTAGTGGGGATGGTGGTAATACATACTATGCAGACTCTGTGAAGGGCCGATTCACCATCTCCAGAGACAACAGCAAAAACTCCCTGTATCTGCAAATGAACAGTCTGGCAGCTGAGGACACCGCCTTTTATTACTGTGCAAAAGAAATCGGTGGTTCGTCCGAGTTGTTCTACTACGGTTTGGACGTCTGGGGCCAAGGGACCACGGTCACCGTCTCCTCAGCGTCGAC	IGHV3-43	IGHD4-23	IGHJ6	17	AKEIGGSSELFYYGLDV	2.62	IgG1	CCATCTTCCGTGTCTGCATCTGTAGGAGACAGAGTCACCATCACTTGTCGGGCGAGTCAGGGTATTAGCAGCTGGTTAGCCTGGTATCAGCAGAAACCAGGGAAAGCCCCTAAGCTCCTGATCTATGCTGCATCCAGTTTGCAAAGTGGGGTCCCATCAAGGTTCAGCGGCAGTGGATCTGGGACAGATTTCACTCTCACCATCAGCGGCCTGCAGCCTGAAGATTTTGCATCTTACTATTGTCAACAGGCTCACAGTTTCCCGTGGACGTTCGGCCAAGGGACCAAGGTGGAAATCAAACGTACG	IGKV1-12	IGKJ1	9	QQAHSFPWT	1.16
5.1.8B08	EVD5	1 month post discharge	Cloned	GP-binding B cells	GP	Cleaved	+	-	+	-	No	GGAGCTGAGGTGAAGAAGCCTGGGGCCTCAGTGAAGGTCTCCTGCAAGGCTTCTGGTTACACATTTACCAGATATGGTATCAGTTGGGTGCGACAGGCCCCTGGACAAGGGCTTGAGTGGATGGGATGGATCAGCGCTTACAATGGTAACACAAAGTATGGAAAGCAGCTCCAGGGCAGAGTCACCATGACCACAGACACATCTACGAGCACAGCTTACATGGATCTGAGGAGCCTGAGATCTGACGACACGGCCGTATATTACTGTGCGAGAGATATGGGTATGGTTCAGGAGGCAAACTGGTTCGACCCCTGGGGCCAGGGAACCCTGGTCACCGTCTCCTCAGCGTCGAC	IGHV1-18	IGHD3-10	IGHJ5	15	ARDMGMVQEANWFDP	4.12	IgG1	CCATCCTCCCTGTCTGCATCTGTAGGAGACAGAGTCACCATCACTTGCCGGGCAAGTCAGAGCATTAGCAGCTATTTAAATTGGTATCAGCAGAAACCAGGGAAAGCCCCTAACCTCCTGATCTATGCTGCATCCAATTTGCAAAGTGGGGTCCCATCAAGGTTCAGTGGCAGTGGATCTGGGACAGATTTCACTCTCACCATCAGCAGTCTGCAACCTGAAGATTTTGCAACTTACTACTGTCAACAGAGTTACAGTACCCCTCCGACGTTCGGCCAAGGGACCAAGGTGGAGATCAAACGTACG	IGKV1-39	IGKJ1	9	QQSYSTPPT	0.78
5.1.8B10	EVD5	1 month post discharge	Cloned	GP-binding B cells	GP	Cleaved	+	+	+	+	No	GGGGGAGGCGTGGTCCAGCCTGGGAGGTCCCTGAGACTCTCCTGTGCAGCGTCTGCATTTACTTTCAGTAATTATGCCATGCACTGGGTCCGCCAGGCTCCAGGCAAGGGGCTGGAGTGGGTGGCACTTATATGGTATGATGGAAGTAAGAAATACTATGCAGACTCCGTGAAGGGCCGATTCACCATCTCCAGAGACAATTCCAAGAACACGCTGTATCTGCAAATGAACAGCCTGAGAGCCGACGACACGGCTGTGTATTACTGTGCGAGAGATGGAGCCGCAAATTTCGATTTTTGGATGGGCTGGTTCGACCCCTGGGGCCAGGGAACCCTGGTCACCGTCTCCTCAGCGTCGAC	IGHV3-33	IGHD3-3	IGHJ5	17	ARDGAANFDFWMGWFDP	3.37	IgG1	CCAGCCACCCTGTCTGTGTCTCCAGGGGAAAGAGCCACCCTCTCCTGCAGGGCCAGTCAGAGTGTTGGCAGTAACTTAGCCTGGTACCAGCAGAAACCTGGCCAGGCTCCCAGGCTCCTCATCTATGGTGCATCCACCAGGGCCACTGGTATCCCAGCCAGGTTCAGTGGCAGTGGGTCTGGGACAGAGTTCACTCTCACCATCAGCAGCCTGCAGTCTGAAGATTTTGTAGTGTATTACTGTCAGCAGTATAATAACTGGCCCCCGCTCACTTTCGGCGGAGGGACCAAGGTGGAAATCAAACGTACG	IGKV3-15	IGKJ4	10	QQYNNWPPLT	1.55
5.1.8B12	EVD5	1 month post discharge	Cloned	GP-binding B cells	GP	Cleaved	-	+	+	-	No	GGGGCTGAGGTGAAGAAGCCTGGGGCCTCAGTGAAGGTTTCCTGCAAGGCTTCTGGATACACCTTCTCTAGCTATGAGATGTTTTGGGTGCGCCAGGCCCCCGGACAAAGGCTTGAGTGGATGGGATGGATCAACGCTGGCAATGGTAACACAATATATTCACAGAAGTTCCAGGGCAGAGTCACCATTACCAGGGACACATCCGCGAGCACAGCCTACATGGAGCTGAGCAGCCTGAGATCTGAAGACACGGCTGTATATTATTGTGCGAGAGAAGGGGGGTTCGGGGAGTTATTATATCACGGTATGGACGTCTGGGGCCAAGGGACCACGGTCACCGTCTCCTCAGCGTCGAC	IGHV1-3	IGHD3-10	IGHJ6	16	AREGGFGELLYHGMDV	3	IgG1	CCAGGCACCCTGTCTTTGTCTCCAGGGGAAAGAGCCACCCTCTCCTGCAGGGCCAGTCAGAGTGTTAGCAGCAGCTACTTAGTCTGGTATCAGCAGAAACCTGGCCAGGCTCCCAAACTCCTCATCTATGGTGCATCCAGCAGGGCCACTGGCATCCCAGACAGGTTCAGTGGCAGTGGGTCTGGGACAGACTTCACTCTCACCATCAGCAGACTGGAGCCTGAAGATTTTGCAGTGTATTACTGTCAGCAGTATGGTAGCTCACCTCAGATCACCTTCGGCCAAGGGACACGACTGGAGATTAAACGTACG	IGKV3-20	IGKJ5	10	QQYGSSPQIT	1.53
5.1.8C01	EVD5	1 month post discharge	Cloned	GP-binding B cells	No binding	Not tested	-	-	-	-	Not tested	GGGGGAGGCGTGGTCCAGCCTGGGAGGTCCCTGAGACTCTCCTGTGCAGCCTCTGGATTCACCTTCAATAAGTATGCTATGCACTGGGTCCGCCAGGCTCCAGGCAAGGGGCTGGAATGGGTGGCACTTATATCAGATGATGGAAGCAATAAATACTACGCAGACTCCGTGAGGGGCCGATTCACCATCTCCAGGGACAATTCCAAGAACACGGTGTATCTGCAGATGAACAGCCTGAGAGCTGAGGACACGGCTGTGTTTTACTGTGCGAGCGATTTCGGGAATGAAGACGTTTGGGGGAGTTATCGTCGAGAGGACTGGGGCCAGGGAACCCTGGTCACCGTCTCCTCAGCGTCGAC	IGHV3-30-3	IGHD3-16	IGHJ4	17	ASDFGNEDVWGSYRRED	4.12	IgG1	CCTTCCACCCTGTCTGCATCTGTAGGAGACAGAGTCACCATCACTTGCCGGGCCAGTCAGAGTATTAGTAGCTGGTTGGCCTGGTATCAGCAGAAAGCAGGGAAAGCCCCTAAGCTCCTGATCTATAAGGCGTCTAGTTTAGAAAGTGGGGTCCCATCAAGGTTCAGCGGCAGTGGATCTGGGACAGAATTCACTCTCACCATCAGCAGCCTGCAGCCTGATGATTTTGCAACTTATTATTGCCAACACTATAATAATTATTTCCGGACGTTCGGCCAAGGGACCAAGGTGGAGATCAAACGTACG	IGKV1-5	IGKJ1	9	QHYNNYFRT	1.55
5.1.8C02	EVD5	1 month post discharge	Cloned	GP-binding B cells	No binding	Not tested	-	-	-	-	Not tested	GGGGGAGGCGTGGTCCAGCCTGGGAGGTCCCTGAGACTCTCCTGTGCAGCGTCTGGATTCACCTTCAGTAGCTATGGCATGCACTGGGTCCGCCAGGCTCCAGGCAAGGGGCTGGAGTGGGTGGCAGTTATATGGTATGATGGAAGTAATAAATACTATGCAGACTCCGTGAAGGGCCGATTCACCATCTCCAGAGACAATTCCAAGAACACGCTGTATCTGCAAATGAACAGCCTGAGAGCCGAGGACACGGCTGTGTATTACTGTGCGAGACATTTCTACGGTGCCAGGCCCTACTACTACTACGGTATGGACGTCTGGGGCCAAGGGACCACGGTCACCGTCTCCTCAGCGTCGAC	IGHV3-33	IGHD3-10	IGHJ6	17	ARHFYGARPYYYYGMDV	0	IgM	CCTTCTGCATCAGCCTCCCTGGGAGCCTCGGTCACACTCACCTGCACCCTGAGCAGCGGCTACAGTAATTATAAAGTGGACTGGTACCAGCAGAGACCAGGGAAGGGCCCCCGGTTTGTGATGCGAGTGGGCACTGGTGGGATTGTGGGATCCAAGGGGGATGGCATCCCTGATCGCTTCTCAGTCTTGGGCTCAGGCCTGAATCGGTACCTGACCATCAAGAACATCCAGGAAGAGGATGAGAGTGACTACCACTGTGGGGCAGACCATGGCAGTGGGAGCAACTTCGTTTGGGTGTTCGGCGGAGGGACCAAGCTGACCGTCCTAGGTCAGCCCAAGGCTGCCCCCTCGGTCACTCTGTTCCCGCCCTCGAG	IGLV9-49	IGLJ3	13	GADHGSGSNFVWV	0
5.1.8C03	EVD5	1 month post discharge	Cloned	GP-binding B cells	GP	Cleaved	-	+	+	+	No	GGGGGAGGCTTGGTCCAGCCTGGGGGGTCCCTGAGACTCTCCTGTGTAGCCTCTGGATTCACCTTTAGTAATTATTGGATGAGTTGGGTCCGCCAGGCTCCAGGGAAGGGGCTGGAGTGGGTGGCCAACATAAAACAAGATGGAAGTGAGAAATACCATGTGGACTCCGTGAAGGGCCGATTCACCATCTCCAGAGACAATGCCAAGACCTCACTGTATCTGCAAATGAACAGCCTGAGAGCCGACGACACGGCCGTGTATTACTGTGCGAGAGATCACGTTGTAGAAGTTCCAGGGGCTATATTCTACAACTACTACGGTATGGACGTCTGGGGCCAAGGGACCACGGTCACCGTCTCCTCAGCGTCGAC	IGHV3-7	IGHD2-2	IGHJ6	21	ARDHVVEVPGAIFYNYYGMDV	3.75	IgG1	CCAGCCACCCTGTCTGTGTCTCCAGGGGAAAGAGCCACCCTCTCCTGTAGGGCCAGTCAGAGTATTAACAACAACTTAGCCTGGTACCAGCAGAAACCTGGCCAGGCTCCCAGGCTCCTCATCTATGGTGCGTCCACCAGGGCCACTGGTATCCCAGCCAGGTTCAGTGGCAGTGGGTCTGGGACAGAGTTCACTCTCACCATCAGCAGCCTGCAGTCTGAAGATTTTGCAGTTTATTACTGTCAGCAGTATAATAATTGGCCTCCGTACACTTTTGGCCAGGGGACCAAGGTGGAAATCAAACGTACG	IGKV3-15	IGKJ2	10	QQYNNWPPYT	2.33
5.1.8C04	EVD5	1 month post discharge	Cloned	GP-binding B cells	No binding	Not tested	-	-	-	-	Not tested	GGGGGAGGCTTGGTACAGCCTGGGGGGTCCCTGAGACTCTCCTGTGCAGCCTCTGGATTCACCTTCAGTAGCTATAGCATGAACTGGGTCCGCCAGGCTCCAGGGAAGGGGCTGGAGTGGGTTTCATACATTAGTAGTAGTAGTAGTACCATATACTACGCAGACTCTGTGCAGGGCCGATTCACCATCTCCAGAGACAATGCCAAGAACTCACTGTTTCTGCAAATGAACAGCCTGAGAGACGAGGACACGGCTGTGTATTACTGTGCGAGAGAGGATTGGGGGGGTTCAGGGAGTTATTATAACGGACACTGGGGCCAGGGAACCCTGGTCACCGTCTCCTCAGCGTCGAC	IGHV3-48	IGHD3-10	IGHJ4	15	AREDWGGSGSYYNGH	0.75	IgG1	GCCTCCGTGTCTGGGTCTCCTGGACAGTCGATCACCATCTCCTGCACTGGAACCAGCAGTGACGTTGGTGGTTATAACTATGTCTCCTGGTACCAACAACACCCAGGCAAAGCCCCCAAACTCGTGATTTATGATGTCAGTTATCGGCCCTCAGGGGTTTCTAATCGCTTCTCTGGCTCCAAGTCTGGCAACACGGCCTCCCTGACCATCTCTGGGCTCCAGGCTGAGGACGAGGCTGATTATTACTGCAGCTCATATACAACCAGCAGCACTCTTGCTTATGTCTTCGGAACTGGGACCAAGGTCACCGTCCTAGGTCAGCCCAAGGCCAACCCCACTGTCACTCTGTTCCCACCCTCGAG	IGLV2-14	IGLJ1	12	SSYTTSSTLAYV	1.13
5.1.8C07	EVD5	1 month post discharge	Cloned	GP-binding B cells	No binding	Not tested	-	-	-	-	Not tested	GGGGGAGGCTTAGTTCAGCCTGGGGGGTCCCTGAGACTCTCCTGTGCAGCCTCTGGATTCACCTTCAGTAGCTACTGGATGCACTGGGTCCGCCAAGCTCCAGGGAAGGGACTAGTATGGGTCTCACGTATTAATAGTGATGGGAGTAGCACAACCTACGCGGACTCCGTGAAGGGCCGATTCACCATCTCCAGAGACAACGCCAAGAACACGTTGTATCTGCAAATGAACAGTCTGAGAGCCGAGGACACGGCTGTGTATTACTGTGCAAGAGATGGGGTAGTACCAACTGCTATTATTTTCGACTACGGTATGGACGTCTGGGGCCAAGGGACCACGGTCACCGTCTCCTCAGCGTCGAC	IGHV3-74	IGHD2-2	IGHJ6	18	ARDGVVPTAIIFDYGMDV	1.87	IgG1	CCATCCTCCCTGTCTGCATCTGTGGGAGACAGAGTCACCATCACTTGCCGGGCAAGTCAGAGCATTAGCAGCTTTTTAAATTGGTATCAGCAGAAACCAGGGAAAGCCCCTAAGCTCCTGATCTATGCTGCATCCAGTTTGCAAAGTGGGGTCCCATCAAGGTTCAGTGGCAGTGGATCTGGGACAGATTTCACTCTCACCATCAGCAGTCTGCAACCTGAAGATTTTGCAACTTATTTTTGTCAACAGAGTTACAGTACCCCTCTCACTTTCGGCGGAGGGACCAAGGTGGAAATCAAACGTACG	IGKV1-39	IGKJ4	9	QQSYSTPLT	1.94
5.1.8D01	EVD5	1 month post discharge	Cloned	GP-binding B cells	No binding	Not tested	-	-	-	-	Not tested	GGGGCTGAGGTGAAGAAGCCTGGGGCCTCAGTGAAGGTCTCCTGCAAGGCTTCTGGATACACCTTCACCAGTTATGATATCAACTGGGTGCGACAGGCCACTGGACAAGGGCTTGAGTGGATGGGATGGATGAACCCTAACAGTGGTAACACAGGCTATGCACAGAAGTTCCAGGGCAGAGTCACCATGACCAGGAACACCTCCATAAGCACAGCCTACATGGAGCTGAGCAGCCTGAGATCTGAGGACACGGCCGTGTATTACTGTGCGAGGCGTGTGGTGGTGATTGCTAGTGATGCTTTTGATATCTGGGGCCAAGGGACAATGGTCACCGTCTCTTCAGCGTCGAC	IGHV1-8	IGHD2-21	IGHJ3	14	ARRVVVIASDAFDI	0	IgG1	CCATCCTCCCTGTCTGCATCTGTAGGAGACAGAGTCACCATCACTTGCCGGGCAAGTCAGAGCATTAGCAGCTATTTAAATTGGTATCAGCAGAAACCAGGGAAAGCCCCTAAGCTCCTGATCTATGCTGCATCCAGTTTGCAAAGTGGGGTCCCATCAAGGTTCAGTGGCAGTGGATCTGGGACAGATTTCACTCTCACCATCAGCAGTCTGCAACCTGAAGATTTTGCAACTTACTACTGTCAACAGAGTTACAGTACCTCGCTCACTTTCGGCGGAGGGACCAAGGTGGAGATCAAACGTACG	IGKV1-39	IGKJ4	9	QQSYSTSLT	0
5.1.8D03	EVD5	1 month post discharge	Cloned	GP-binding B cells	No binding	Not tested	-	-	-	-	Not tested	GGGGGAGGCGTGGTCCAGCCTGGGAGGTCCCTGAGACTCTCCTGTGCAGCGTCTGGATTCACCTTCAGTAGCTATGGCATGCACTGGGTCCGCCAGGCTCCAGGCAAGGGGCTGGAGTGGGTGGCAGTTATATGGTATGATGGAAGTAATAAATACTATGCAGACTCCGTGAAGGGCCGATTCACCATCTCCAGAGACAATTCCAAGAACACGCTGTATCTGCAAATGAACAGCCTGAGAGCCGAGGACACGGCTGTGTATTACTGTGCGAGAGATCCGGCTTGTACTAATGGTGTATGCCTTTACTACTACTACTACGGTATGGACGTCTGGGGCCAAGGGACCACGGTCACCGTCTCCTCAGCGTCGAC	IGHV3-33	IGHD2-8	IGHJ6	21	ARDPACTNGVCLYYYYYGMDV	0	IgG1	CCCTCAGTGTCTGCGGCCCCAGGACAGAAGGTCACCATCTCCTGCTCTGGAAGCAGCTCCAACATTGGGAATAATTATGTATCCTGGTACCAGCAGCTCCCAGGAACAGCCCCCAAACTCCTCATTTATGACAATAATAAGCGACCCTCAGGGATTCCTGACCGATTCTCTGGCTCCAAGTCTGGCACGTCAGCCACCCTGGGCATCACCGGACTCCAGACTGGGGACGAGGCCGATTATTACTGCGGAACATGGGATAGCAGCCTGAGTGTTTGGGTGTTCGGCGGAGGGACCAAGCTGACCGTCCTAGGTCAGCCCAAGGCTGCCCCCTCGGTCACTCTGTTCCCGCCCTCGAG	IGLV1-51	IGLJ3	11	GTWDSSLSVWV	0
5.1.8D09	EVD5	1 month post discharge	Cloned	GP-binding B cells	No binding	Not tested	-	-	-	-	Not tested	GGGGGAGGTTTGGTACAGCCTGGGGGGTCCCTGAGACTCTCCTGTGCAGCCTCTGGATTCACCTTTAGCAGCTATGGCATGAGCTGGGTCCGCCAGGCTCCAGGGAAGGGGCTGGAGTGGGTCTCAGGTATTAGTGCTAGTGGTGGTGGCACATACTACGCAGACTCCGTGAAGGGCCGGTTCACCATCTCCAGAGACAATTCCAAGAATACGCTGTATTTGCAAATGAACAGCCTGAGAGCCGAGGACACGGCCGTATATTACTGTGCGAACCATCCCCGCGCGGGCGATCTTTTCACTGGTTATTATAGGGAGTACTACTACGCTATGGACGTCTGGGGCCAAGGGACCACGGTCACCGTCTCCTCAGCGTCGAC	IGHV3-23	IGHD3-9	IGHJ6	23	ANHPRAGDLFTGYYREYYYAMDV	2.62	IgG1	CCATCCTCCCTGTCTGCATCTGTAGGAGACAGAGTCACCATCACTTGCCGGGCAAGTCAGGGCATTAGAAATGATTTAGGCTGGTATCAGCAGAAACCAGGGAAAGCCCCTAAGCGCCTGATCTATGCTGCATCCACTTTGCAAAGTGGGGTCCCATCAAGGTTCAGCGGCAGTGGATCTGGGACAGAATTCACTCTCACAATCAGCAGCCTGCAGCCTGAAGATTTTGCAACTTATTACTGTCTACAGCATAATAATTACCCTCTTACTTTTGGCCTGGGGACCAAGGTGGAAATCAAACGTACG	IGKV1-17	IGKJ2	9	LQHNNYPLT	0.78
5.1.8D10	EVD5	1 month post discharge	Cloned	Antibody secreting cells	No binding	Not tested	-	-	-	-	Not tested	GGGGGAGGCTTGGTCCAGCCTGGGGGGTCCCTGAGACTCTCCTGTGCAGCCTCTGGATTCACCTTTAGTAGCTATTGGATGAGCTGGGTCCGCCAGGCTCCAGGGAAGGGGCTGGAGTGGGTGGCCAACATAAAGCAAGATGGAAGTGAGAAATACTATGTGGACTCTGTGAAGGGCCGATTCACCATCTCCAGAGACAACGCCAAGAACTCACTGTATCTGCAAATGAACAGCCTGAGAGCCGAGGACACGGCCGTGTATTACTGTGCGAGAGACGGGGTCGTTATTACTATGGTTCGGGGAGTTATAGATTACTACTACTACTACGGTATGGACGTCTGGGGCCAAGGGACCACGGTCACCGTCTCCTCAGCGTCGAC	IGHV3-7	IGHD3-10	IGHJ6	24	ARDGVVITMVRGVIDYYYYYGMDV	0	IgG1	CCATCCTCCCTGTCTGCATCTGTAGGAGACAGAGTCACCATCACTTGCCGGGCAAGTCAGGGCATTAGCAGCTATTTAAATTGGTATCAGCAGAAACCAGGGAAAGCCCCTAAGCTCCTGATCTATGCTGCATCCAGTTTGCAAAGTGGGGTCCCATCAAGGTTCAGTGGCAGTGGATCTGGGACAGATTTCACTCTCACCATCAGCAGTCTGCAACCTGAAGATTTTGCAACTTACTACTGTCAACAGAGTTACAGTACCCCCCTGTACACTTTTGGCCAGGGGACCAAGGTGGAAATCAAACGTACG	IGKV1-39	IGKJ2	10	QQSYSTPLYT	0.39
5.1.8E04	EVD5	1 month post discharge	Cloned	GP-binding B cells	GP	Cleaved	+	+	+	+	No	GGGGGAGGCTTGGTACAGCCTGGAGGGTCCCTGAGACTCTCCTGTGCAGCCTCTGGATTCACCTTCAGTAGTTATGATATGAACTGGGTCCGCCAGGCTCCAGGGAAGGGGCTGGAGTGGGTTTCATTCATTAGTGCTAGTGGTAGTAACATATACTACGCAGACTCTGTGAAGGGCCGATTCACCATCTCCAGAGACAACGCCAAGAAGTCACTGGATCTGCAAATGAAGAGCCTGAGAGCCGAGGACACGGCTGTTTATTACTGTGCGAGAGAGAATTGTGGTGGTGACTGCTATTCAGTTTTCTCAGTCTTGAGTAACTACGGTATGGACGTCTGGGGCCAAGGGACCACGGTCACCGTCTCCTCAGCGTCGAC	IGHV3-48	IGHD2-21	IGHJ6	23	ARENCGGDCYSVFSVLSNYGMDV	3	IgG1	CCAGTCACCCTGTCTTTGTCTCCAGGGGAAAGAGCCACCCTCTCCTGCAGGGCCAGTCAGAGTGTTAGCAGCTACTTAGCCTGGTACCAACAGAAACCTGGCCAGGCTCCCAGGCTCCTCATCTATGATGCATCCAGCAGGGCCACTGGCATCCCAGCCAGGTTCAGTGGCAGTGGGTCTGGGACAGACTTCACTCTCACCGTCAGCAGCCTAGAGCCTGAAGATTTTGCAGTTTATTACTGTCAGCAGCGTAGCAACTGGCCTCCCACTTTTGGCCAGGGGACCAAGGTGGAGATCAAACGTACG	IGKV3-11	IGKJ2	9	QQRSNWPPT	1.16
5.1.8E05	EVD5	1 month post discharge	Cloned	GP-binding B cells	No binding	Not tested	-	-	-	-	Not tested	GGGGGAGGCTTGGTCCAGCCTGGGGGGTCCCTGAGACTCTCCTGTGCAGCCTCTGGATTCACCGTCAGTAGCAACTACATGAGCTGGGTCCGCCAGGCTCCAGGGAAGGGGCTGGAGTGGGTCTCAGTTATTTATAGCGGTGGTAGCACATACTACGCAGACTCCGTGAAGGGCAGATTCACCATCTCCAGAGACAATTCCAAGAACACGCTGTATCTTCAAATGAACAGCCTGAGAGCCGAGGACACGGCTGTGTATTACTGTGCGAGAGACGCTCAGTATTACTATGATAGTAGTGGTTATTACCGGATTGATGCTTTTGATATCTGGGGCCAAGGGACAATGGTCACCGTCTCTTCAGCGTCGAC	IGHV3-66	IGHD3-22	IGHJ3	21	ARDAQYYYDSSGYYRIDAFDI	0	IgM	CCCTCAGCGTCTGGGACCCCCGGGCAGAGGGTCACCATCTCTTGTTCTGGAAGCAGCTCCAACATCGGAAGTAATACTGTAAACTGGTACCAGCAGCTCCCAGGAACGGCCCCCAAACTCCTCATCTATAGTAATAATCAGCGGCCCTCAGGGGTCCCTGACCGATTCTCTGGCTCCAAGTCTGGCACCTCAGCCTCCCTGGCCATCAGTGGGCTCCAGTCTGAGGATGAGGCTGATTATTACTGTGCAGCATGGGATGACAGCCTGAATGGTTGGGTGTTCGGCGGAGGGACCAAGCTGACCGTCCTAGGTCAGCCCAAGGCTGCCCCCTCGGTCACTCTGTTCCCACCCTCGAG	IGLV1-44	IGLJ3	11	AAWDDSLNGWV	0
5.1.8E07	EVD5	1 month post discharge	Cloned	GP-binding B cells	GP	Cleaved	-	+	-	-	No	GGGGGAGGCTTGGTCCAGCCTGGGGGGTCCCTGAGACTCTCCTGTGCAGCCTCTGGATTCACCTTTAGTAGCTATTGGATGAGCTGGGTCCGCCAGGCTCCAGGGAAGGGGCTGGAGTGGGTGGCCAACATAAAGCAAGATGGAAGTGAGAAATACTATGTGGACTCTGTGAAGGGCCGATTCACCATCTCCAGAGACAACGCCAAGAACTCACTGTATCTGCAAATGAACAGCCTGAGAGCCGAGGACACGGCCGTGTATTACTGTGCGAGAGATCTGGAGATGGCTACAATTATGGGAGGCCCCTTTGACTACTGGGGCCAGGGAACCCTGGTCACCGTCTCCTCAGCGTCGAC	IGHV3-7	IGHD5-24	IGHJ4	16	ARDLEMATIMGGPFDY	0	IgG1	CCAGCCACCCTGTCTGTGTCTCCAGGGGAAAGAGCCACCCTCTCCTGCAGGGCCAGTCAGAGTGTTAGCAGCAACTTAGCCTGGTACCAGCAGAAACCTGGCCAGGCTCCCAGGCTCCTCATCTATGGTGCATCCACCAGGGCCACTGGTATCCCAGCCAGGTTCAGTGGCAGTGGGTCTGGGACAGAGTTCACTCTCACCATCAGCAGCCTGCAGTCTGAAGATTTTGCAGTTTATTACTGTCAGCAGTATAATAACTGGCCCTCGGGGACGTTCGGCCAAGGGACCAAGGTGGAAATCAAACGTACG	IGKV3-15	IGKJ1	10	QQYNNWPSGT	0
5.1.8E11	EVD5	1 month post discharge	Cloned	GP-binding B cells	GP	Cleaved	+	+	+	+	No	GGGGGAGGCTTGGTCAAGCCTGGAGGGTCCCTGAGACTCTCCTGTGCAGCCTCTGGATTCACCTTCAGTGACTACTACATGAGCTGGATCCGCCAGGCTCCAGGGAAGGGGCTGGAGTGGGTTTCATACATTAGTACTACTAGTAGTACCATATACTACGCAGACTCTGTGAAGGGCCGATTCACCATCTCCAGGGACAATGCCAAGAACTCACTGTATCTGCAAATGAACAGCCTGAGAGCCGAGGACACGGCCGTGTATTACTGTGCGAGAGGGGATGGGTACTGGGGCCAGGGAACCCTGGTCACCGTCTCCTCAGCGTCGAC	IGHV3-11	IGHD5-24	IGHJ4	6	ARGDGY	1.45	IgG1	CCATCCTCACTGTCTGCATCTGTAGGAGACAGAGTCACCATCACTTGTCGGGCGAGTCAGGGCATTAGCAATTATTTAGCCTGGTTTCAGCAGAAAGCAGGGAAAGCCCCTAAGTCCCTGATCTATGCTGCATCCAGTTTGCAAAGTGGGGTCCCATCAAAGTTCAGCGGCAGTGGATCTGGGACAGATTTCACTCTCACCATCAGCAGCCTGCAGCCTGAAGATTTTGCAACTTATTACTGCCACCAGTATTATAGTTACCCGTACACTTTTGGCCAGGGGACCAAGGTGGAGATCAAACGTACG	IGKV1-16	IGKJ2	9	HQYYSYPYT	1.14
5.1.8F06	EVD5	1 month post discharge	Cloned	GP-binding B cells	No binding	Not tested	-	-	-	-	Not tested	GGGGGAGGCTCGGTACAGCCTGGGGGGTCCCTGAGACTCTCCTGTGCAGCCTCTGGATTCACCCTGAGCAGCTATGTTATGAGTTGGGTCCGCCAGGCTCCAGGGAAGGGGCTGGAGTGGGTCTCAAGTCTGAGTGCTAGTGGTGAAAGCACATACTACGCAGACTCCGTGAAGGGCCGGCTCAGCATCTCCAGGGACAATTCCAAGAACACGCTGTTTCTGCAAATGAACAGCCTTAGAGCCGAGGACACGGCCGTATATTACTGTGCGAAAGGGCGATATGGTTCGGGGAGTTATTATGATGACCCCAGGGGAAACTGGTTCGACCCCTGGGGCCAGGGAACCCTGGTCACCGTCTCCTCAGCGTCGAC	IGHV3-23	IGHD3-10	IGHJ5	21	AKGRYGSGSYYDDPRGNWFDP	6.74	IgM	CCAGACTCCCTGGCTATGTCTCTGGGCGAGAGGGCCACCATCAACTGCAAGTCCAGCCAGAGTGTTTTATACAACTCCAACAATAAGAACTACTTAGCTTGGTACCAGCAGAAACCAGGACAGTCTCCTACCCTGCTCATTTACTGGGCATCTACCCGGGAGTCCGGGGTCCCTGACCGATTCAGTGGCAGCGGCTCTGGGACAGATTTCACTCTCACCATCACCAGCCTGCAGGCTGAAGATGTGGCAGTTTATTACTGTCAGCAATATTATATTACTCCGTACACTTTTGGCCAGGGGACCAAGGTGGAAATCAAACGTACG	IGKV4-1	IGKJ2	9	QQYYITPYT	3.26
5.1.9E03	EVD5	1 month post discharge	Cloned	GP-binding B cells	GP	Cleaved	-	+	-	-	No	GGGGGAGGCTTGGTACAGCCTGGGGGGTCCCTGAGACTCTCCTGTGCAGCCTCTGGATTCACCTTTAGCATCTATGGCATGAGCTGGGTCCGCCAGGCTCCAGGGAAGGGGCTGGAGTGGGTCTCAGGTATAAGTGGTAGTGGTGGTACCACATACTACGCAGACTCCGTGAAGGGCCGGTTCACCATCTCCAGAGACAATTCCAAGAACACGCTGTATCTGCAAATGAACAGCCTGAGAGCCGAGGACACGGCCGTATATTACTGTGCGAAATGCGGCGAGTATTACGATTTTTGGAGTGGTTATTCCCCCTTTGACTACTGGGGCCAGGGAACCCTGGTCACCGTCTCCTCAGC	IGHV3-23	IGHD3-3	IGHJ4	18	AKCGEYYDFWSGYSPFDY	1.83	IgG1	CCAGGCACCCTGTCTTTGTCTCCAGGGGAAAGAGCCACCCTCTCCTGCAGGGCCAGTCAGAGTGTTAGCAGCAGCTACTTAGCCTGGTACCAGCAGAAACCTGGCCAGGCTCCCAGGCTCCTCATCTATGGTGCATCCACCAGGGCCACTGGCATCCCAGACAGGTTCAGTGGCAGTGGGTCTGGGACAGACTTCACTCTCACCATCAGCAGACTGGAGCCTGAAGATTTTGCAGTGTATTTCTGTCAGCAGTATGGTAGCTCACCTAAGACGTTCGGCCAAGGGACCAAGGTGGAGATCAAACGTACG	IGKV3-20	IGKJ1	9	QQYGSSPKT	0.75
5.6.1A02	EVD5	6 months post discharge	Cloned	GP-binding B cells	GP	Native or cleaved	-	-	+	-	Yes	GGAGGAGGCTTGATCCAGCCTGGGGGGTCCCTGAGACTCTCCTGTGCAGCCTCTGGTTTCGCCGTCAGGAGCAACTACTTGAGCTGGGTCCGCCAGGCTCCTGGGAAGGGGCTGGAGTGGGTCTCACTTATTTATAGTGGTGGTCTCACAGCCTACGCAGACTCCGTGGAGGGCCGGTTCACCATCTCCAGAGACAATTCTAAGAACACACTATATCTTCAAATGAACAGCCTGAGAGTCGAGGACACGGCCCTATATTACTGTGCGAGAGTCGCATCATCGGCTGGAACCTTCTACTACGGTATGGACGTCTGGGGCCAAGGGACCACGGTCACCGTCTCCTCAGCGTCGAC	IGHV3-53	IGHD6-13	IGHJ6	16	ARVASSAGTFYYGMDV	7.2	IgG1	CCACGCTCCCTGTCCGTCACCCCTGGAGAGCCGGCCTCCATCTCCTGCAGGTCTAGTCAGAGCCTCCTGCATAGAAATGGATATAACTATTTGGATTGGTATCTGCAGAAGCCAGGGCAGTCTCCACAGCTCCTGATCTATTTGGGTTCTAATCGGGCCTCCGGGGTCCCTGACAGGTTCAGTGGCAGTGGATCAGGCACAGATTTTACACTGAAAATCAGCAGAGTGGAGGCTGAAGATGTTGGGGTTTATTACTGCATGCAAGCTCTACAAACTCCCTCGTGGACGTTCGGCCAAGGGACCAAGGTGGAAATCAAACGTACG	IGKV2-28	IGKJ1	10	MQALQTPSWT	2.2
5.6.1A12	EVD5	6 months post discharge	Cloned	GP-binding B cells	GP	Cleaved	-	+	-	-	No	GGGGGAGGCGTGGTCCAGCCTGGGAGGTCCCTGAGACTCTCCTGTGCAGCCTCTGGATTCACCTTCAGTAACTATGGCATGCACTGGGTCCGCCAGGCTCCAGGCAAGGGGCTGGAATGGGTGGCAGTTATATCATATGACGGAGGTAATAAATATTATGTAGACTCCGTGAAGGGCCGATTCACCATCTCCAGAGACAATTCCAAGAACACGCTGTATCTGCAGATGAACAGCCTGAGACCTGAGGACACGGCTGTGTACTACTGCACGCAGGATCGATACCCTAAGGCTGTCATGCGATATTTTCCCACGTGGGGCCAGGGAACCCTGGTCACCGTCTCCTCAGCGTCGAC	IGHV3-30	IGHD2-2	IGHJ4	15	TQDRYPKAVMRYFPT	3.75	IgG1	CCAGGCACCCTGTCTTTGTCTCCAGGGGAAAGAGCCACCCTCTCCTGCAGGGCCAGTCAGAGTATTAGCAACAACTACTTAGCCTGGTACCAGCAGAAACCTGGCCAGGCTCCCAGGCTCCTCATCTATGGTGCATCCAGCAGGGCCACTGGCATCCCAGACAGGTTCAGTGGCAGTGGGTCTGGGACAGACTTCACTCTCACCATCAGCAGACTGGAGCCTGAAGATTTTGCAGTGTATTACTGTCAGCAGTATGATAGCTCACCTCCGTACACTTTTGGCCAGGGGACCAAGGTGGAAATCAAACGTACG	IGKV3-20	IGKJ2	10	QQYDSSPPYT	1.53
5.6.1B04	EVD5	6 months post discharge	Cloned	GP-binding B cells	GP	Cleaved	+	+	+	+	No	GGAGCTGAGGTGAAGAAGCCTGGGGCCTCAGTGAAGGTCGCCTGCAAGGCTTCTGGTTACACCTTTACCACCTATGGTATCACCTGGGTGCGACAGGCCCCTGGACAAGGGCTTGAGTGGATGGGATGGATCAGCGCTTACGATGGTAACAAAAAGTATGCACAGAATTTCCAGGGCAGAGTCACCATGACCACAGACACATCCACGAGCACAGCCTACATGGAACTGAGGAGCCTGAGATCCGACGACACGGCCGTGTATTACTGCGCGAAAGTGGAGGGAGAAATAGTGGCTACGACCTTTGACTACTGGGGCCAGGGAACCCTGGTCACCGTCTCCTCAGCGTCGAC	IGHV1-18	IGHD5-12	IGHJ4	14	AKVEGEIVATTFDY	4.12	IgG1	GCCTCCGTGTCTGGGTCTCCTGGGCAGTCGATCACCATCTCCTGCACTGGAACCAGCAGTGACATTGGTGGTTATAACTATGTCTCCTGGTACCAGCAACACCCAGGCAAAGCCCCCAAACTCATAGTTTTTGATGTCAGTTATCGGCCCTCAGGAGTTTCTAATCGCTTCTCTGGCTCCAAGTCTGGCGACGCGGCCTCCCTGACCATCTCTGGGCTCCAAACTGAGGACGAGGCTGATTATTACTGCAGCTCATATACAAGCAGCAACAATTGGGTGTTCGGCGGAGGGACCAAGCTGACCGTCCTACGTCAGCCCAAGGCTGCCCCCTCGGTCACTCTGTTCCCACCCTCGAG	IGLV2-14	IGLJ3	10	SSYTSSNNWV	4.53
5.6.1B05	EVD5	6 months post discharge	Cloned	GP-binding B cells	GP	Not tested (poor expression)	+	+	+	+	No	GGGGGAGGCGTGGTACAGCCTGGGGGGTCCCTGAGACTCTCCTGTGTAGCCTCTGGATTCACCTTTGATGATTATGACATGCACTGGGTCCGTCAAGCTCCAGGGAAGGGTCTGGAGTGGGTCTCTATTACTAGTGGGGATGGTGGTAGCACCTACTATGCAGACTCTCTGAAGGGCCGATTCACCAGCTCCAGAGACAACAGCAAAAACTCCCTATTTCTGCAAATGAACAGTCTGAGAACTGAGGACAGCGCCTTGTATTACTGTGTAAAGAATCTAGACAGCAGGTCGTCCATTTTCTACTACGGTTTGGACGTCTGGGGCCAGGGGACCACGGTCACCGTCTCCTCAGCGTCGAC	IGHV3-43	IGHD6-6	IGHJ6	17	VKNLDSRSSIFYYGLDV	3.75	IgG1	CCAGCCACCCTGTCTGTGTCTCCAGGGGAAAGAGCCACCCTCTCCTGCAGGGCCAGTCAGAGTGTTAGCAGCAACTTAGCCTGGTACCAGCAAAAACCTGGCCAGGCTCCCAGGCTCCTCATCTATGGTGCATCCACCAGGGCCACTGGTATCCCAGCCAGGTTCAGTGGCAGTGGGTCTGGGACAGAGTTCACTCTCACCATCAGCAGCCTGCAGTCTGAAGATTTTGCAGTTTATTACTGTCAGCAGTATAATAACTGGCCTCCGATCACCTTCGGCCAAGGGACACGACTGGAGATTAAACGTACG	IGKV3-15	IGKJ5	10	QQYNNWPPIT	0.39
5.6.1B06	EVD5	6 months post discharge	Cloned	GP-binding B cells	GP	Cleaved	-	+	+	+	No	GGCCCAGGACTGGTGAAGCCTTCACAGACCCTGTCCCTCACCTGCACTGTCTCTGGTGGTTCCATCAGCAGTGGTGATTTCTACTGGAACTGGATCCGCCAGTACCCAGGGAAGGGCCTGGAGTGGATTGGGTACATCTCTTACAGTGGGAGCACCTACTACAACCCGTCCCTCAAGAGTCGAGTTACCATATCAACAGACACGTCTAAGAATCACTTCTCCCTGAAGCTGAGCTCTGTGACTGCCGCGGACACGGCCGTTTATTACTGTGCGAGAACCCCTAGCGTATTCCGATTTTTGGAATGGTCTATGGACGTCTGGGGCCGAGGGACCACGGTCACCGTCTCCTCAGCGTCGAC	IGHV4-31	IGHD3-3	IGHJ6	16	ARTPSVFRFLEWSMDV	4.07	IgG1	CCCTCAGTGTCTGCGGCCCCAGGACAGAAGGTCACCATCTCCTGCTCTGGAAGCAGCTCCAACATTGGGGATAGTTATGTATCCTGGTACCAGCAACTCCCAGGAACAGCCCCCAAACTCCTCATTTATGACAATAATAAGCGACCCTCAGGGATTCCTGACCGATTCTCTGGCTCCAAGTCTGGCACGTCAGCCACCCTGGGCATCACCGGACTCCAGACTGGGGACGAGGCCGATTATTACTGCGGAACATGGGATAGCACCCTGAGTCTTTGGGTATTCGGCGGAGGGACCAAGCTGACCGTCCTAGGTCAGCCCAAGGCTGCCCCCTCGGTCACTCTGTTCCCACCCTCGAG	IGLV1-51	IGLJ3	11	GTWDSTLSLWV	1.52
5.6.1B07	EVD5	6 months post discharge	Cloned	GP-binding B cells	GP	Cleaved	+	+	+	+	No	GGGGCTGAGGTGAAGAACCCTGGGGCCTCAGTGAAGGTTTCCTGCAAGGCTTCTGGATACACCTTCACTGACCACGCTCTACACTGGGTGCGCCAGGCCCCCGGACAAAGGCTTGAGTGGCTGGGATGGCTCAACACTGGCAACGGTGACACCAACTATCCACAGAAGTTCCAGGGCAGAGTCACCATTACCGGGGACACATCCGCGAGCACAGCCTACTTGGAACTGAGTAGTCTGAGATCTGAAGACACGGCTGTCTATTATTGTGCGCGAGACGGGACATATTGTAGTGGTGGTAGTTGCATGTACTACTACCACGGTATGGACGTCTGGGGCCAAGGGACCACGGTCACCGTCTCCTCAGCGTCGAC	IGHV1-3	IGHD2-15	IGHJ6	21	ARDGTYCSGGSCMYYYHGMDV	8.61	IgG1	CCAGCCACCCTGTCTGTGTCTCCAGGGGAAAGAGCCACCCTCTCCTGCAGGGCCAGTCAGAGTGTCACCAGCAACTTAGCCTGGTACCAGCAGAAACCTGGCCAGGCTCCCAGGCTCGTCATCTATGCTGCATCCACCAGGGCCACGGGTATCCCAGCCAGGTTCAGTGGCAGTGGGTCTGGGACAGAGTTCACTCTCACCATCAGCAGCCTGCAGTCTGAAGATTTTGCAGTTTATTACTGTCAGCAGTATCATAACTGGCCGATCACCTTCGGCCAAGGGACACGACTGGAGATTAAACGTACG	IGKV3-15	IGKJ5	9	QQYHNWPIT	2.33
5.6.1C03	EVD5	6 months post discharge	Cloned	GP-binding B cells	GP	Cleaved	+	+	+	+	No	GGGGGAGGCGTGGTCCAGCCTGGGAGGTCCCTGAGACTCTCTTGTGCAGTCTCTGTACTCACCTTCAGTAGTTATGGCCTTCACTGGGTCCGCCAGGCTCCAGGCAAGGGGCTGGAGTGGGTGGCAATGATATCATATGATGAGACTTTTAAAAACTATGCGGACTCCGTGAAGGGCCGATTCACCATCTCCAGAGACAATTCCATAAACACGCTGTATCTGCAAATGAACAGCCTGAGAGCTGAGGACACGGCTATGTATTACTGTGCGAGAGACGTAGAGACGTCTACAGCCCTCTACTACTCCGGTATGGACGTCTGGGGCCAAGGGACCACGGTCACCGTCTCCTCAGCGTCGAC	IGHV3-30	IGHD5-24	IGHJ6	17	ARDVETSTALYYSGMDV	7.12	IgG	CCATCTTCCGTGTCTGCATCTGTCGGCGACAGAGTCACCATCACTTGTCGGGCGAGTCAGGATATTAGCAGCTGGTTAGCCTGGTATCAGCAGAAACCAGGGAAAGCCCCTAACCTCCTAATCTATGCTGCATCCAGTTTGCAAAGTGGGGTCCCATCAAGGTTCAGCGGCAGTGGATCTGGGACATATTTCACTCTCACCATCAGCAGCCTGCAGCCTGAAGATTTTGCAACTTACTATTGTCAACAGGCTCACAGTTTCCCGTGGACGTTCGGCCAAGGGACCAAGGTGGAAATCAAACGTACG	IGKV1-12	IGKJ1	9	QQAHSFPWT	2.71
5.6.1C04	EVD5	6 months post discharge	Cloned	GP-binding B cells	GP	Not tested (poor expression)	-	+	-	-	No	GGGGGAGGCGTGGTCCAGCCTGGGAGGTCCCTGAGACTCTCCTGTGCAGCCTCTGGATTCACCTTCAGTAACTATGGCATGCACTGGGTCCGCCAGGCTCCAGGCAAGGGGCTGGAGTGGGTGGCAATTATCTCATATGATGGAAGTCATAAATATTATGCAGACTCCGTGAAGGGCCGATTCACCATCTCCAGAGACAATTCCAAGAACACGCTGTTTCTCCAAATGAACAGCCTGAGACCTGAGGACACGGCTGTGTATTACTGTGCGAAAAGTATTATACTGATGACTGCCCTATTTGAAGATGCTTTTGATATGTGGGGCCAAGGGACAATGGTCACCGTCTCTTCAGCGTCGAC	IGHV3-30	IGHD2-21	IGHJ3	17	AKSIILMTALFEDAFDM	3	IgG1	CCATCCTCCCTGTCTGCATCTATAGGAGACAGAGTCACCATCACTTGCCGGGCAAGTCAGAGCATTGTCGGCTATTTACATTGGTATCAGGTGAAACCAGGAAAAGCCCCTAGGCTCCTGATCTATGGTGCATCCAGTTTGCAAAGTGGGGTCCCATCAAGGTTCAGTGGCAGTGGATCTGGGACAGATTTCACTCTCACCATCAGCAGTCTGCAACCTGAAGATTTTGCAACTTACTACTGTCAACAGAGTTACAGTACCCCTTTATTCACTTTCGGCCCTGGGACCAAAGTGGATATCAAACGTACG	IGKV1-39	IGKJ3	10	QQSYSTPLFT	3.88
5.6.1C07	EVD5	6 months post discharge	Cloned	GP-binding B cells	GP	Cleaved	-	+	-	-	No	GGAGGACGGTTGATCCAGCCTGGGGGGTCCCTGAGACTGTCCTGTGCAGCCTCTGGGTTCACCGTCAGTGGCGGCTACATGAGTTGGGTCCGCCAGGCCCCAGGGAAGAGACTGGAGTGGGTCTCAGTGATTTATAGCGATGAGAAGACATACTACGCAGACTCCGTGAAGGGCCGATTCACCATTTCCAGAGACAGTTCCAAGAATACGCTGTATCTTCAAATGAACAGCCTGAGAGCCGATGACACGGCCGTGTATTATTGTGCGAGAGATCTCGCGTGGGGCTCTGGTAGTTCGCGCTACTACTACGGTATCGACGTCTGGGGCCAAGGGACCACGGTCACCGTCTCCTCAGCGTCGAC	IGHV3-53	IGHD3-10	IGHJ6	19	ARDLAWGSGSSRYYYGIDV	7.95	IgG3	CCAGCCACCCTGTCTGTGTCTCCAGGGGAGAGAGCCACCCTCTCCTGCAGGGCCAGTCACAGTGTAAGCAGCAACTTAGCCTGGTACCAACAGAAACCTGGCCAGGCTCCCAGGCTTCTCATCTATGGTGCATCCACCAGGGCCACTGGTATCCCAGCCAGGTTCAGTGGCAGTGGGTCTGGGACAGAGTTCACTCTCACCATCAGCAGCCTGCAGTCTGAAGATTTTGCAGTTTATTTCTGTCAGCAGTATAATAATTGGCCTCCATACACTTTTGGCCAGGGGACCAAGGTGGAAATCAAACGTACG	IGKV3-15	IGKJ2	10	QQYNNWPPYT	2.71
5.6.1C10	EVD5	6 months post discharge	Cloned	GP-binding B cells	GP	Cleaved	-	+	-	+	No	GGGGGAGGCGTGGTCCAGCCTGGGAGGTCCCTGAGACTCTCCTGTGTAGCCTCTGGATTCACCTTCAGTAGTTATGGCATGCACTGGGTCCGCCAGGCTCCAGGCCAGGGGCTGGAGTGGGTGGCAGTTATATTATATGATGGAACTAATAAATACGCAGACTCCGTGAAGGGCCGATTCACCATCTCCAGAGACAATTCCAGGAACACAGTTTATCTGCAAATGAACAGCCTGAGACCTGAGGACTCGGCTGTCTACTACTGTGCGAAAGGATGGCTACAAAATCACTACTATTACTTCAATATGGACGCCTGGGGCCAAGGGACCACGGTCACCGTCTCCTCAGCGTCGAC	IGHV3-30	IGHD5-24	IGHJ6	16	AKGWLQNHYYYFNMDA	4.92	IgG1	CCCTCACTGACTGTGTCCCCAGGGGGGACAGTCACTCTCACCTGTGCTTCCAGCACTGGAGCAGTCACCAGTGGTTACTATCCAACCTGGTTCCAGCAGAAACGTGGACAGGCACCCAGGGCTCTCATTTATAACACAACCAACAAACACTCCTGGACCCCTGCCCGGTTCTCAGGCTCCCTCCTTGGGGGCAAATCAGTCCTGACACTGTCTGGTGCGCAGCCTGAGGACGAGGCTGAGTATTACTGCCTGCTCTACTATAGTGGTTCTCAGCCCGTGGTTTTCGGCGGAGGGGCCAAGCTGACCGTCCTAGGTCAGCCCAAGGCTGCCCCCTCGGTCACTCTGTTCCCGCCCTCGAG	IGLV7-43	IGLJ2	11	LLYYSGSQPVV	5.62
5.6.1D06	EVD5	6 months post discharge	Cloned	GP-binding B cells	GP	Cleaved	+	+	+	+	No	GGGGCTGAGGTGAAGAAGCCTGGGGCCTCAGTGAAGGTTTCCTGCAAGGCTTCTGGATACACCTTCACTCATTATGTAATGCATTGGGTGCGCCAGGCCCCCGGACAAAGGCTTGAGTGGATGGGATGGATCAACGCTGGCAATGGTAACACAAAATATTCACAGAAGTTCCAGGACAGAGTCACCATTAGTACTGACACATCCGCGAGCATAGCCTACATGGAGGTGAGCAGCCTGAGACCTGAAGACACGGCTGTGTATTACTGTGCGAGAGAGGGGGGTCTCATACCAGCTGGTACACTAGGGATCGACTGGTTCGACCCCTGGGGCCAGGGAACCCTGGTCACCGTCTCCTCAGCGTCGAC	IGHV1-3	IGHD2-2	IGHJ5	19	AREGGLIPAGTLGIDWFDP	4.87	IgG	CCATCCTTCCTGTCTGCATCTGTTGGAGACAGAGTCACCATCACTTGCCGGGCCAGTCAGGGCATTAGCAGTGATTTAGTCTGGTATCAGCAAAAGCCAGGGAAAGCCCCTAAGCTCCTGATCTATGCTGCATCCTCTTTGTATAGTGGGGTCCCATCAAGGTTCAGCGGCAGAGGATCTGGGACAGAATTCACTCTCGCAATCAGCAGCCTGCAGCCTGAGGATTTTGCAACTTATTCCTGTCAACAGCTTCATAGTTACCCGCTCACTTTCGGCGGAGGGACCAAGGTGGAGATCAAACGTACG	IGKV1-9	IGKJ4	9	QQLHSYPLT	4.65
5.6.1E04	EVD5	6 months post discharge	Cloned	GP-binding B cells	GP	Not tested (poor expression)	+	+	+	+	No	GGGGGAGGCGTGGTCCAGCCTGGGAAGTCCCTGAGACTCTCCTGTGCAGCGTCTGGATTCACCTTCAGTAGATATGGCATGCACTGGGTCCGCCAGGCTCCAGGCGAGGGGCTGGAGTGGGTGGCACTTATATGGCATGATGGAGGTGAGATATACTATGCAGACTCCGTGAAGGGCCGATTCACCATCTCCAGAGACAATTCCAACAACACGCTGTATCTGCAAATGAACAGTCTGAGAGCCGAGGACACGGCTGTGTATTTCTGTGCGAGAGATGGGAGTATCACCTCGTCCTGGAACCTCTATTACTACGGTATGGACGTCTGGGGCCAAGGGACCACGGTCACCGTCTCCTCAGCGTCGAC	IGHV3-33	IGHD6-6	IGHJ6	19	ARDGSITSSWNLYYYGMDV	4.49	IgG1	CCAGGCACCCTGTCTTTGTCTCCAGGGGAAAGAGCCACCCTCTCCTGCAGGGCCAGTCAGAGTCTTAGCAGCAGCTACTTAGCCTGGTACCAGCAGAAACCTGGCCAGGCTCCCAGGCTCCTCATCTATGCTGCATCCATCAGGGCCACTGGCATCCCAGACAGGTTCAGCGGCAGTGGGTCTGGGACAGACTTCACTCTCACCATCAGCAGACTGGAGCCTGAAGATTTTGCAGTCTATTACTGTCAGAAGTATGGTAGCTCACCCATGTACGCTTTTGGCCAGGGGACCAAGGTGGAGATCAAACGTACG	IGKV3-20	IGKJ2	10	QKYGSSPMYA	2.3
5.6.1E07	EVD5	6 months post discharge	Cloned	GP-binding B cells	GP	Cleaved	-	+	+	+	No	GGGGGAAACTTGGTCCAGCCGGGGGGGTCCCTGAGACTGTCCTGTGCAGCCTCTGGATTCACCTTTAGTAGTAATTGGATGAGTTGGGTCCGCCAGGCTCCAGGGAAGGGGCTGGAGTGGGTGGCCAACATAAACCCAGATGGAAGTGAGAAATACTATGTGGACTCTGTGAAGGGCCGATTCACCATCTCCAGAGACAGCGCCAGGAAGTCACTGTATCTGGAAATGAACAGCCTGAGAGTCGACGACACGGCCGTGTATTATTGTGTGAGAGATCAAGTCCAGGAGGAGTTCTTCTACGTGTATTACTTTGACTCCTGGGGCCAGGGAACCCCGGTCACCGTCTCCTCAGCGTCGAC	IGHV3-7	IGHD3-3	IGHJ4	17	VRDQVQEEFFYVYYFDS	5.99	IgG1	CCAGCCTCCCTGTCTGTGTCTCCAGGGGAAAGAGTCACCCTCTCTTGCAGGCCCAGTCAGAGTATTAGCAACAACTTAGCCTGGTACCAGCAGAAACCTGGCCAGGCTCCCAGGCTCCTCATCTATGGTGCCTCCACCAGGGCCACTGGTATCCCAGCCAGGTTCAGTGGCAGTGGGTCTGGGACAGAGTTCACTCTCACCATCAGCAGCCTGCAGTCTGAAGATTTTGCAGTTTATTACTGTCAGCAGTATAATACCTGGCCCCCGTTCACTTTCGGCGGAGGGACCAAGGTGGAGATCAAACGTACG	IGKV3-15	IGKJ4	10	QQYNTWPPFT	3.1
5.6.1E09	EVD5	6 months post discharge	Cloned	GP-binding B cells	GP	Cleaved	-	+	+	+	No	GGGGGAGGCTTGGTACAGCCTGGGGGGTCCCTGAGACTCTCCTGTGCAGTCTCTGGATTCACCTTTAGCGACTATATCATGACCTGGGTCCGCCAGGCTCCAGGGAAGGGGCTAGAGTGGGTCTCAACTATTTATGGAAGTGGTAGAAGCACATACTACGCCGACTCCGTGAAGGGCCGGTTCACCATCTCCAGAGACAATTCCAAGAATACCCTCTATCTGCAAATGAACAGCCTGCGAGCCGAGGACACGGCCGTATATTACTGTGCGAAAGATGTCCCCGAGGATATTGTAGTGGTGGAGGCTATGGACGTCTGGGGCCAAGGGACCACGGTCACCGTCTCTTCAGCGTCGAC	IGHV3-23	IGHD2-15	IGHJ3	16	AKDVPEDIVVVEAMDV	6.37	IgG1	CCAGCCACCCTGTCTGTGTCTCCAGGGGAAAGAGCCACCCTCTCCTGCAGGGCCAGTCAGAGTGTTAGCAGCAACTTAGCCTGGTACCAGCAGAAACCTGGCCAGGCTCCCAGGCTCCTCATCTATGGTGCATCCACCAGGGCCACTGGTATCCCAGCCAGGTTCAGCGGCAGTGGGTCTGGGACAGAGTTCACTCTTACCATCAGCAGCCTGCAGTCTGAAGATTTTGCAGTTTATTACTGTCAGGATTATAATAACTGGCCTCGGTACACTTTTGGCCAGGGGACCAAGGTGGAGATCAAACGTACG	IGKV3-15	IGKJ2	10	QDYNNWPRYT	1.55
5.6.1F04	EVD5	6 months post discharge	Cloned	GP-binding B cells	GP	Cleaved	-	+	+	+	No	GGGGGAGGCTTGGTACAGCCTGGAGGGTCCCTGAGACTCTCCTGTGCAGCCTCTAAATTCACCTTCAGTAGTTATGAAATGAACTGGGTCCGCCAGGCTCCCGGGAAGGGGCTGGAGTGGGTTTCATACATTAGTAATAGTGGTACGACCATATACTACGCAGACTCTGTGAAGGGCCGATTCATCATCTCCAGAGACAACACCAAGAACTCACTTTATCTACAAATGAACAGCCTGAGAGCCGAGGACACGGCTGCTTATTACTGTGCGACGACCTCAGACGATTTTTGGAGTGGTTATTACGACTACTGGGGCCAGGGAACCCTGGTCACCGTCTCCTCAGCGTCGAC	IGHV3-48	IGHD3-3	IGHJ4	14	ATTSDDFWSGYYDY	4.12	IgG1	CCAGCCACCCTGTCTGTGTCTCCAGGGGAAAGAGCCACCCTCTCCTGCAGGGCCAGTCAGAGTGTAAGCATCAACTTAGCCTGGTACCAGCAGAGACCTGGCCAGGCTCCCAGGCTCCTCATCTATGGTGCATCCGCCAGGGCCGCTGGTGTCCCGGCCAGGTTCAGTGCCAGTGGGTCTGGGACAGAGTTCACTCTCACCATCAGCAGCCTGCAGTCTGAAGATTTTGCAGTTTATTACTGTCAGCAGTATTTTAGCTGGCCTCGGACGTTCGGCCAAGGGACCAAGGTGGAAATCAAACGTACG	IGKV3-15	IGKJ1	9	QQYFSWPRT	4.26
5.6.1G04	EVD5	6 months post discharge	Cloned	GP-binding B cells	GP	Not tested (poor expression)	-	+	+	+	No	GGGGGAGGCTTGGTCCAGCCTGGGGGGTCCCTGAGACTCTCCTGTGCAGCCTCTGGATTCACCGTCAATAACAACTATATGCACTGGGTCCGCCAGGCTCCAGGGAAGGGCCTGGAGTGGGTCTCAGTGATTTATAGCGGACCAAACACATATTATGCAGACTCCGTGAAGGGCAGATTCTCCATCTCCACAGACAATTCCAAGAATACGGTGTACCTTCAAATGAACAGCCTGAGAGCCGACGACACGGCTGTGTATTACTGTGCTAGAGGGGGGATTACGTTTGGGGGAGTTCTCGATGACAACTATTTCGACCCCTGGGGCCAGGGAACCCTGGTCACCGTCTCCTCAGCGTCGAC	IGHV3-66	IGHD3-16	IGHJ5	18	ARGGITFGGVLDDNYFDP	7.58	IgG1	CCAGCCACCCTGTCTGTGTCTCCAGGGGATAGAGTCACCCTCTCCTGCAGGGCCAGTCAGAGTGTTAGCGGCTTCTTAGCCTGGTACCAGCGAAAACCTGGCCAGGCTCCCAGGCTCCTCATCCATGGTGCATCCACCAGGGCCACTGGTATCCCAGCCAGGTTCAGTGGCAGTGGGTCTGGGACAGAGTTCACTCTCACCATCAGCAGTCTGCAGTCTGAAGATTTTGGAGTTTATTACTGTCAGCAATATAATAACTGGCCTCCGTTCACTTTTGGCCAGGGGACCAAGGTGGAAATCAAACGTACG	IGKV3-15	IGKJ2	10	QQYNNWPPFT	4.26
5.6.2A10	EVD5	6 months post discharge	Cloned	GP-binding B cells	GP	Cleaved	-	+	+	+	No	GGGGGAGGCGTGGTCCAGCCTGGGATGTCCCCGAGACTCTCCTGTGCAGCGTCTGGATTCACCTTCAGTACCTATGCCATGCACTGGGTCCGCCAGGCTCCAGGCAAGGGGCTGGAGTGGGTGGCAGTTGCATGGTCTGATGGAAATAATGAATACTATGCAGACTCCGTGAAGGGCCGATTCACCATCTCCAGAGACGATTCCAAGAACACGCTGTATCTGCAAATGAACAGCTTGAGAGCCGAGGACACGGCTGTGTATTACTGTGCGCGAGAACCTTACTCTATCCATGATTTATTCTACTACTACGCTATGGACGTCTGGGGCCAAGGGACCACGGTCACCGTCTCCTCAGCGTCGAC	IGHV3-33	IGHD3-10	IGHJ6	18	AREPYSIHDLFYYYAMDV	4.12	IgG	CCATCTTCTGTGTCTGCATCTGTAGGAGACACAGTCACCATCACTTGTCGGGCGAGTCAGGGTATTAGCAGCTGGTTAGCCTGGTATCAGCAGAAACCAGGGAAAGCCCCTAAGCTCCTGATCTATTCTGCATCCACTTTGCAAAGTGGGGTCCCATCAAGGTTCAGCGGCAGTGGATCTGGGACAGATTTCACTCTCACTATCAGCAGCCTGCAGCCTGAAGACTTTGCAACTTACTATTGTCAACAGGCTAACAGTTTCCCTCGAACTTTCGGCCCTGGGACCAAAGTGGATATCAAACGTACG	IGKV1D-12	IGKJ3	9	QQANSFPRT	1.55
5.6.2B02	EVD5	6 months post discharge	Cloned	GP-binding B cells	GP	Not tested (poor expression)	-	+	-	-	No	GGGGGAGGCGTTGTCCAGCCTGGGAGGCCCCTGAGACTCTCCTGTGCAGCCTCTGGATTCACCTTCAGTAGGAATGGCATGCACTGGGTCCGCCAGGCTCCAGGCAAGGGGCTGGAGTGGGTGGCTGTTTCATCATTTGATGGAAATGAGAAACACTATGCAGACTCCGTGAAGGGCCGATTCACCATCTCCAGAGACAATTCCAAGAACACGCTGTATCTGCAAATGAACAGCCTGAGACCGGAGGACACGGCTGTGTATTACTGTGCGAAAGATCTCGGGTTCGGGGAGTCAGGGGACTTGTTCTACTACTACTCCGCTATGGACGTCTGGGGCCAAGGGACCACGGTCACCGTCTCCTCAGCGTCGAC	IGHV3-30	IGHD3-10	IGHJ6	21	AKDLGFGESGDLFYYYSAMDV	5.24	IgG	CCAGCCACCCTGTCTTTGTCTCCAGGGGAAAGAGCCACCCTCTCCTGCAGGGCCAGTCAGAGTGTTAGCAGCTACTTAGCCTGGTACCAACAGAAACCTGGCCAGGCTCCCAGGCTCCTCATCTATGATGCATCCAACAGGGCCACTGGCATCCCAGCCAGGTTCAGTGGCAGTGGGTCTGGGACAGACTTCACTCTCACCATCAGCAGCCTAGAGCCTGAAGATTTTGCAGTTTATTACTGTCAGCAGCGTAGCAACTGGCCTTGGACGTTCGGCCAAGGGACCAAGGTGGAAATCAAACGTACG	IGKV3-11	IGKJ1	9	QQRSNWPWT	0
5.6.2B06	EVD5	6 months post discharge	Cloned	GP-binding B cells	GP	Cleaved	-	+	-	-	No	GGCCCACGACTGGTGAAGCCTTCGGAGACCCTGTCCCTAACCTGCATTGTCTCTGGTGGCTCCATCAGCAGTAGTACTTACTCCTGGGGCTGGGTCCGCCAGCCCCCAGGGAAGGGGCTGGAGTGGATTGGCATGATCTATTATAGTGGGAGCAGCTACAACCCGTCCCTCAAGAGTCGAGTCACCATATCCGTTGACACGTCCAAGAACCACTTCTCCCTGAGGCTGAGCTCTGTGACCGCCGCAGACACGGCTGTTTATTACTGTGCGAGACTCTCGACTACGCCGGGACTGGGTTTCTACTACGGTATGGACGTCTGGGGCCAAGGGACCACGGTCACCGTCTCCTCAGCGTCGAC	IGHV4-39	IGHD6-19	IGHJ6	17	ARLSTTPGLGFYYGMDV	5.24	IgG1	CCATCTTCCGTGTCTGCATCTGTAGGAGACAGAGTCACCATCACTTGTCGGGCGAGTCAGGGTATTAGCAGCTGGTTAGCCTGGTATCAGCAAAAACCAGGGAAAGCCCCTAAGCTCCTGATCTATGCTGCATCCAGTTTGCAAAGTGGGGTCCCATCAAGGTTCAGCGGCAGTGGATCTGGGACAGATTTCACTCTCACCATCAGCAGCCTGCAGCCTGAAGATTTTGCAACTTACTATTGTCAACAGGCTCACACTTTCCCGATCACCTTCGGCCAAGGGACACGACTGGAGATTAAACGTACG	IGKV1-12	IGKJ5	9	QQAHTFPIT	1.16
5.6.2B09	EVD5	6 months post discharge	Cloned	GP-binding B cells	GP	Native or cleaved	-	-	+	-	No	GGGGCTGAAGTGAAGAAGCCTGGGGCCTCAGTGAAGGTTTCCTGCACGGCATCTGGATACACCTTCACCAACTACTTTATGCACTGGGTGCGACAGGCCCCTGGACAAGGGCTTGAGTGGATGGGAATATTCAGCCCTAGGAGTGATACCACAAGTTACGCACAGAGGTTCCAGGGCAGAATCACCATGACCAGGGACACGTCCACGAGGACAGTCTACATGGAGCTGGGCAGCCTGAGATCTGAGGACACGGCCGTGTATTACTGTGCGAGAGCCCCGAGAGTGAGGGACCAGCTGTTTTCACTCCAAGCATCAACTGGAGCCTTTGACTACTGGGGCCAGGGAACCCTGGTCACCGTCTCCTCAGCGTCGAC	IGHV1-46	IGHD6-13	IGHJ4	22	ARAPRVRDQLFSLQASTGAFDY	5.62	IgG1	CCAGCCACCCTGTCTTTGTCTCCAGGGGAAAGAGCCACCCTCTCCTGCAGGGCCAGTCAGAGTGTTAGCAACTACTTAGCCTGGTACCAACAGAAACCTGGCCAGGCTCCCAGGCTCCTCATCTATGATGCATCCAACAGGGTCATTGGCATCCCAGCCAGGTTCAGTGGCAGTGGGTCTGGGACAGACTTCACTCTCACCATCAGCAGCCTGGAGCCTGAAGATTTTGCAGTTTATTACTGTCAGCAGTTTAGCAACTGGCCTCCGAAGGTCACCTTCGGCCAAGGGACACGACTGGAGATTAAACGTACG	IGKV3-11	IGKJ5	11	QQFSNWPPKVT	2.33
5.6.2B11	EVD5	6 months post discharge	Cloned	GP-binding B cells	GP	Cleaved	+	+	+	+	No	GGGGGAGGCTTGGTCCAGCCGGGGGGGTCCCTGAGACTGTCCTGTGCAGCCTCTGGATTCACCTTCAGAAACTATGCTATGCACTGGGTCCGCCAGGCTCCAGGGAAGGGACTGGAATATATTTCAACTATTAGTAGTAATGGTGATAGCACATTTTATACAAACTCTGTGAAGGGCAGATTCACCATCTCCAGAGACAATTCCAAGAACACGCTGTATCTTCAAATGGTCAGCCTGAGAGTTGAGGACATGGCTGTCTATTACTGTGCGAGCGTGTACAACGGTGGTGACGAAATCTACTACTACGGTATGGACGTCTGGGGCCAAGGGACCACGGTCACCGTCTCCTCAGCGTCGAC	IGHV3-64	IGHD4-23	IGHJ6	17	ASVYNGGDEIYYYGMDV	4.87	IgG	CCATCCTTCCTGTCTGCATCTATAGGAGACAGAGTCACCATCACTTGCCGGGCCAGTCAGGGCATTAGCAGTTTTTTAGCCTGGTATCAGCAAAAACCAGGGAAAGCCCCTAAGCTCCTGATCTATGCTACATCCACTTTGCACTCTGGGGTCCCATCAAGGTTCACCGGCAGTGGATCTGGGACAGAATTCACTCTCACAATCAGCAGCCTGCAGCCTGAAGATTTTGCAACTTATTACTGTCAACAGCTTAGTAGTTACCCGTGGACGTTCGGCCAAGGGACCAAGGTGGAAATCAAACGTACG	IGKV1-9	IGKJ1	9	QQLSSYPWT	3.1
5.6.2C02	EVD5	6 months post discharge	Cloned	GP-binding B cells	GP	Cleaved	+	+	+	+	No	GGCCCAGGACTGGTGAAGACTTCGGAGACCCTGTCCCTCACCTGCGCTGTCTCTGGTGTCTCCATCAGTAGTCACTACTGGAGCTGGATCCGCCAGCCCCCAGGGAAGAGACTGGAGTGGATTGGGCATATCCATGACAGTGGGAACACCAACTACAACCCCTCCCTCAGGAGTCGGGTCACCATATCAGAAGACACGTCCAAGAGGCAGTTGTCTCTGAAGCTGAACTCTGTGACCGCCGCAGACACGGCCGTGTATTACTGTGCGAGACTCTCACATTCTGAGTGGTTATTTGGTGCTTTTGATATCTGGGGCCAAGGGACAAGGGTCACCGTCTCTTCAGCGTCGAC	IGHV4-59	IGHD3-9	IGHJ3	15	ARLSHSEWLFGAFDI	6.82	IgG1	CCGGCCACCCTGTCTGTGTCTCCAGGGGAAAGAGCCACCCTCTCCTGCAGGGCCAGTCAGAGTGTTAGCAGCAACGCAGCCTGGTACCAGCAGAAACCTGGCCAGGCTCCCAGGCTCCTCATCCATGGTGCATCTACCAGGGCCACTGATATCCCAGCCAGGTTCAGTGGCAGTGGGTCTGGGACAGAGTTCACTCTCACCATCAGCAGCCTGCAGTCTGAAGATTTTGCAGTTTATTACTGTCAGCAGTATCATAACTGGCCTCCCGCGTTCGGCCAAGGGACCAAGGTGGAGATCAAACGTACG	IGKV3-15	IGKJ1	9	QQYHNWPPA	2.71
5.6.2C04	EVD5	6 months post discharge	Cloned	GP-binding B cells	GP	DTT only	+	+	+	-	No	GGCCCAGGACTGGTGCAGCCTTCGGGGACCCTGTCCCTCACCTGCACTGTCTCTGGTGGCTCCATGAACACTAATAAATGGTGGAGTTGGGTCCGCCAGCCCCCAGGGAAGGGGCTGGAGTGGATTGGGGAAATCTATCATAGTGGGAACACCCTCTACAATCCGTCCCTCAAGAGTCGAGTCGCCATATCAGTAGACAAGTCCAAGAACCAGTTCTCCCTGAAGCTGAGGTCTGTGACCGCCGCGGACACGGCCCTATATTTCTGTGCGAGTCAGGATAGATACTCGTGGGCTGGGAACGGTTTGGACGTCTGGGGCCAAGGGACCACGGTCACCGTCTCCTCAGCGTCGAC	IGHV4-4	IGHD6-6	IGHJ6	15	ASQDRYSWAGNGLDV	5.99	IgG1	GCCTCCGTGTCTGGGTCTCCTGGACAGTCGATCACCATCTCCTGCACTGGAACCAACAGTGACGTTGGTACTTATGACTATGTCTCCTGGTATCGACAGCACCCAGGCAAAGCCCCCAAACTCATCATTTATGGTGTCAATTATCGGCCCTCAGGGGTTTCTCATCGCTTCTCTGGCTCCAAGTCTGGCAACACGGCCTCCCTGACCATCTCTGGGCTCCAGGCTGAGGACGAGGCTGAATATTCCTGCAGCTCATATACGAACAGCAGCTCCTCTTATGTCTTTGGAACTGGGACGAAGGTCACCGTCCTAGGTCAGCCCAAGGCCAACCCCACTGTCACTCTGTTCCCACCCTCGAG	IGLV2-14	IGLJ1	11	SSYTNSSSSYV	5.99
5.6.2D06	EVD5	6 months post discharge	Cloned	GP-binding B cells	GP	Cleaved	-	+	-	-	No	GGGGGAGGCGTGGTCCAGCCTGGGAGGTCCCTGAGACTCTCCTGTGCAGCCTCTGGATTCAGCTTCAGGACCTTTGCTATGCACTGGGTCCGCCAGGCTCCAGGCAAGGGGCTGGAGTGGGTGGCTGCTATATCAAAGGATGGAAGCAAAACATATTACGCAGACTTCGTGAAGGGCCGATTCACCATCTCCAGAGACAATTCCAAGAACAAGCTGTATGTGGAAATGAACAGCCTGAGACCTGAGGACACGGCTGTCTTTTATTGTGCGACAGATGGGCCCCTGAATAACTGGAACGGAGACCCTGCCGGGTGCTTTGACTACTGGGGCCAGGGGACCCTGGTCACCGTCTCCTCAGCGTCGAC	IGHV3-30-3	IGHD1-20	IGHJ4	19	ATDGPLNNWNGDPAGCFDY	7.12	IgG	CCATCTTCCCTGTCTGCATCTGTTGGAGACAGAGTCGCCATCACTTGCCGGGCAAGTCAGGGCATTAGTACTCAATTACATTGGTATCAACAGATACCAGGGAAAGCCCCTAAGCTCCTGATCTATGATGCATACAATTTGCAAACTGGGGTCCCATCAAGGTTCAGTGGCAGTGGATCTGGGACAGATTTCACTCTCACCATCACCAATCTACACCCTGAAGACTTTGCAACTTATTATTGTCAACAGAGTTACAGATCCCTCTGGACGTTCGGCCAAGGGACCAAGGTGGAGATCAAACGTACG	IGKV1-39	IGKJ1	9	QQSYRSLWT	9.3
5.6.2D07	EVD5	6 months post discharge	Cloned	GP-binding B cells	GP	Cleaved	-	+	-	-	No	GGGGGAGGCGTGGTCCAGCCTGGGAGGTCCCTGACACTCTCCTGTACAGCCTCTGGATTCACCCTCAGTAGCTATGGCATGCACTGGGTCCGCCAGGCTCCAGGCAAGGGGCTGGACTGGGTGACAGTTATATCGTATGATGGAAGTAGTAAATATTATGCAGACTCCGTGAAGGGCCGATTCACCGTCTCCAGAGACACTTCCAAGAACACGCTCTATCTGCAAATGAGCAGCCTGAGAGCTGAGGACACGGCTGTGTATTACTGTGTGAAAGAACTCCATCCCCCTTTATATAATGATTTTTGGAGTGGTTCTTCCCCAAAAGCCTACTACTACTACGGTATGGACGTCTGGGGCCAAGGGACCACGGTCACCGTCTCCTCAGCGTCGAC	IGHV3-30	IGHD3-3	IGHJ6	28	VKELHPPLYNDFWSGSSPKAYYYYGMDV	4.49	IgG	CGCTCAGTGTCCGGGTCTCCTGGACAGTCAGTCACCATCTCCTGCACTGGAACCAGCCGTGATGTTGGTAGTTATAACTATGTCTCCTGGTACCAACAACACCCAGGCAAAGCCCCCAAATTCATGATTTATAATGTCACTAAGCGGCCCTCAGGGGTCCCTGATCGCTTCTCTGGCTCCAAGTCTGGCAGCACGGCCTCCCTGACCATCTCTGGGCTCCAGGCTGAGGATGAGGCTGATTACTACTGTTGTTCATATGCAGGCACCTACTCTTGGGTGTTCGGCGGAGGGACCAGGCTGACCGTCCTAGGTCAGCCCAAGGCTGCCCCCTCGGTCACTCTGTTCCCACCCTCGAG	IGLV2-11	IGLJ3	10	CSYAGTYSWV	4.12
5.6.3A03	EVD5	6 months post discharge	Cloned	GP-binding B cells	GP	DTT only	-	+	+	-	No	GGGGGAGGCGTGGTCCAGCCTGGGAGGTCCCTGAGACTCTCCTGTGCAGCGTCTGGATTCACCTTCAGTGACTATAGCATGCACTGGGTCCGCCAGGCTCCAGGCAAGGGGCTGGAGTGGGTGGCAGTTATATGGTATGATGGAAATAACAAATACCATGCAGACTCCGTGAAGGGCCGATTCACCATCTCCAGAGACAACTCCAAGAACACACTGTCTCTGCAAATGAACAGCCTGAGAGCCGAGGACACGGCTGTGTATTACTGTGCGAGAGTCGGATTACAGTTTGCGGGAGCTTGGTACTTCGATATCTGGGGCCGTGGCACCCTGGTCACCGTCTCCTCAGCGTCGAC	IGHV3-33	IGHD3-10	IGHJ2	15	ARVGLQFAGAWYFDI	3	IgG	CCAGCCACCCTGTCTGTGTCTCCAGGGGAAAGAGCCACCCTCTCCTGCAGGGCCAGTCAGAGTGTTGTAAACAACTTAGCCTGGTACCAGCAGAAACCTGGCCAGGCTCCCAGGCTCCTCATCTATGGTGCTTCCACCAGGGCCACTGGTATCCCAGCCAGGTTCAGTGGCAGTGGGTCTGGGACAGAGTTCATTCTTACCATCAGCAGCCTGCAGTCTGAAGATTTTGCTGTTTATTACTGTCAGCAGTATAATAACTGGCCTCCGTACACTTTTGGCCAGGGGACCAAGGTGGAGATCAAACGTACG	IGKV3-15	IGKJ2	10	QQYNNWPPYT	3.1
5.6.3B12	EVD5	6 months post discharge	Cloned	GP-binding B cells	GP	DTT only	-	-	+	-	No	GGGGGAGGCTTGGTCCAGCCTGGGGGGTCCCTGAGAGTCTCCTGTGCAGTCTCTGGATTCACCGTCAGTAGTAATTATATCAACTGGGTCCGCCAGGCTCCAGGGAAGGGGCTGGAGTGGGTCTCAGTTATTTATAGCGGTGGTAGCACATACTACGCAGACTCCGTGAAGGGCAGATTCACCATCTCTAGAGACACTTCCAAGAACATCGTGTATCTTCAAATGAACAGCCTGAGAGCCGAGGACACGGCTGTGTATTATTGTGCGAGAATATACTTCTACTATAACGGTATGGACGCCTGGGGCCAAGGGACCACGGTCACCGTCTCCTCAGCGTCGAC	IGHV3-66	IGHD3-16	IGHJ6	12	ARIYFYYNGMDA	4.92	IgG1	CCAGGCACCCTGTCTTTGTCTCCAGGGGAAAGAGCCACCCTCTCCTGCAGGGCCAGTCAGAGTGTTAGCAGCAACTACTTAGCCTGGTACCAGAAGAAACCTGGCCAGGCTCCCAGGCTCCTCATCTATGGTGCATCCAGCAGGGCCACTGGCATCCCAGACAGGTTCAGTGGCAGTGGGTCTGGGACAGACTTCACTCTCACCATCAGCAGACTGGAGCCTGAAGATTTTGTAGTGTATTACTGTCAGCAGTATGGTAGCTCACCTCCCTGGACGTTCGGCCAAGGGACCAAGGTGGAAATCAAACGTACG	IGKV3-20	IGKJ1	10	QQYGSSPPWT	1.15
5.6.c2445	EVD5	6 months post discharge	NGS	GP-binding B cells	Not tested	Not tested	Not tested	Not tested	Not tested	Not tested	Not tested	ATGGACACACTTTGCTACACACTCCTGCTGCTGACCACCCCTTCCTGGGTCTTGTCCCAGGTCACCTTGAAGGAGTCTGGTCCTGTGCTGGTGAAACCCACGGAGACCCTCACGCTGACCTGCACCGTCTCTGGGTTCTCACTCAACGATGCTAAGATGGGTGTGAACTGGATCCGTCAGCCCCCAGGGAAGGCCCTGGAATGGCTTGCACACATTTCTTCGAGTGACGAAAAATCCTACAGTACATCTCTGAAGAGCAGGGTCACCATCTCAAAGGACACCTCCAAAAGCCAGGTGGTCCTTACCATGTCCAACATGGGCCCTGTGGACACAGCCACATATTACTGTGCACGCGATGCGCCTACCGACTTCTACTACTACGGTATGGACGTCTGGGGC…	IGHV2-26	IGHD3-16	IGHJ6	15	ARDAPTDFYYYGMDV	4.81	IgG1	ATGGACATGAGGGTCCCCGCTCAGCTCCTGGGGCTCCTGCTGCTCTGGTTCCCAGGTTCCAGATGCGACATCCAGATGACCCAGTCTCCATCTTCCGTGTCTGCATCTGTAGGAGACAGAGTCACCATCACTTGTCGGGCGAGTCAGGGTATTAGCTACTGGTTAGCCTGGTATCAGCAGAGACCAGGGAAAGCCCCTAAACTCCTGATCTATGCTGCATCCAGTTTACAAAGTGGGGTCCCATCAAGGTTCAGCGGCAGTGGATCTGGGACAGATTTCACTCTCACCATCAGCAGCCTGCAGCCTGAAGATTTTGCAACTTACTATTGTCAACAGGCTCACAGTTTCCCATTCACTTTCGGCCCTGGGACCAAAGTGGATATCAGACG	IGKV1-12	IGKJ3	9	QQAHSFPFT	2.15
5.6.c2446	EVD5	6 months post discharge	NGS	GP-binding B cells	Not tested	Not tested	Not tested	Not tested	Not tested	Not tested	Not tested	ATGGAGTTTGGGCTGAGCTGGGTTTTCCTTGTTGCTATTATAAAAGGTGTCCAGTGTCAGGTGCAGCTGGTGGAGTCTGGGGGAGGCTTGGTCAAGCCTGGAGGGTCCCTGAGACTCTCCTGTGCAGCCTCTGGATTCACCTTCAGTGACTACTTCATGAGCTGGATCCGCCAGGCTCCAGGGAAGGGGCTGGAGTGGGTTTCATACATTAGTAGTAGTGGTAGTACCATATACTACGCAGACTCTGTGAAGGGCCGATTCACCATCTCCAGGGACAACGCCAAGAACTCACTGTATCTGCAAATGAACAGCCTGAGAGCCGAGGACACGGCCGTGTATTACTGTGCGAGAGGAGCAGACGATATTTTGACTGGTTATTATGACTACTGGGGCCAGGGA…	IGHV3-11	IGHD3-9	IGHJ4	14	ARGADDILTGYYDY	0.35	IgG1	ATGGAAGCCCCAGCGCAGCTTCTCTTCCTCCTGCTACTCTGGCTCCCAGATACCACTGGAGAAATAGTGATGACGCAGTCTCCAGCCACCCTGTCTGTGTCTCCAGGGGAAAGAGCCACCCTCTCCTGCAGGGCCAGTCAGAGTGTTAGCAGCAACTTAGCCTGGTACCAGCAGAAACCTGGCCAGGCTCCCAGGCTCCTCATCTATGGTGCATCCACCAGGGCCACTGGTATCCCAGCCAGGTTCAGTGGCAGTGGGTCTGGGACAGACTTCACTCTCACCATCAGCAGCCTGCAGTCTGAAGATTTTGCAGTTTATTCCTGTCAGCAGTATAATAACTGGCCTCCGGTTTTCGGCCCTGGGACCAAAGTGGATATCAAACG	IGKV3-15	IGKJ3	9	QQYNNWPPV	0.72
5.6.c2449	EVD5	6 months post discharge	NGS	GP-binding B cells	Not tested	Not tested	Not tested	Not tested	Not tested	Not tested	Not tested	ATGGAGTTGGGGCTGAGCTGGGTTTTCCTTGTTGCCATATTAGAAGGTGTCCAGTGTGAGGTGCAACTGGTGGAGTCGGGGGGAGGCTTGGTACAGCCTGGGGGGTCCCTGAGACTCTCCTGTACAGCGTCTGGATTCACCCTCAGAGGCTACGACATGCATTGGGTCCGCCAAGGTCCAGGAAAAGGTCTGGAGTGGGTCGCATCTATTGGTGCTGCTAGTGACACATACTATCCAGACTCCGTGAAGGGCCGATTCACCCTCTCCAGAGAAAATGCCAAGAACTCTTTGTATCTTCAAATGAACAACCTGAGAGCCGAGGACACGGCCGTCTATTACTGTGCAAGAGCATGGTTCGGGGAGTTGTACTTTGACTACTGGGGCCAGGGAGTCCGGGTC…	IGHV3-13	IGHD3-10	IGHJ4	12	ARAWFGELYFDY	7.37	IgG1	ATGGAAGCCCCAGCGCAGCTTCTCTTCCTCCTGCTACTCTGGCTCCCAGTTTCAGATACCACTGGAGAAATAGTGCTGACGCAGTCTCCAGCCACCCTGTCTGTGTCTCCAGGGGAAAGAGCCACCCTCTCCTGCAGGGCCAGTCAGAGTCTTGGTAGCAACTTAGCCTGGTACCAGCACAAACCTGGCCAGGCTCCCAGGCTCCTCATCTATGGTGCATCCACCAGGGCCACCGTTGTCCCAGCCAGGTTCAGTGGCAGTGGGTCTGGGACAGAGTTCACTCTCACCATCAGCAGCCTGCAGTCTGAAGATTTTGCAGTTTATTACTGTCTTCAGTATAATAACTCGCCAAGGACGTTCGGCCAAGGGACCAAGGTGGAAATCAAACG	IGKV3-15	IGKJ1	9	LQYNNSPRT	3.58
5.6.c2450	EVD5	6 months post discharge	NGS	GP-binding B cells	Not tested	Not tested	Not tested	Not tested	Not tested	Not tested	Not tested	TTGGACCTCCTGCACAAGAACATGAAACACCTGTGGTTCTTCCTCCTCCTGGTGGCAGCTCCCAGATGGGTCCTGTCGCAGGTACAATTACAGCAATGGGGCGCAGGACTGTTGAAGCCTTCGGAGACCCTGTCCCTCACCTGCGCTGTCTCTGGTGGGTCCTTCACTGGTTACTTCTGGTCCTGGATCCGCCAGCCCCCAGGGAAGGGGCTGGAGTGGATTGGACAAATCTATCATACTGGAAGCACCAAATACAACCCGTCCCTCAAGAGTCGAGCCACCATATCAGTAGACACGTCCAAGAACCAGTTCTCCCTGAAATTGGACTCTGTGACCGCCGCGGACACGGCTGTGTATTACTGTGCGACCTTGTGGAACGGCGGTGACTGGATCTACTTT…	IGHV4-34	IGHD2-21	IGHJ4	14	ATLWNGGDWIYFDY	6.67	IgG1	ATGGCCAGCTTCCCTCTCCTCCTCACCCTCCTCACTCACTGTGCAGGGTCCTGGGCCCAGTCTGTGCTGACTCAGCCACCCTCAGCGTCTGGGACCCCCGGGCAGAGGGTCACCATCTCTTGTTCTGGAAGCAGCTCCAACGTCGGAAGTTATACTGTTAACTGGTACCACCAGCTCCCAGGAACGGCCCCCAAACTCCTCATCTATAATAATAATCAGCGGCCCTCAGGGGTCCCTGACCGATTCTCTGGCTCCAAGTCTGGCACCTCAGCCTCCCTGGCCATCAGTGGGCTCCAGTCTGAGGATGAGGCTGATTATTACTGTGCTGCATGGGATGACAGCCTGAATGGTTGGGTGTTCGGCGGAGGGACCAAGCTGACCGTCCTAGG	IGLV1-44	IGLJ3	11	AAWDDSLNGWV	2.11
5.6.c2451	EVD5	6 months post discharge	NGS	GP-binding B cells	Not tested	Not tested	Not tested	Not tested	Not tested	Not tested	Not tested	ATGGACTGGACCTGGAGCATCCTTTTCTTGGTGGCAGCAGCAACAGGTGCCCACTCCCAGGTTCAGCTGGTGCAGTCTGGAGCTGAGGTGAAGAAGCCTGGGGCCTCAGTGAAGGTCTCCTGCAAGACTTCTGGTTATACCTTTACCCATTATGGTATCAGTTGGGTGCGACAGGCCCCTGGACAGGGCCTTGAGTGGATGGGATGGATCAGCGCTTACAACGGGAAAACAAACTATGCACAGAAGTTCCAGGGCAGAGTCACCATGACCGCGGACACATCCACGAATATTGCGTACATGGAGCTGAGGAGCCTGAGATCTGACGACACGGCCATGTATTACTGTGGGAGAGTCAGGTCTATGATAATAGTGGGTCCCGAGGACAACTGGGGCCAGGGA…	IGHV1-18	IGHD3-22	IGHJ4	14	GRVRSMIIVGPEDN	6.94	IgG1	ATGGTGTTGCAGACCCAGGTCTTCATTTCTCTGTTGCTCTGGATCTCTGGTGCCTACGGGGACATCGTGATGACCCAGTCTCCAGACTCCCTGGCTGTGTCTCTGGGCGAGAGGGTCACCATCAACTGCAAGTCCAGTCAGAGTGTTGTCCACCACTCCAACAATATGAACTACTTAGCTTGGTATCAGCAGAAACCAGGACAGCCTCCTAAGTTTCTCATTCACTGGGCATCTACCCGGGAATCCGGGGTCCCTGACCGATTCAGTGGCAGCGGGTCTGGGACAGATTTCACTCTCACCATCAGCAGTCTGCAGGCTGAAGATGTGGCAGTTTATTACTGTCAACAATATTATACTACTCCCCTCACTTTCGGCCCTGGGACCAAAGTGGAAATCAAA…	IGKV4-1	IGKJ3	9	QQYYTTPLT	5.05
5.6.c2452	EVD5	6 months post discharge	NGS	GP-binding B cells	Not tested	Not tested	Not tested	Not tested	Not tested	Not tested	Not tested	ATGGATCTCATGTGCAAGAAAATGAAGCACCTGTGGTTCTTCCTCCTGCTGGTGGCGGCTCCCAGATGGGTCCTGTCCCAGCTGCAGCTGCAGGAGTCGGGCCCAGGACTGGTGAAGCCTTCGGAGACCCTGTCCCTCACCTGCACTGTCACTGGTGGCTCCATCAGCAGTAATACTTACTACTGGGGCTGGATCCGCCAGCCCCCAGGGAAGGGGCTGGAGTGGATTGCGAGTTTCCTTTTTAGTGGGAGCACCTACTACAACCCGTCCCTCAAGAGTCGAGTCAGCATATCCGTAGACACGTCCAAGAAGCAGTTCTCCCTGAAGCTGAGCTCTGTGACCGCCGCAGACACGGCTGTCTATTACTGTGCGAGACACGGGGTATTACAATATTTTGAC…	IGHV4-39	IGHD3-9	IGHJ4	16	ARHGVLQYFDWIPFDY	3.78	IgG1	ATGGACATGAGGGTCCCCGCTCAGCTCCTGGGGCTCCTGCTGCTCTGGCTCCCAGGTGCCAGATGTGACATCCAGATGACCCAGTCTCCTTCCACCCTGTCTGCATCTGTAGGAGACAGAGTCACCATCACTTGCCGGGCCAGTCAGAGTATTAGTAGCTGGTTGGCCTGGTATCAAAAGAAACCAGGGAAAGCCCCTAAGGTCCTGATCTTTAAGGCGTCTATTTTAGCAAGTGGGGTCCCATCAAGGTTCAGCGGCAGTGGATCTGGGACAGAATTCTCTCTCACCATCAGCAGCCTGCAGCCTGATGATTTTGCAAGTTATTACTGTCAACAGTATAATGGTCACCTGTACACTTTTGGCCAGGGGACCAAGCTGGAGATCAAACG	IGKV1-5	IGKJ2	9	QQYNGHLYT	3.58
5.6.c2453	EVD5	6 months post discharge	NGS	GP-binding B cells	Not tested	Not tested	Not tested	Not tested	Not tested	Not tested	Not tested	ATGAAACATCTGTGGTTCTTCCTTCTCCTGGTGGCAGCTCCCAGATGGGTCCTGTCCCAGGTGCAGCTGCAGGAGTCGGGCCCAGGACTGGTGAAGCCTTCGGAGACCCTGTCCCTCACCTGCACTGTCTCTGGTGCCTCCATCAGTAGTAACCACTGGAGTTGGATCCGGCAGTCCCCAGGGAAGGGACCGGAGTGGATGGGGGATATCATTTACAGTGGGAGCACCAACTACAACCCCTCCCTCAAGAGTCGAGTCACCATATCAATAGACACGTCCAACAACCAGTTCTCCCTGAGGCTCAGCTCTGTGACCGCTGCGGACACGGCCGTGTATTACTGTGCGAGAGGGGGCGGCAGCTGGTACGAGGGGTGGTTCGACCCCTGGGGCCAGGGAACC…	IGHV4-59	IGHD6-13	IGHJ5	14	ARGGGSWYEGWFDP	4.91	IgG1	ATGGCCTGGGCTCTGCTGCTCCTCACTCTCCTCACTCAGGACACAGGGTCCTGGGCCCAGTCTGCCCTGACTCAGCCTGCCTCCGTGTCTGGGTCTCCTGGACAGTCGATCACCATCTCCTGCACTGGAACGAGCAGTGATGTTGGGAGTTATAACCTTGTCTCCTGGTACCAACAGTACCCAGGCAAAGCCCCCAAACTCATGATTTATGAGGGCAGTAAGCGGCCCTCAGGGGTTTCTAATCGCTTCTCTGGCTCCAAGTCTGGCTACACGGCCTCCCTGACAATCTCTGGGCTCCAGGCTGAGGACGAGGCTGCATATTACTGCTGCTCATATGCAGGTAGTGACACCTGGGTGTTCGGCGGAGGGACCAAGCTGACCGTCCTAGG	IGLV2-23	IGLJ3	10	CSYAGSDTWV	1.74
5.6.c2454	EVD5	6 months post discharge	NGS	GP-binding B cells	Not tested	Not tested	Not tested	Not tested	Not tested	Not tested	Not tested	ATGGATCTCATGTGCAAGAAAATGAAGCACCTGTGGTTCTTCCTCCTGCTGGTGGCGGCTCCCAGATGGGTCCTGTCCCAGTTGCAGCTGCAGGAGTCGGGCCCAGGACTGGTGAAGCCTTCGGAGACCCTGTCCCTCACCTGCACTGTGTCTGGTGGCTCCATCAGCAGTAGTAGTAATTACTGGGGCTGGATCCGCCAGCCCCCAGGGCAGGGGCTGGAGTGGATAGGAATTATCTATTATAGTGGGAGCACCTACTACAACCCGTCCCTCAAGAGTCGAGTCACCATATCCAGAGACACGTCCAAGAATCAATTTTCCCTGAAGTTGAACTCTGTGACCGCCGCAGACACGGCTGTCTATTACTGTATGAGACTCGGGGACAACGATATTTTGAAT…	IGHV4-39	IGHD3-9	IGHJ4	15	MRLGDNDILNGYSDY	5.5	IgG1	ATGGAAGCCCCAGCGCAGCTTCTCTTCCTCCTGCTACTCTGGCTCCCAGATACCACTGGAGAAATAGTGATGACGCAGTCTCCAGCCACCCTGTCTCTGTCTCCAGGGGAAAGAGCCACCCTCTCCTGCAGGGCCAGTCAGGGTGTTAACAGCAACTTAGCCTGGTACCAGCAGAAACCTGGCCAGGCTCCCAGGCTCCTCATCTTTGGTGCATCCACCGGGGCCACTGGTATCCCAGCCAGGTTCAGTGGCAGTGGGTCTGGGACAGGGTTCACTCTCACCATCAGCAGCCTACAGTCTGAAGATTTTGCAGTTTACTACTGTCAGCAGTATAATGACTGGCCTCCTACTTTCGGCCCTGGGACCAAAGTGGATGTCAAACG	IGKV3-15	IGKJ3	9	QQYNDWPPT	3.23
5.6.c2455	EVD5	6 months post discharge	NGS	GP-binding B cells	GP	Cleaved	+	+	+	+	No	ATGGAGTTTGGGCTGAGCTGGGTTTTCCTCGTTGCTCTTTTAAGAGGTGTCCAGTGTCAGGTGCAGCTGGTGGAGTCTGGGGGAGGCGTGGTCCAGCCTGGGAGGTCCCTGAGACTCTCCTGTGCAGCCTCTGGATTCACCTTCAGTAGCTATGCCATACACTGGGTCCGCCAGGCTCCAGGCAAGGGGCTGGAGTGGGTTGCAGTTATATCAGATGATGGAAATCATAAATATTACGCAGACTCCGTGAAGGGCCGGTTCACCATCTCCAGAGACAATTCCAAGAACACGCTGTTTCTGCAAATGAACAGCCTGAGACCTGAGGACACGGCTGTCTATTACTGTGCGAAAAATCGTTTGGTTTTTGGAGTAATCTGGTTCTACGATATGGACGTCTGG…	IGHV3-30	IGHD3-10	IGHJ6	17	AKNRLVFGVIWFYDMDV	3.82	IgG1	ATGACCTGCTCCCCTCTCCTCCTCACCCTTCTCATTCACTGCACAGGGTCCTGGGCCCAGTCTGTGTTGACGCAGCCGCCCTCAGTGTCTGCGGCCCCAGGACAGAAGGTCACCATCTCCTGCTCTGGAAGCAGCTCCAACATTGGGAATAATTATGTATCCTGGTACCAACAACTCCCAGGATCAGCCCCCAAACTCCTCATTTATGACAATAATAAGCGACCCTCAGGGATTCCTGACCGATTCTCTGGTTCCAAGTCTGGCACGTCAGCCACCCTGGACATCACCGGACTCCAGACTGGGGACGAGGCCGATTATTACTGCGGAACATGGGATACTAGCCTGCGTGGGGTGTTCGGCGGAGGGACCAAGCTGACCGTCCTAGG	IGLV1-51	IGLJ3	10	GTWDTSLRGV	2.46
5.6.c2458	EVD5	6 months post discharge	NGS	GP-binding B cells	GP	Cleaved	-	+	+	-	No	ATGGATCTCATGTGCAAGAAAATGAAGCACCTGTGGTTCTTCCTCCTGCTGGTGGCGGCTCCCAGATGGGTCCTGTCCCAGCTGCAGCTGCAGGAGTCGGGCCCAGGACTGGTGAAGCCTTCGGAGACCCTGTCCCTCACCTGCACTTCCTCTAATGGTACCATCAGCAGTGGGAGTTACTACTGGGGCTGGGCCCGCCAGCCCCCAGGGAAGGGGCTGGAGTGGATTGGGAGTGTCTTTTATAGTGGGAGCACCTACTATAGCCCGTCCCTCAAGAGTCGAGTCACGATATCGGTAGACACGTCCAGGAATCAGTTCTCCCTGAAATTGAAGTCTGTGACCGCCGCAGACACGGCTGTGTATTACTGTGTAACCACCCTGGACTTCGGGAACTACGGT…	IGHV4-39	IGHD4-17	IGHJ6	13	VTTLDFGNYGMDV	7.56	IgG1	ATGGCCTGGACTCCTCTCTTTCTGTTCCTCCTCACTTGCTGCCCAGGGTCCAATTCCCAGGCTGTGGTGACGCAGGAGCCCTCACTGACTGTGTCCCCAGGAGGGACAGTCACTCTCACCTGTGGCTCCAGCACTGGAGCTGTCACCAGTGGTCATGATCCCTACTGGTTCCAGCAGAAGCCTGGCCAAGCCCCCAGGACACTGATTTATTATACAAGTAACAAACAGTCCTGGACACCTGCCCGGTTCTCAGGCTCCCTCCTAGGGGGCAGAGCTGCCCTGACCCTTTCGGGTGCGCAGCCTGAGGATGAGGCTGACTATTACTGCCTGCTCTCCTACAGTGGTGCTCGGGTGTTCGGCGGAGGGACCAAGCTGACCGTCCTAGG	IGLV7-46	IGLJ3	9	LLSYSGARV	3.47
5.6.c2459	EVD5	6 months post discharge	NGS	GP-binding B cells	No binding	Not tested	-	-	-	-	Not tested	ATGAAACATCTGTGGTTCTTCCTTCTCCTGGTGGCAGCGCCCAGATGGGTCCTGTCCCAGGTGCAGCTGCAGGAGTCGGGCCCAGGACTGGTGAAGCCTTCGGAGACCCTGTCCCTCACCTGCAGTGTCTCTGGTGACTCCATCAGTAGTAACTACTACACCTGGATCCGGCAGCCCCCAGGGAAGGGACTGGAGTGGATTGGCTATATCTATGACAGTGGGAGCACCAACTACAACCCCTCCCTCAAGAATCGAGTCACCATGTCACTAGACACGTCCAAGAACCAGTTCTCCCTGAAGCTGAGTTCTGTGACCGCTGCGGACACGGCCGTGTATTACTGTGCGAGATACGTAGGTGGGACGTATAACGCTTTTTGGAGTCGCGCCACCCCCTCCCAT…	IGHV4-59	IGHD3-3	IGHJ6	26	ARYVGGTYNAFWSRATPSHYRYGIDV	4.21	IgG1	ATGGCCTGGGCTCTGCTATTCCTCACCCTCCTCACTCAGGGCACAGGGTCCTGGGCCCAGTCTGCCCTGACTCAGCCTGCCTCCGTGTCTGGGTCTCCTGGACAGTCGATCACCATCTCCTGCAGTGGAATCAACAGTGACGTTGGTGGTTATAACTATGTCTCCTGGTACCAACAAAAGCCAGGCAAAGCCCCCAAACTCATGGTTTATGATGGCAGTAATCGGCCCTCAGGGGTTTCTACTCGCTTCTCTGGCTCCAAGTCTGGCAACACGGCCTCCCTGACCATCTCTGGGCTCCAGGCTGAGGACGAGGCTGATTATTACTGCAGTTCATATACAAGTTACACCTCTCTTTGGGTCTTCGGCGGAGGGACCAAACTGACCGTCCTAAG	IGLV2-14	IGLJ3	11	SSYTSYTSLWV	4.86
5.6.c2460	EVD5	6 months post discharge	NGS	GP-binding B cells	GP	Cleaved	+	+	+	+	No	ATGGATCTCATGTGCAAGAAAATGAAGCACCTGTGGTTCTTCCTCCTGCTGGTGGCGGCTCCCAGATGGGTCCTGTCCCAGCTGCAGCTGCAGGAGTCGGGCCCAGGACTGGTGAAGCCTTCGGAGACCCTGTCCCTCAGCTGCAGTGTCTCTGGTGGCTCCATCAGCAGTAGTGATGACCACTGGGGCTGGATCCGCCAGTCCCCCGGGAAGGGGCTGGAGTGGATTGGGAGTGTCTCCTATAGCGGGAGCGTGTACTATAACCCCTCCCTCAAGAGTCGAGTCACCATTTCCGTCGACACGTCCAAGACCCAGTTCTCCCTGAGGCTGAGGTCTGTGACCGCCGCAGACACGGCTGTTTATAACTGTGCGAGACACCGCTCGGACCAGATGCTATTC…	IGHV4-39	IGHD2-2	IGHJ5	15	ARHRSDQMLFYWFDP	8.25	IgG1	ATGGAAGACCCAGCGCAGCTTCTCTTCCTCCTGCTACTCTGGCTCCCAGAGACCACTGGAGAAACATTGATGACGCAGTCTCCAGCCACCCTGTCTGTGACTCCAGGGGAGAGCGCCACCCTCTCCTGCAGGGCCAGTCAGACTATTAGCAGCAGCTTAGCCTGGTTCCAGCAAAAACCTGGCCAGGCTCCCAGGCTCCTCATCCATGGTGCATCCACCAGGGCCACTGGTATCCCAGCCAGGTTCAGTGGCAGTGGGTCTGGGACAGAGTTCACTTTCACCATCAGCAGCCTGCAGTCTGAAGATTTTGCAGTTTATTTCTGTCAGCAGTATCATAACTGGCCTCCGACGTTCGGCCAAGGGACCAAGGTGGAAATCAAACG	IGKV3-15	IGKJ1	9	QQYHNWPPT	5.02
5.6.c2461	EVD5	6 months post discharge	NGS	GP-binding B cells	Not tested	Not tested	Not tested	Not tested	Not tested	Not tested	Not tested	ATGAAACATCTGTGGTTCTTCCTTCTCCTGGTGGCAGCTCCCAGATGGGTCCTGTCCCAGGTGCAGCTGCAGGAGTCGGGCCCAGGACTGGTGAAGCCTTCGGAGACCCTGTCCCTCACCTGCACTGTCTCTGGTGGCTCCATCAGTAGTTTCTACTGGAGTTGGATCCGGCAGCCCCCAGGAAAGGGACTGGAGTGGATTGGATATACTGGCAGCACCAACCACAACCCCTCCCTCAAGAGTCGAGTCACCATTTTACTTGACACGGCCAAGAACCAGATCTCCTTAAAGCTGACCTCTGTGACCGCCGCTGACACGGCCGTCTATTACTGTGCGAGACATGGTGACAGGGACATACTATATTTCGGGGAGGTGCCGTTCGACCCCTGGGGCCAGGGA…	IGHV4-59	IGHD3-10	IGHJ5	18	ARHGDRDILYFGEVPFDP	6.52	IgG1	ATGGACATGAGGGTCCCCGCTCAGCTCCTGGGGCTCCTGCTGCTCTGGTTCCCAGGTTCCAGATGCGACATCCAGATGACCCAGACTCCATCTTCCGTGTCTGCATCTATAGGAGACAGAGTCACCATCACCTGTCGGGCGAGTCAGGGCATTAGTAGTTGGTTAGCCTGGTATCAGCAAAAACCAGGGAAAGCCCCTAAAGTCCTGATCTATGCTGCTTCCACCTTGCAAGGTGGGGTCCCATCAAGGTTCAGCGGCAGTGGATCTGGGACACATTTCACTCTCACCATCAGCACCCTGCAGCCTGAAGATTTTGCAACTTATTATTGTCAACAGGCTCACAGTTTCCCGCTCACGTTCGGCGGAGGGACCAAGGTGGAGGTCAAACG	IGKV1-12	IGKJ4	9	QQAHSFPLT	6.09
5.6.c2462	EVD5	6 months post discharge	NGS	GP-binding B cells	Not tested	Not tested	Not tested	Not tested	Not tested	Not tested	Not tested	ATGGAGTTTGGGCTGAGCTGGGTTTTCCTTGTTGCTATTTTAAAAGGTGCCCAGTGTGAGGTGCAGCTGGTGGAGTCTGGGGGAGGCTTGGTCCAGCCTGGGGGGTCCCTGAGACTCTCCTGTGCAGCCTCTGGATTCACCATTAGTAGGAACTACATGAACTGGGTCCGCCAGGCTCCAGGGAAGGGGCTGGAATGGGTCTCAATCATTTATAGCGCTGGCAGCACATACTACTCAGACTCCGTGAAGGGCAGATTCACCATCTCCAGAGACAATTCCAAGAACACGCTATATCTTCAAATGAACAGCCTGCGAGTCGAGGACACGGCTGTCTATTACTGTGCGGGTGAGGGCCCTCGGGGAGCATACTTCTACGGTATGGACGTCTGGGGACAGGGG…	IGHV3-66	IGHD3-10	IGHJ6	15	AGEGPRGAYFYGMDV	4.91	IgG1	ATGGACATGAGGGTCCCTGCTCAGCTCCTGGGACTCCTGCTGCTCTGGCTCCCAGATACCACATGTGACATCCAGATGACCCAGTCTCCATCCTCCCTGTCTGCATCTGTAGGAGACAGAGTCACCATCACTTGCCGGGCGAGTCAGGGCATTGGCAATTATTTAGCCTGGTTTCAGCAGAAACCAGGGAAAGTTCCTAAGCTCCTGATCTATACTGCATCCTCTTTGGAATCAGGGGTCCCATCTCGGTTCACTGGCAGTGGATCTGGGACAGATTTCACTCTCACCATCAGCAGCCTGCAGCCTGAAGATGTTGCAACTTATTACTGTCAAAAGTATGACAGTGCCCCGTGGACGTTCGGCCAAGGGACCAAGGTGGAAATCAAACG	IGKV1-27	IGKJ1	9	QKYDSAPWT	2.51
5.6.c2465	EVD5	6 months post discharge	NGS	GP-binding B cells	Not tested	Not tested	Not tested	Not tested	Not tested	Not tested	Not tested	ATGGACTGGACCTGGAGGATCCTCTTCTTGGTGGCAGCAGCTACAAGTGCCCACTCCCAGGTGCAGCTGGTGCAGTCTGGGACTGAGGTTAAGAAGCCTGGGGCCTCAGTGAAGGTCTCCTGCAAGGCTTCTGGATACACCTTCAGCAATTATAATATCAACTGGGTGCGACAGGCCACTGGACAAGGGCTTGAGTGGATGGGATGGATGAACCCTAACAGTGGAAACACAGGCTATGCACAGAAGTTCCAGGGCAGAGTCACCCTGACCAGGAATACCTCCATAGCGACAGCCTACATGGAGGTGAGCAGCCTGCGATCTGAGGACACGGCCGTATATTACTGTGCGAGAACCTACGGTGACGAGATGTTCTACTACAGTATGGACGTCTGGGGCCAA…	IGHV1-8	IGHD4-17	IGHJ6	15	ARTYGDEMFYYSMDV	4.86	IgG1	ATGGACATGAGGGTCCCCGCTCAGCTCCTGGGGCTCCTGCTGCTCTGGTTCCCAGGTTCCAGATGCGACATCCACATGACCCAGTCTCCATCTTCTGTGTCTGCATCTGTAGGAGACAGAGTCACCATCACTTGTCGGGCGAGTCAGGATATTAGCATCTTATTGGCCTGGTATCAGCAGAAACCAGGGAAAGCCCCTAAACTCCTGATCTATGCTGCATCCAGTCTGCAAAGTGGGGTCCCATCAAGGTTCAGCGGCAGTGGCTCTGGGACAGATTTCACTCTCACTATCAGCAGCCTGCAACCTGACGATTTTGCAGTTTACTTTTGTCAACAGGCTAACAGTTTCCCGTGGACGTTCGGCCAAGGGACCAGGGTGGAAATCAATCG	IGKV1D-12	IGKJ1	9	QQANSFPWT	5.02
5.6.c2466	EVD5	6 months post discharge	NGS	GP-binding B cells	Not tested	Not tested	Not tested	Not tested	Not tested	Not tested	Not tested	ATGGACACACTTTGCTCCACGCTCCTGCTGCTGACCATCCCTTCATGGGTCTTGTCCCAGATCACCTTGAAGGAGTCTGGTCCTACGCTGGTGAAACCCACACAGACCCTCACGCTGACCTGCTCCTTCTCTGGGTTCTCACTCAGCACTAGTGGAGTGGCTGTGGGCTGGATCCGTCAGCCCCCAGGAAAGGCCCTGGAGTGGCTTGCACTCATTTATTGGGATGATGATAAGCGCTACAGCCCATCCCTGAAGAGCAGACTCACCATCACCAAGGACACCTCCAAAAACCAGGTGGTCCTTACAATGACCAACATGGACCCTGTGGACACAGCTACATATTACTGTGCACAGATGCTTGGCTTAATAAACTGGTTCGACCCCTGGGGCCAGGGAACC…	IGHV2-5	IGHD3-3	IGHJ5	12	AQMLGLINWFDP	1.72	IgG1	ATGGCCGGCTTCCCTCTCCTCCTCACCCTCCTCACTCACTGTGCAGGGTCCTGGGCCCAGTCTGTACTGACTCAGCCACCCTCAGCGTCTGGGACCCCCGGGCAGAGGGTCACCATCTCTTGTTCTGGAAGCAGCTCCAACATCGGCAGTAATTATGTATACTGGTACCAGCAACTCCCAGGAACGGCCCCCAAACTCCTCATCTCTAGGAATAATCAGCGGCCCTCAGGGGTCCCTGACCGATTCTCTGGCTCCAAGTCTGGCACCTCAGCCTCCCTGGCCATCAGTGGGCTCCGGTCCGAGGATGAGGCTGATTATTACTGTTCAGCATGGGATGACAGCCTGAGTGGTGCTGTGTTCGGAGGAGGCACCCAGCTGACCGTCCTCGG	IGLV1-47	IGLJ7	11	SAWDDSLSGAV	1.75
5.6.c2467	EVD5	6 months post discharge	NGS	GP-binding B cells	Not tested	Not tested	Not tested	Not tested	Not tested	Not tested	Not tested	ATGGAGTTGGGGCTGTGCTGGGTTTTCCTTGTTGGTATTTTAGAAGGTGTCCGATGTGAAGTGCAGTTAGTGGAGTCTGGGGGCGGCTTGGTGCAGCCTGGAGGGTCCCTGAGACTCTCCTGTGCAGCCTCCGCATTCCCCTTTAGTACTTATGAAATGTACTGGGTCCGCCAAGCTCCAGGGAGGGGGCTGGAGTGGGTTTCATACATTAGTACTAGTGGTGATACCATATACTACGCAGACTCTGTGAAGGGCCGATTCACCGTCTCCAGAGACAACGCCAAGAACTCATTGTATCTGCAAATGAACAGCCTGAGAGTCGACGACACCGGTGTCTATTATTGTGCGAGAGGCCGAACGGCCCAGCTGCTTTTCTGGCACTGGTTCGACCCCTGGGGC…	IGHV3-48	IGHD2-2	IGHJ5	16	ARGRTAQLLFWHWFDP	8.33	IgG1	ATGGAAGCCCCAGCGCAGCTTCTCTTCCTCCTGCTACTCTGGCTCCCAGGTACCGCTGGAGAAGTGGTAATGACGCAGTCTCCAGCCACCCTGTCTGTTTCTCCAGGGGAAAGAGCCACTCTCTCCTGCAGGGCCACTCAGACTGTTGGCTTCAACTTAGCCTGGTATCAGCAGAAACCTGGCCAGGCTCCCAGGCTCATCATCAATGCTGTTTCCACCAGGACCACTGGTGTCCCAGCCAGGTTCAGTGGCAGTGGGTCTGGGACAGAGTTCACTCTCACCATCAGCAGCCTGCAGTCTGAAGATTTTGCAGTTTATTACTGTCAGCAGTATAATGACTGGCCTCCGACTTTCGGCGGAGGGACCAAGGTGGAGATCAAACG	IGKV3-15	IGKJ4	9	QQYNDWPPT	6.81
5.6.c2470	EVD5	6 months post discharge	NGS	GP-binding B cells	Not tested	Not tested	Not tested	Not tested	Not tested	Not tested	Not tested	ATGGAGTTTGGACTGAGCTGGGTTTTCCTTGTTGCTATTTTAAAAGGTGTCCAGTGTGAAGTGCAGCTGGTGGAGTCTGGGGGAGGCGTGGTACAGCCGGGGGGGTCCCTGAGACTCTCCTGTGTAGCCTCCGGATTCACCTTTGATGACTATGCCATGCACTGGGTCCGTCAACGTCCAGAGAAGGGTCTGGAGTGGGTCTCTTTTATAAGTGGGGATGGTGGTAGCACAGTCTATGCAGACTCTGTGAAGGGCCGATTCACCATCTCCAGAGACAACAGCAAAAACTCCCTGTATCTGCAAGTGAGTAGTCTGAGAATTGAGGACACCGCCTTCTATTATTGTGCAAAAGAAGGAGGACCCGACAGTAGCACCTTTTACTACTCCGGCATGGACGTC…	IGHV3-43	IGHD2-2	IGHJ6	18	AKEGGPDSSTFYYSGMDV	5.9	IgG1	ATGGACATGAGGGTCCCCGCTCAGCTCCTGGGGCTCCTGCTGCTCTGGTTCCCAGGTTCCAGATGCGACATCCAGATGACCCAGTCTCCATCTTCCGTGTCTGCATCTGTAGGAGACAGAGTCACCATCACTTGTCGGGCGAGTCAGGATATTAGTAGTTGGTTAGCCTGGTATCAGCAGAAACCAGGGAGGGCCCCTAAGCTCCTGATTTATGCTACATCCAGTTTGCAAAGTGGGGTCCCATCAAGGTTCAGCGGCAGTGGATCTGGGACAGATTTCACTCTCACCATCAGCGGCCTGCAGCCTGAAGATTTTGCAACTTACTTTTGTCTGCAGGCTAACAGTTTCCCGTGGACGTTCGGCCAAGGGACCAAGGTGGAAGTCAAACG	IGKV1-12	IGKJ1	9	LQANSFPWT	3.94
5.6.c2471	EVD5	6 months post discharge	NGS	GP-binding B cells	Not tested	Not tested	Not tested	Not tested	Not tested	Not tested	Not tested	ATGGAACTGGGGCTCCGCTGGGTTTTCCTTGTTGCTATTTTAGAAGGTGTCCAGTGTGAGGTGCAGCTGGTGGAGTCTGGGGGAGGCCTGGTCAAGCCTGGGGGGTCCCTGAGACTCTCCTGTGCAGCCTCTGGATTCATCTTCAGTAGCTATAACATGATCTGGGTCCGCCAGGCTCCAGGGAAGGGGCTGGAGTGGGTCTCATCCATTACTAGTAGAAGTGACATATACTACGCGGACTCCGTGAAGGGCCGATTCACCATCTCCAGAGACAACGCCAAGAAGTCCCTGTATCTGCAAATGAACAGCCTGAGAGGCGAGGACACGGCTGTGTACTACTGTGCGAGAGCCCACGTGGGCCACGGTGACCTTGATTACTGGGGCCAGGGAACCCGGGTC…	IGHV3-21	IGHD4-17	IGHJ4	12	ARAHVGHGDLDY	4.21	IgG1	ATGAGGCTCCCTGCTCAGCTCCTGGGGCTGCTAATGCTCTGGGTCTCTGGATCCAGTGGGGATATTGTGATGACTCAGTCTCCACTCTCCCTGCCCGTCACCCCTGGAGAGCCGGCCTCCATCTCCTGCAGGTCTAGTCAGAGCCTCCTGCATAGTAGTGGATACAACTATTTGGATTGGTACCTGCAGAAGCCAGGGCAGTCTCCACAGCTCCTGATCTATTTGGGTTCTAATCGGGCCTCCGGGGTCCCTGACAGGTTCAGTGGCAGTGGATCAGGCACAGATTTTACACTGAAAATCAGCAGGGTGGAGGCTGAGGATGTTGGCGTTTATTACTGCATGCAAGCTCTACAAACTCCTGTCACTTTCGGCCCTGGGACCAAAGTGGATATCAAACG	IGKV2-28	IGKJ3	9	MQALQTPVT	1.02
5.6.c2472	EVD5	6 months post discharge	NGS	GP-binding B cells	Not tested	Not tested	Not tested	Not tested	Not tested	Not tested	Not tested	ATGGACTGGACCTGGAGCATCCTTTTCTTGGTGGCAGCAGCAACAGGTGCCCACTCCCAGGTTCAGTTGGTGCAGTCTGGAGCTGAGGTGAAGAAGCCTGGGGCCTCAGTGAAGGTCTCCTGCAAGGCTTCTGGTTACACCTTCACCAGCTATGGTATCAGCTGGGTGCGACAGGCCCCTGGACAAGGGCTTGAGTGGATGGGATGGATCAGCGCTGACAATGGTAATACATACTATGCACAGAAGCTCCAGGGCAGAGTCACCATGACCACAGACACATCCACGAGCACAGCCCACATGGAGCTGAGGAGCCTGAGATCTGACGACACGGCCGTGTATTACTGTGTGAGAGACTTAATGGTTGTAGCGGTGGTATCTGCTACCCCCCGTTTTGACTAC…	IGHV1-18	IGHD2-15	IGHJ4	18	VRDLMVVAVVSATPRFDY	2.08	IgG1	ATGGAAACCCCAGCGCAGCTTCTCTTCCTCCTGCTACTCTGGCTCCCAGATACCACCGGAGAAATTGTGTTGACGCAGTCTCCAGGCACCCTGTCTTTGTCTCCAGGGGAAAGAGCCACCCTCTCCTGCAGGGCCAGTCAGAGTGTTAGCAGCAGCTACTTAGCCTGGTATCAGAAGAAACCTGGCCAGGCTCCCAGGCTCCTCATCTATGGTGCATCCACCAGGGCCACTGGCATCCCAGACAGGTTCAGTGGCAGTGGGTCTGGGACAGACTTCACTCTCACCATCAGCAGACTGGAGCCTGAAGATTTTGCAGTGTATTACTGTCAGCAGTATGGTAGCTCACCCATCACCTTCGGCCAAGGGACACGACTGGAGATTAAACG	IGKV3-20	IGKJ5	9	QQYGSSPIT	1.06
5.6.c2473	EVD5	6 months post discharge	NGS	GP-binding B cells	Not tested	Not tested	Not tested	Not tested	Not tested	Not tested	Not tested	ATGGAGTTGGGGCTGAGCTGGATTTTCCTTTTGGCTATTTTAAAAGGTGTCCAGTGTGAGGTGCGGCTGGTAGAGTCTGGGGGAGGCTGGGTGCAGCCTGGCAGGCCCCTGAGACTCTCCTGTGCAGCCTCTGGATTCACCTTTGGTGATTATGCCATGCACTGGGTCCGGCAAGCTCCAGGGAAGGGCCTGGAGTGGGTCGCCGGCATTAGTTGGAATAGTGGTAGCGTAGGCTATGCGGACTCTGTCAAGGGCCGATTCACCATCTCCAGAGACAACGGCAAACATTCCCTGTATCTGCAAATGAACAGTCTGAGAGCTGAGGACACGGCCTTGTATTACTGTGCAAAAGATGTGGCTAGGCAGCGCGTCTTCTACTATTACTACGGCATGGATGTC…	IGHV3-9	IGHD6-6	IGHJ6	18	AKDVARQRVFYYYYGMDV	5.56	IgG1	ATGGCATGGATCCCTCTCTTCCTCGGCGTCCTTGCTTACTGCACAGGATCTGTGGCCTCCTATGAGCTGACTCAGCCACCCTCAGTGTCCGTGTCCCCAGGACAGACAGCCAGTATTACCTGCTCTGGAGATAAATTGGGTGATAAATATTCTTCCTGGTATCAGCAGAAGCCAGGCCAGTCCCCTGTGCTGGTCATCTATCAAGATACCAAGCGGCCCTCTGGGATCCCTGAGCGATTCTCTGGCTCCAACTCTGGGAACACAGCCACTCTGACCATCAGCGGGACCCAGGCTATGGATGAGGCTGACTATTACTGTCAGGCGTGGGACAATTTTGTTGGGGTGTTCGGCGGAGGGACCAAGCTGACCGTCCTAGG	IGLV3-1	IGLJ3	9	QAWDNFVGV	4.3
5.6.c2474	EVD5	6 months post discharge	NGS	GP-binding B cells	Not tested	Not tested	Not tested	Not tested	Not tested	Not tested	Not tested	ATGGAGTTTGGATTGAGCTGGGTTTTCCTTGTTGCTATTTTAAAAGGTGTCCAGTGTGAAGTGCAGCTGGTGGAGTCTGGGGGAGGCGTGATACCGCCTGGGGGGTCCCTGAGACTCTCCTGTGCAGCCTCTGGATTCACCTTCAGTGAATATGCCATGCACTGGGTCCGTCAAGTTCCAGGGAGGGGTCTGGAGTGGATCTCTGATATTAGTGGGGACAGTGGTAGCACATACTATGCAGACTCTGTGAAGGGCCGATTCACCATTTCCAGAGATAATAGCAAAAACTCCCTATATCTGCAAATGAACAGTCTGAGTATTGAGGACACCGCCGTCTATTACTGTGCAAAAGATGTGGGAGCAATCTTGTATTACGGAATGGACGTCTGGGGCCAAGGG…	IGHV3-43	IGHD1-26	IGHJ6	14	AKDVGAILYYGMDV	7.29	IgG1	ATGGACATGAGGGTCCCCGCTCAGCTCCTGGGGCTCCTGCTGCTCTGGCTCCCAGGTGCCAGATGTGACATCCAGTTGACCCAGTCTCCATCCTTCCTGTCTGCATCTGTAGGAGACAGAGTCACCATCACTTGCCGGGCCAGTCAGGGCATTAGCAGTTATTTAGCCTGGTATCAGCAAAAACCAGGGAAAGCCCCTAAGCTCCTGATCTATGCTGCAACCACTTTGCAAAGTGGGGTCCCATCAAGGTTCAGCGGCAGCGGATCTGGGACAGAATTCACTCTCACAATCAGCAGCCTGCAGCCTGAAGACTTTGCAACTTATTACTGTCAACAGCCTAATAGTTACCCTCCAACTTTCGGCCCTGGGACCAAAGTGGATATCAAACG	IGKV1-9	IGKJ3	9	QQPNSYPPT	1.43
5.6.c2476	EVD5	6 months post discharge	NGS	GP-binding B cells	Not tested	Not tested	Not tested	Not tested	Not tested	Not tested	Not tested	ATGGAACTGGGGCTCCGCTGGGTTTTCCTTGTTGCTATTTTAGAAGGTGTCCAGTGTGAGGTGCAACTGGTGGAGTCTGGGGGAGGCCTGGTCAAGCCGGGGGGGTCCCTGAGACTCTCCTGTGCAGCCTCTGGATTCACCTTCAGTGGTTATACCATGAATTGGGTCCGGCAGGCTCCAGGGAAGGGGCTGGAGTGGGTCTCATCCATAAGTATTAGCAGTGGTTACATATACTACGCAGATTCAGTGAAGGGCCGATTCACCATTTCCAGAGACAACGCCAAGAACTCACTGTATCTACAAATGAACAGCCTGAGAGCCGAGGACACGGCTGTCTATTACTGTGCGAGAGTTCTGATTTCTACGGTGACGACTCAGCCCAAATACTACTTTGACTAC…	IGHV3-21	IGHD4-17	IGHJ4	18	ARVLISTVTTQPKYYFDY	4.86	IgG1	ATGGAAGCCCCAGCTCAGCTTCTCTTCCTCCTGCTACTCTGGCTCCCAGATACCACCGGAGAAATTGTGTTGACACAGTCTCCAGCCACCCTGTCTTTGTCTCCAGGGGAAAGAGCCACCCTCTCCTGCAGGGCCAGCCAGAGTATTAGTTACTTAGCCTGGTACCAGCAGAAACCTGGCCAGGCTCCCAGGCTCCTCATCTATGATGCATCCGACAGGGCCACTGGCATCCCAGCCAGGTTCAGTGGCAGTGGGTCTGGGACAGACTTCACTCTCACCATCAGCAGCCTAGAGCCTGAAGATTTTGCAGTTTATTACTGTCAGCAGCGTAGCGACTGGCTTTCGATCACCTTCGGCCAAGGGACACGACTGGATCTTAAACG	IGKV3-11	IGKJ5	10	QQRSDWLSIT	2.17
5.6.c2477	EVD5	6 months post discharge	NGS	GP-binding B cells	Not tested	Not tested	Not tested	Not tested	Not tested	Not tested	Not tested	ATGGATCTCATGTGCAAGAGATTGAAGCACCTGTGGTTCTTCCTCCTGCTGGTGGCGGCTCCCAGACGGGTCCTGTCCCAGCTGCAGCTTCAGGAGTCGGGCCCAGGACTGGTGAAGCCTTCGGAGACCCTGTCCCTCACCTGCAGTGTCTCTGGTGGCACCATCAGCAGTAGTAGTTACTACTGGGTCTGGATCCGCCAGCCCCCAGGGAAGGGGCTGGAGTGGATTGGGAATATCTATTATAGTGGGAGCACCAACTACAATTCGTCCCTCAAGAGTCGAGTCACCATATCCGCAGACACGTCCAAGAACCAGTTCTCTCTGAAGCTGCGCTCGGTGACCGCCGCAGACACGGCTGTGTATTATTGTGCGAGACAACTAAAAGTGGATATTGTGCTA…	IGHV4-39	IGHD2-8	IGHJ1	21	ARQLKVDIVLMVSGIPGFFQH	4.47	IgG1	ATGGAAACCCCAGCGCAGCTTCTCTTCCTCCTGCTACTCTGGCTCCCAGATACCACCGGAGAAATTGTGTTGACGCAGTCTCCAGGCACCCTGTCTTTGTCTCCAGGGGAAAGAGCCACCCTCTCCTGCAGGGCCAGTCAGAGTGTTAGCAGGAACTTCTTAGCCTGGTATGTGCAGAAACCTGGCCAGGCTCCCAGGCTCCTCATCTATGGAGCATCCAGCAGGGCCACTGGCATCCCAGACAGGTTCAGTGGCAGTGGGTCTGGGACAGACTTCACTCTCACCATCAGCAGACTGGAGCCTGAAGATTTTGCAGTTTATTACTGTCAGCAGTATGGTGACTCACCTCCGACCACTTTCGGCGGTGGGACCAAGGTGGAGATCAAACG	IGKV3-20	IGKJ4	10	QQYGDSPPTT	3.55
5.6.c2478	EVD5	6 months post discharge	NGS	GP-binding B cells	Not tested	Not tested	Not tested	Not tested	Not tested	Not tested	Not tested	ATGGACTTTGGGCTGAGCTGGGTTTTCCTCGTTGCTCTTTTAAGAGGTGTCCAGTGTCAGGCGCAGCTGGTGGAGTCTGGGGGAGGCGTGGTCCACCCTGGGAGGTCCCTGAGACTCTCCTGTGCAGCGTCTGGATTCACCTTCAGTGACTATGCCATGCACTGGGTCCGCCAGGCTCCAGGCAAGGGGCTGGAGTGGGTGGCAGTTGTATGGCATGATGGAAGTTACAAATATTATGCAGACTCCGTGAAGGGCCGATTCACCATCTCCAGAGACAATTCCAAGAACACGCTGCATCTGCAAATGAACAGCCTGAGAGCCGAGGACACGGCTGTGTATTATTGTGCGAGAGACAATTCACTATGGTCCGGAGAGATATTAGGCTGGTTCGACCCCTGG…	IGHV3-33	IGHD3-10	IGHJ5	17	ARDNSLWSGEILGWFDP	4.17	IgG1	ATGGAAGCCCCAGCGCAGCTTCTCTTCCTCCTGCTACTCTGGCTCCCAGATACCACTGGAGAAATAGTGATGACGCAGTCTCCAGCCACCCTGTCTGTGTCTCCAGGGGAAAGAGCCACCCTCTCCTGCAGGGCCAGTCAGAGTGTTAGCAGCAACTTAGCCTGGTACCAGCAGAAACCTGGCCAGGCTCCCAGGCTCCTCATCTATGAAGCATCCACCAGGGCCACTGGTATCCCAGCCAGGTTCACTGGCAGTGGGTCTGGGACAGAGTTCACTCTCACCATCAGTAGCCTACAGTCTGAAGATTTTGCAGTTTATTACTGTCAGCAATATAATCAGTGGCCTCCGATGACGTTCGGCCAAGGGACCAAGGTGGAAATCAAACG	IGKV3-15	IGKJ1	10	QQYNQWPPMT	2.87
5.6.c2480	EVD5	6 months post discharge	NGS	GP-binding B cells	Not tested	Not tested	Not tested	Not tested	Not tested	Not tested	Not tested	ATGGAGTTTGGGCTGAGCTGGGTTTTCCTTGTTGCTATTATAAAAGGTGTCCAGTGTCAGGTGCAACTGGTGGAATCTGGGGGAGGCTTAGTCAAACCTGGAGGGTCCCTGAGACTCTCCTGTGCAGCCTCTGGATTCACCTTTAGTGACTACTACATGACTTGGATACGCCAGGCTCCAGGGAAGGGGCTGGAGTGGTTTTCACACATTAGCGGTAGTGGGAGTCCCTTCTACGCAGAGTCTGCGAAGGGCCGATTCACCATCTCCAGGGACAACGCCAAGAACTCACTGTATCTGCAAATGAACAGCCTGAGAGCCGATGACACGGCCGTCTATTACTGTGCGAGATGGTATTCTGGCTATGGCGGCATTTTCTACTACTACTACGGTATGGACGTC…	IGHV3-11	IGHD5-12	IGHJ6	19	ARWYSGYGGIFYYYYGMDV	6.67	IgG1	ATGAGGCTCCCTGCTCAGCTCCTGGGGCTGCTAATGCTCTGGGTCTCTGGATCCTGTGAGGATATTGTGATGACTCAGTCTCCACTCTCCCTGCCCGTCACCCCTGGAGAGCCGGCCTCCATCTCCTGCAGGTCTAATCAGAGCCTCCTGCATAGTAATGGATACAACTATTTGGATTGGTACCTGCAGAAGCCAGGGCAGTCTCCACAGCTCCTGATCTATTTGGGTTCTAGTCGGGCCTCCGGGGTCCCTGACAGGTTCAGTGGCAGTGGCTCAGGCACAGATTTTACACTGAAAATCAGCAGAGTGGAGGCTGAGGATGTTGGGGTTTATTACTGCATGCAAGCTCTACAAACTCCTCGGTACACTTTTGGCCAGGGGACCAAGCTGGAGATCAAA…	IGKV2-28	IGKJ2	10	MQALQTPRYT	1.02
5.6.c2481	EVD5	6 months post discharge	NGS	GP-binding B cells	GP	Cleaved	+	+	+	+	No	ATGGATCTCATGTGCAAGAAAATGAAGCACCTGTGGTTCTTCCTCCTGCTGGTGGCGGCTCCCAGATGGGTCCTGTCCCAGCTGCAGCTGCAGGAGTCGGGCCCAGGACTGGTGAAGCCTTCGGAGACCCTGTCCCTCACCTGCACTGTCTCTGGTGGCTCCATCAGCAGTAGTACTTACTACTGGGGCTGGATCCGCCAGCCCCCAGGGAAGGGGCTGGAGTGGATTGGGAGTATCTTTTATCGTGGGATCACCTACTACAACCCGTCCCTCAAGAGTCGAGTCACCATTTCCGTGGACACGTCCAAGAACCAGTTCTCCCTGAAGCTGAGCTCTGTGACCGCCGCAGACACGGCTGTCTATTACTGTGCGAGAGGGGGGGTTATTGTACTAATGGTG…	IGHV4-39	IGHD2-8	IGHJ4	18	ARGGVIVLMVYAIVPPDV	2.41	IgG1	ATGGCCTGGGCTCTGCTATTCCTCACCCTCCTCACTCAGGGCACAGGGTCCTGGGCCCAGTCTGCCCTGACTCAGCCTGCCTCCGTGTCTGGGTCTCCTGGACAGTCGATCACCATCTCCTGCACTGGATCCCGCAGTGACGTTGGTGGTTATAACTATGTCTCCTGGTACCAGCAGCACCCAGGCAAAGCCCCCAAACTCATGATTTCTGATGTCAGTAATCGGCCCTCAGGGGTTTCTAATCGCTTCTCTGGCTCCAAGTCTGGCAACACGGCCTCCCTGACCATCTCTGGGCTCCAGGCTGAGGACGAGGCTGATTATTACTGCAGCTCATATACAAGCAGCAGCACTGTGGTATTCGGCGGAGGGACCAAGCTGACCGTCCTAGG	IGLV2-14	IGLJ2	10	SSYTSSSTVV	1.74
5.6.c2482	EVD5	6 months post discharge	NGS	GP-binding B cells	Not tested	Not tested	Not tested	Not tested	Not tested	Not tested	Not tested	ATGGACTGGATTTGGAGGATCCTCTTCTTGGTGGGAGCAGCGACAGGTGCCCTCTCCCAAATGCAGCTGGTGCAGTCTGGGCCTGAGGTGAAGAAGCCTGGGACCTCAGTGAAGGTCTCCTGCAAGGCCTCTGGCTTCACCTTTAGTAGCTCTGCTGTGCAGTGGGTGCGACTGGCTCGTGGACAGCGCCTTGAGTGGATAGGCTGGGTCGTCTTTGGCAGTGGTAACACATTCTACTCACAGAAGTTCCAGGAAAGAGTCACCATTACCAGGGACATGTCCACAAGCACAGCCTACATGGAGCTGAGCAGCCTGAGATCCGGGGACACGGCCGTGTATTACTGTGCGGCAGGATTACGATTTATGGAATGGTCCTGGGACTACTGGGGCCAGGGAACC…	IGHV1-58	IGHD3-3	IGHJ4	13	AAGLRFMEWSWDY	4.17	IgG1	ATGGAAACCCCAGCGCAGCTTCTCTTCCTCCTGCTACTCTGGCTCCCAGACATCACCGGAGAAATTGTGTTGACGCAGTCTCCAGGCACCCTGTCTTTGTCTCCAGGGGAAAGGGCCACCCTCTCCTGCAGGGCCAGTCAGAGTGTTAGCGGCAACTACTTAGCCTGGTACCAGCAGAGACCTGGCCAGGCTCCCAGGCTCCTCATCTATGGTGCATCCAGCAGGGCCACTGGCATCCCAGGCAGGTTCAGTGGCAGTGGGTCTGGGACAGACTTCAGTCTCAGCATCAGCAGACTGGAGCCTGAAGATTTTGCAGTGTATTACTGTCAGCACTATGATACCTCACCTCGGTACACTTTTGGCCAGGGGACCAAGCTGGAGATCAAACG	IGKV3-20	IGKJ2	10	QHYDTSPRYT	3.55
5.6.c2483	EVD5	6 months post discharge	NGS	GP-binding B cells	Not tested	Not tested	Not tested	Not tested	Not tested	Not tested	Not tested	ATGGACACACTTTGCTACACACTCCTGCTGCTGACCACCCCTTCCTGGGTCTTGTCCCAGGTCACCTTGAAGGAGTCTGGCCCTGTGCTGGTGAAACCCACAGAGACCCTCACGCTGACGTGCACCGTCTCTGGGTTCTCACTCAGCAATGATAGAATGGGTGTGAGCTGGATCCGTCAGCCCCCAGGGAAGGCCCTGGAGTGGCTCGCACTCATTTTTTCGAATGACGAAAAATCCTACAGCACATCTCTGAAGAGCAGGCTCACCATCTCCAAGGACACCTCCAAAAGCCAGGTGGTCCTTACCATGACCAACATGGACCCTGTGGACACAGCCACATATTACTGTGCACGGATGGCTGTGGCTGGTTTGTACTACTACGGTATGGACGTCTGGGGC…	IGHV2-26	IGHD6-19	IGHJ6	15	ARMAVAGLYYYGMDV	1.72	IgG1	ATGGACATGAGGGTCCCCGCTCAGCTCCTGGGGCTCCTGCTGCTCTGGTTCCCAGGTTCCAGATGCGACATCCAGATGACCCAGTCTCCATCTTCCGTGTCTGCATCTGTAGGAGACAGAGTCAGCATCACTTGTCGGGCGAGTCAGGGTATTAGCAGCTGGTTAGCCTGGTATCAGCAGAAACGTGGGAAAGCCCCTAAGCTCCTGATCTATGGTGCATCCAGTTTACAAAGTGGGGTCCCATCAAGGTTCAGCGGCAGTGGATCTGGGACAGATTTCATTCTCACCATCAGTAGCCTGCAGCCTGAAGATTTTGCAACTTACTACTGTCTACAGGCTCACAGTTTCCCGCTCACTTTCGGCGGAGGGACCAAGGTGGAGATCAAACG	IGKV1-12	IGKJ4	9	LQAHSFPLT	3.58
5.6.c2484	EVD5	6 months post discharge	NGS	GP-binding B cells	Not tested	Not tested	Not tested	Not tested	Not tested	Not tested	Not tested	ATGGAGTTTGGGCTGAGCTGGATTTTCCTTGTTGCTATTTTAAAAGGTGTCCAGTGTGAGGTGCAGCTGGTGGAGTCTGGGGGAGGCTTGGTAAAGCCTGGGGGGTCCCTCAGACTCTCCTGTGTAGCCTCTGGTTTGACTTTCAGTACCGCCTGGATGAACTGGGTCCGCCAGGCTCCAGGGAAGGGGCTGGAGGGGGTCGGCCGTATTAAAAGCAGAAGTGATGGTGGGACAGTAGACTACGCTGCACCCGTGAAAGGCAGATTCACCATCTCAAGAGATGATTCAAGAAATACCTTGTATCTGCACATGAACAGCCTGAACACCGACGACACAGGCTTTTATTATTGTAACACGCGACGGCATTGGGGCCAGGGAATCCTGGTCACCGTCTCCTCA…	IGHV3-15	IGHD5-12	IGHJ1	5	NTRRH	6.8	IgG1	ATGGCCTGGTCTCCTCTCCTCCTCACTCTCCTCGCTCACTGCACAGGGTCCTGGGCCCAGTCTGTGCTGACGCAGCCGCCCTCAGTGTCTGGGGCCCCAGGGCAGAGGATCACCATCTCCTGCGTTGGCAGCAGCTCCAACATCGGGGCAGGATATGATGTACACTGGTACCAGCAGTTTCCGGGAAGCGCCCCCAAAGTCCTCTTCTATGGTAACAGCAATCGGCCCTCAGGGGTCCCTGAGCGATTCTCTGCCTCCAAGTCTGGCAATTCAGCCTCCCTGGCCATCACTGGGCTCCAGGCTGAGGATGAGGCTGATTATTATTGCCAGTCCTATGACAGCAGACTGAGTGACCTTTGGGTGTTCGGCGGAGGGACCAAGTTGACCGTCCTAAG	IGLV1-40	IGLJ3	12	QSYDSRLSDLWV	5.9
5.6.c2485	EVD5	6 months post discharge	NGS	GP-binding B cells	GP	Cleaved	+	+	+	+	No	ATGGACACACTTTGCTACACACTCCTGCTGCTGACCACCCCTTCCTGGGTCTTGTCCCAGGTCACCTTGAAGGAGTCTGGTCCTGTGCTGGTGAAACCCACAGAGACCCTCACGCTGACCTGCACCGTCTCTGGGTTCTCACTCAGCACTGCTAGAATGGGTGTGGGCTGGATCCGTCAGCCCCCAGGGAAGGCCCTGGAGTGGCTTGCACACATTTTTTCGGATGACGAAAAATCCTACAGCACATCTCTGAAGAGCAGGCTCACCATCTCCAAGGACACCTCCAAAAGCCAGGTGGTCCTTACCATGACCAACATGGACCCTGTGGACACAGCCACATACTACTGTGCACGAATACAGAGCAGTGAATGGATTTACTACTATTACGGTATGGACGTC…	IGHV2-26	IGHD6-19	IGHJ6	17	ARIQSSEWIYYYYGMDV	1.37	IgG1	ATGGACATGAGGGTCCCCGCTCAGCTCCTGGGGCTCCTGCTGCTCTGGTTCCCAGGTTCCAGATGCGACATCCAGATGACCCAGTCTCCATCTTCTGTGTCTGCATCTATTGGAGACACAGTCACCATCACTTGTCGGGCGAGTCAGGATCTTAGCTACTGGTTAGCCTGGTATCAGCAGAAACCAGGGAAAGCCCCTAAACTCCTAATCTATGCTGCATCCAGTTTGCAAAGTGGGGTCCCATCAAGGTTCAGCGGCAGTGGATCTGGGACAGATTTCACTCTCACTATTAGCAGCCTGCAGCCTGAAGATTTTGCAACTTACTATTGTCAACAGGCTCACAGTTTTCCCATCACCTTCGGCCAAGGGACACGACTGGAGATTAAACG	IGKV1D-12	IGKJ5	9	QQAHSFPIT	3.94
5.6.c2486	EVD5	6 months post discharge	NGS	GP-binding B cells	Not tested	Not tested	Not tested	Not tested	Not tested	Not tested	Not tested	ATGGAGTTGGGGCTGAGCTGGGTTTTCCTTGTTGCTATTTTAGAAGGTGTCCAGTGTGAGGTGCAACTGTTGGAGTCTGGGGGAGGCTTGGTCCAGCCTGGGGGGTCCCTGAGACTTTCCTGTGCAGCCTCTGGATTCAGGTTTAGTGACTATTGGATGAGTTGGATCCGCCAGGCTCCAGGGAAGGGGCTGGAGTGGGTGGCCAACATAAAGGAAGATGGAAGTGAGAAATACTATGTGGACTCTGTGAAGGGCCGATTCACCATCTCCAGAGACAACCCCAAGAACTCACTGTATCTGCAATTGAACAGCCTGAGAGCCGAGGACACGGCCGTGTATTTCTGTACGAGGGATGTCCCTGGCGACTCTATTTTATACAGCGCCCCTGACTACTGGGGC…	IGHV3-7	IGHD3-9	IGHJ4	16	TRDVPGDSILYSAPDY	4.51	IgG1	ATGGAAGCCCCAGCGCAGCTTCTCTTCCTCCTGCTACTCTGGCTCCCAGATACCACTGGAGAAATAGTGATGACGCAGTCTCCAGCCACCCTGTCTGTGTCTCCAGGGGAAAGAGCCACCCTCTCCTGCAGGGCCAGTCAGAGTGTTAGCAGCAACTTAGCCTGGTTCCAGCAAAAACCTGGCCAGGCTCCCAGGCTCCTCATCTATGGTGCATCCGCCAGGGCCACTGGTATCCCAGCCAGGTTCAGCGGCAGTGGGTCTGGGACAGAGTTCACTCTCACCATCACCAGCCTGCAGTCTGAAGATTATGCAGTTTATTACTGTCAGCAGTATCATAACTGGCCTCCGCTCACTTTCGGCGGAGGGACCAAGGTGGAGATCAAACG	IGKV3-15	IGKJ4	10	QQYHNWPPLT	2.51
5.6.c2487	EVD5	6 months post discharge	NGS	GP-binding B cells	Not tested	Not tested	Not tested	Not tested	Not tested	Not tested	Not tested	ATGGACTGGACCTGGAGGTTCCTCTTTGTGGTGGCAGCAGCTACAGGTGTCCAGTCCCAGGTGCAGCTGGTGCAGTCTGGGGCTGAGGTGAAAAAGCCTGGGTCCTCGGTGAAGGTCTCCTGCAAGGCCTCTGGAGGCACCTTCAGCAGCTATGTTATCAGCTGGGTGCGACAGGCCCCTGGACAAGGGCTTGAGTGGATGGGAGGCATCTTCCCTAATTTTGGTGCAAAATACAACGCACAGAAGTTCCAGGGCAGAGTCACGATTACCGCGGACGAATCCACGAGCACAGCCTACATGGACCTGAGCAACCTGAGATCTGAGGACACGGCCGTATATTATTGTGCGAGAGTCTCATACTTTGACTGGGCCTATTACGGTATGGACGTCTGGGGCCAA…	IGHV1-69	IGHD3-9	IGHJ6	15	ARVSYFDWAYYGMDV	5.56	IgG1	ATGGACATGAGGGTCCCCGCTCAGCTCCTGGGGCTCCTGCTGCTCTGGTTCCCAGGTTCCAGGTGCGACATCCAGATGACCCAGTCTCCATCTTCCGTGTCTGCATCTGTGGGAGACAGAGTCACCATCACTTGTCGGGCGAGTCAGGATATTAGCAGCTGGTTAGCCTGGTATCAGCAGAAACCAGGGAAAGCCCCTAACCTCCTGATCTATACTGCATCCACTTTGCAAAGTGGGGTCCCATCACGGTTCAGCGGCAGTGGATCTGGGACAGATTTCACTCTCACCATCAGCAGCCTGCAGCCTGAAGATTTTGCAACTTACTATTGTCAACAGGCTCACAGTTTCCCTTACACTTTTGGCCAGGGGACCAAGCTGGAAGTCAAACG	IGKV1-12	IGKJ2	9	QQAHSFPYT	2.51
5.6.c2489	EVD5	6 months post discharge	NGS	GP-binding B cells	Not tested	Not tested	Not tested	Not tested	Not tested	Not tested	Not tested	ATGAAACACCTGTGGTTCTTCCTCCTGCTGGTGGCAGCTCCCAGATGGGTCCTGTCCCAGGTGCAGCTGCAGGAGTCGGGCCCAGGACTGGTGAAGCCTTCACAGACCCTGTCGCTCTCCTGCACTGTCTCTGGTGGATCCATCAGCAGTGGCGGTCACTTCTGGAGCTGGATCCGCCAGCACCCAGGAAAGGGCCTGGAGTGGATTGGGTACATCTATAACAGTGGGGACACCTACTACAACCCGTCCCTCAAGAGTCGAGTTACCATATCACTAGACACGTCTAAGAACCAGTTCTCCCTGAAGTTGAGCTCTGTGACTGCCGCGGACACGGCCGTGTATTACTGTGCGAGAGGAGTGAATGGAAACACTTACGGTTTCTTAACTCCGAATGGTCCC…	IGHV4-31	IGHD5-18	IGHJ4	21	ARGVNGNTYGFLTPNGPYYDY	3.79	IgG1	ATGGTGTTGCAGACCCAGGTCTTCATTTCTCTGTTGCTCTGGATCTCTGGTGCCTACGGGGACATCGTGATGACCCAGTCTCCAGACTCCCTGGCTGTGTCTCTGGGCGAGAGGGCCACCATCAACTGCAAGTCCAGCCAGAGTGTTTTATACAGCTCCAACAATAAGAACTACCTAGCTTGGTACCAGCAGAAACCAGGACAGTCTCCTAAGCTGCTCATTTACTGGGCATCTACCCGGGAATCCGGGGTCCCTGACCGATTCAGTGGCAGCGGGTCTGGGACAGATTTCACTCTCACCATCAGCAGCCTGCAGGCTGAAGATGTGGCAGTTTATTACTGTCAGCAATATTATAGTACGGGGACGTTCGGCCAAGGGACCAAAGTGGAAGTCAAACG	IGKV4-1	IGKJ1	8	QQYYSTGT	0.67
5.6.c2490	EVD5	6 months post discharge	NGS	GP-binding B cells	Not tested	Not tested	Not tested	Not tested	Not tested	Not tested	Not tested	ATGGACTGGACCTGGAGGTTCCTCTTTGTGGTGGCAGCAGCTACAGGTGTCCAGTCCCAGGTCCAACTGGTGCAGACAGGGGCTGAGGTGAAGAAGCCTGGGTCCTCGGTGAAGGTCTCCTGCAAGGCTACTGGAGGCACCTTCAGCACCTCTGGTATCAGTTGGGTGCGACAGGCCCCTGGACAAGGGCTTGAGTGGATGGGAAGGATCATCCCTATGCTTGGTATACCAAACTACGCACAGAATTTCCAGGGCAGAGTCACCATTTCCGCGGACAGATCCACGACAACGGCCTACATGGAGCTGAGCAGCCTGAGATCTGAGGACACAGCCGTGTATTACTGTGCGACCGATGGACCTAGTGGGACCTATTTTGACTACTGGGGCCAGGGAACCCTG…	IGHV1-69	IGHD1-26	IGHJ4	10	DGPSGTYFDY	6.16	IgG1	ATGGACATGAGGGTCCCCGCTCAGCTCCTGGGGCTCCTGCTGCTCTGGCTCCCAGGTGCCAGATGTGACATCCAGTTGACCCAGTCTCCATCCTTCCTGTCTGCATCTGTCGGAGACAAAGTCACCATCACTTGCCGGGCCAGTCAGGGCATTAGCAATTATTTAGCCTGGTATCAGCAAAAGCCAGGGAAAGCCCCTAAACTCCTGATCTATGCTGCATCCACTTTGCCAAGTGGGGTCCCATCAAGGTTCAGCGGCAGTGGATCTGGGACGGAATTCACTCTCACAATCAGCAGCCTGCAGCCTGAAGATGTTGCAGTTTATCACTGTCAGCAGCTTAAAAGTTACCCTCTCACTTTCGGCGGAGGGACCAAGGTGGAGATCAAACG	IGKV1-9	IGKJ4	9	QQLKSYPLT	4.55
5.6.c2491	EVD5	6 months post discharge	NGS	GP-binding B cells	Not tested	Not tested	Not tested	Not tested	Not tested	Not tested	Not tested	ATGGACTGGACCTGGAGGTTCCTCTTTGTGGTGGCAGCAGCTACAGGTGTCCCGTCCCAGGTGCAGCTGGTGCAGTCTGGGGCTGAGGTGAAGAAGCCTGGGTCCTCGGTTAAGGTCTCCTGCAAGACTTCTGGAGGCACCTTCAGCAGCTATCCTCTCAGCTGGGTGCGACAGGCCCCTGGACAAGGGCTTGAGTGGATGGGAGAGATCACCCCTATCTTTGGTACAGCAAACTACGCACAGAAGTTCCAGGGCAGAGTCACGATTAGTGCGGGCGAGTCCACGAGCACAGCCTATATGGAGCTGAGCAGCCTGAGATATGACGACACGGCCGTGTATTATTGTGCGAGACTACATGACTACGGTGACCTCTTCTACTTTGACTACTGGGGCCAGGGA…	IGHV1-69	IGHD4-17	IGHJ4	14	ARLHDYGDLFYFDY	4.86	IgG1	ATGGCCAGCTTCCCTCTCCTCCTCACCCTCCTCACTCACTGTGCAGGGTCCTGGGCCCAGTCTGTACTGACTCAGCCACCCTCAGCGTCTGGGACCCCCGGGCAGAGGGTCACCATCTCTTGTTCTGGAAGCAACTCCAACATCGGAAGTAATACTGTAAACTGGTACCAGCAGCTCCCAGGAACGGCCCCCAAACTCCTCATCTATACTAATAATCAGCGGCCCTCAGGGGTCCCTGACCGATTCTCTGGCTCCAAGTCTGGCACCTCAGCCTCCCTGGCCATCAGTGGGCTCCAGTCTGAAGATGAGGCTGATTATTACTGTGCAGCAAGGGATGCCAGCCTGAATGGTTGGGTGTTCGGCGGAGGGACCAAGCTGACCGTCCTAGG	IGLV1-44	IGLJ3	11	AARDASLNGWV	2.11
[truncated: 438 more rows]
